# Supplementary material for: Antigen presentation plays positive roles in the regenerative response to cardiac injury in zebrafish
Source: Nat Commun. 2024 Apr 29;15:3637. doi: 10.1038/s41467-024-47430-1 (PMC11058276; doi:10.1038/s41467-024-47430-1)
Supplement: Supplementary file 4 — Supplementary Data 1 [file 41467_2024_47430_MOESM4_ESM.xlsx]

## Sheet: Sheet1
	1_mean	2_mean	3_mean	4_mean	5_mean	6_mean	7_mean	8_mean	2/1_baseMean	2/1_log2FoldChange	2/1_pvalue	2/1_padj	3/1_baseMean	3/1_log2FoldChange	3/1_pvalue	3/1_padj	4/1_baseMean	4/1_log2FoldChange	4/1_pvalue	4/1_padj	5/1_baseMean	5/1_log2FoldChange	5/1_pvalue	5/1_padj	6/1_baseMean	6/1_log2FoldChange	6/1_pvalue	6/1_padj	7/1_baseMean	7/1_log2FoldChange	7/1_pvalue	7/1_padj	8/1_baseMean	8/1_log2FoldChange	8/1_pvalue	8/1_padj	3/2_baseMean	3/2_log2FoldChange	3/2_pvalue	3/2_padj	4/2_baseMean	4/2_log2FoldChange	4/2_pvalue	4/2_padj	5/2_baseMean	5/2_log2FoldChange	5/2_pvalue	5/2_padj	6/2_baseMean
mhc2a	28.7894	25.3079	32.0182	26.2942	22.1004	19.6631	31.373	27.1842	26.5662	-0.204718	0.193171	0.344247	26.5662	0.244947	0.119315	0.5402	26.5662	-0.0500498	0.755864	1	26.5662	-0.471807	0.00732916	0.0798877	26.5662	-0.461049	0.0672719	0.289941	26.5662	0.283308	0.23048	0.74028	26.5662	0.0407075	0.896655	0.966806	26.5662	0.449665	0.00872764	0.097713	26.5662	0.154668	0.37647	0.788383	26.5662	-0.267088	0.157067	0.512414	26.5662
cd74a	57.7281	51.9275	57.8388	54.7551	46.012	44.455	60.4421	60.6915	53.6964	-0.180777	0.0599914	0.177458	53.6964	0.0890128	0.355169	0.775774	53.6964	-0.0805205	0.412977	1	53.6964	-0.328521	0.00205162	0.0387873	53.6964	-0.545668	0.000396891	0.0308441	53.6964	0.0618312	0.691807	0.940777	53.6964	0.0836484	0.676109	0.886444	53.6964	0.26979	0.0115722	0.113417	53.6964	0.100257	0.356504	0.781079	53.6964	-0.147744	0.20363	0.572749	53.6964
cd74b	41.6356	36.9593	44.6975	37.2397	28.9995	24.687	48.0053	48.2572	38.0093	-0.160368	0.154099	0.297969	38.0093	0.120129	0.286209	0.735256	38.0093	-0.103505	0.370857	1	38.0093	-0.621568	1.63165e-06	0.000332856	38.0093	-0.837186	7.08194e-06	0.00540903	38.0093	0.221806	0.211615	0.721946	38.0093	0.128388	0.581193	0.838421	38.0093	0.280496	0.0246895	0.170696	38.0093	0.0568626	0.655886	0.902936	38.0093	-0.4612	0.00102056	0.0410835	38.0093
[truncated: 123 more columns]
