# Supplementary material for: Antigen presentation plays positive roles in the regenerative response to cardiac injury in zebrafish
Source: Nat Commun. 2024 Apr 29;15:3637. doi: 10.1038/s41467-024-47430-1 (PMC11058276; doi:10.1038/s41467-024-47430-1)
Supplement: Supplementary file 5 — Supplementary Data 2 [file 41467_2024_47430_MOESM5_ESM.xlsx]

## Sheet: Sheet1
	p_val	avg_log2FC	pct.1	pct.2	p_val_adj	cluster	gene
mb	0	1.50387	0.991	0.85	0	1	mb
si:ch73-86n18.1	0	1.30243	0.817	0.496	0	1	si:ch73-86n18.1
epas1b	0	0.905574	0.681	0.44	0	1	epas1b
podxl	0	0.903879	0.658	0.362	0	1	podxl
cyp1b1	0	0.890791	0.363	0.163	0	1	cyp1b1
klf2b	0	0.876716	0.395	0.199	0	1	klf2b
fabp11a	0	0.87169	0.96	0.807	0	1	fabp11a
fosab	0	0.871631	0.987	0.887	0	1	fosab
klf6a	0	0.866425	0.574	0.36	0	1	klf6a
kcne4	0	0.844482	0.294	0.119	0	1	kcne4
her9	0	0.819613	0.589	0.395	0	1	her9
her6	0	0.775471	0.841	0.655	0	1	her6
rnd3a	0	0.760044	0.389	0.205	0	1	rnd3a
tuba8l3	0	0.727786	0.476	0.283	0	1	tuba8l3
jun	0	0.723594	0.918	0.796	0	1	jun
si:ch73-335l21.4	0	0.722844	0.686	0.509	0	1	si:ch73-335l21.4
ntn1b	0	0.711819	0.251	0.077	0	1	ntn1b
jdp2b	0	0.704884	0.807	0.623	0	1	jdp2b
flt1	0	0.699707	0.321	0.136	0	1	flt1
kdrl	0	0.694438	0.412	0.227	0	1	kdrl
mxi1	0	0.693942	0.35	0.163	0	1	mxi1
si:dkey-261h17.1	0	0.687197	0.556	0.348	0	1	si:dkey-261h17.1
metrn	0	0.678361	0.275	0.102	0	1	metrn
fgl2a	0	0.674276	0.39	0.171	0	1	fgl2a
socs3a	0	0.667957	0.916	0.784	0	1	socs3a
junbb	0	0.666691	0.61	0.43	0	1	junbb
sh3d21	0	0.638933	0.225	0.069	0	1	sh3d21
si:dkeyp-97a10.2	0	0.635148	0.355	0.156	0	1	si:dkeyp-97a10.2
marcksl1b	0	0.627942	0.798	0.585	0	1	marcksl1b
junba	0	0.592914	0.967	0.86	0	1	junba
ier2b	0	0.591927	0.697	0.532	0	1	ier2b
egr1	0	0.555819	0.615	0.405	0	1	egr1
zgc:162730	0	0.551498	0.846	0.715	0	1	zgc:162730
dnajb1b	0	0.543948	0.97	0.846	0	1	dnajb1b
anxa2a	0	0.535362	0.783	0.57	0	1	anxa2a
aqp8a.1	0	0.531288	0.936	0.758	0	1	aqp8a.1
hsp70l	0	0.527127	0.993	0.909	0	1	hsp70l
hic1	0	0.509274	0.207	0.067	0	1	hic1
serpinf1	0	0.471862	0.191	0.067	0	1	serpinf1
actb1	0	0.459034	0.88	0.78	0	1	actb1
ramp2	0	0.45325	0.801	0.671	0	1	ramp2
ntn1a	0	0.424647	0.155	0.053	0	1	ntn1a
hsp70.1	0	0.423492	0.944	0.828	0	1	hsp70.1
hsp70.2	0	0.388574	0.979	0.861	0	1	hsp70.2
chst1	0	0.384897	0.139	0.043	0	1	chst1
rhoab	6.83788e-302	0.677822	0.454	0.297	1.60458e-297	1	rhoab
hsp70.3	2.50682e-288	0.33106	0.989	0.889	5.8825e-284	1	hsp70.3
epoa	4.40461e-286	0.500301	0.394	0.233	1.03359e-281	1	epoa
egln3	9.48403e-283	0.410462	0.119	0.035	2.22552e-278	1	egln3
rsrp1	2.40229e-276	0.362575	0.92	0.802	5.63722e-272	1	rsrp1
hspb1	8.66573e-273	0.375065	0.896	0.782	2.0335e-268	1	hspb1
spon1b	3.51576e-263	0.56928	0.469	0.315	8.25009e-259	1	spon1b
srgn	9.57555e-257	0.335026	0.875	0.811	2.247e-252	1	srgn
map2k1	2.81945e-240	0.458398	0.255	0.133	6.61612e-236	1	map2k1
F7 (1 of many)	6.85036e-240	0.303416	0.113	0.036	1.60751e-235	1	F7 (1 of many)
mgll	9.13797e-239	0.324591	0.107	0.033	2.14432e-234	1	mgll
kirrel3l	6.04851e-228	0.442873	0.181	0.081	1.41934e-223	1	kirrel3l
jcada	2.88529e-222	0.454086	0.307	0.18	6.77061e-218	1	jcada
fam107b	4.71593e-212	0.443531	0.573	0.439	1.10664e-207	1	fam107b
tubb4b	5.27892e-211	0.38549	0.781	0.689	1.23875e-206	1	tubb4b
f2rl2	1.19003e-205	0.31636	0.137	0.055	2.79251e-201	1	f2rl2
mdka	1.31643e-202	0.407733	0.439	0.296	3.08913e-198	1	mdka
palm2.1	2.16487e-202	0.386371	0.182	0.087	5.08008e-198	1	palm2.1
si:ch211-160j14.3	3.00889e-200	0.411949	0.4	0.268	7.06066e-196	1	si:ch211-160j14.3
rgcc	1.32047e-195	0.475234	0.305	0.184	3.09861e-191	1	rgcc
actb2	1.50466e-194	0.259482	0.974	0.94	3.53083e-190	1	actb2
akap12b	8.20953e-193	0.339674	0.662	0.522	1.92645e-188	1	akap12b
afap1l1b	2.20167e-192	0.401844	0.202	0.103	5.16643e-188	1	afap1l1b
pim1	1.9439e-190	0.339075	0.844	0.743	4.56155e-186	1	pim1
jam2a	5.67445e-189	0.369872	0.238	0.13	1.33157e-184	1	jam2a
stox2a	6.26252e-182	0.30696	0.133	0.056	1.46956e-177	1	stox2a
ugt5g1	2.53453e-178	0.305488	0.195	0.098	5.94753e-174	1	ugt5g1
si:ch211-222l21.1	3.3394e-176	0.307455	0.862	0.779	7.83625e-172	1	si:ch211-222l21.1
cd82a	2.47812e-175	0.418497	0.353	0.236	5.81515e-171	1	cd82a
mcl1a	5.55243e-174	0.28947	0.956	0.873	1.30293e-169	1	mcl1a
si:ch211-156j16.1	9.43769e-174	0.446422	0.169	0.083	2.21465e-169	1	si:ch211-156j16.1
sult2st1	1.92741e-173	0.261851	0.1	0.036	4.52285e-169	1	sult2st1
ier2a	1.2226e-170	0.375457	0.655	0.533	2.86894e-166	1	ier2a
sat1a.2	1.3647e-170	0.375916	0.82	0.724	3.20241e-166	1	sat1a.2
spred2a	1.24249e-169	0.336834	0.112	0.044	2.91563e-165	1	spred2a
eppk1	6.18459e-169	0.427379	0.593	0.482	1.45128e-164	1	eppk1
mknk2b	1.6265e-168	0.377322	0.677	0.566	3.81674e-164	1	mknk2b
si:ch211-71m22.1	1.87378e-166	0.404335	0.314	0.203	4.39702e-162	1	si:ch211-71m22.1
fosl1a	3.63501e-166	0.270951	0.809	0.664	8.52993e-162	1	fosl1a
egr2a	7.49609e-166	0.476789	0.145	0.067	1.75903e-161	1	egr2a
ubb	6.76142e-165	0.259216	0.903	0.79	1.58663e-160	1	ubb
spry4	5.87174e-161	0.416986	0.385	0.267	1.37786e-156	1	spry4
pgam1a	1.23969e-159	0.444391	0.371	0.259	2.90906e-155	1	pgam1a
cfl1	8.48646e-159	0.301615	0.797	0.707	1.99143e-154	1	cfl1
chac1	8.76912e-159	0.376816	0.747	0.648	2.05776e-154	1	chac1
cemip	1.10637e-151	0.282346	0.147	0.069	2.59622e-147	1	cemip
dusp2	2.35949e-149	0.4439	0.42	0.301	5.53677e-145	1	dusp2
mcamb	1.68727e-148	0.3212	0.185	0.1	3.95935e-144	1	mcamb
sdk1a	6.20644e-148	0.327933	0.186	0.101	1.4564e-143	1	sdk1a
ndrg1a	5.29735e-147	0.289119	0.127	0.058	1.24308e-142	1	ndrg1a
gapdhs	1.16837e-143	0.310483	0.682	0.579	2.7417e-139	1	gapdhs
plecb	3.12203e-143	0.448095	0.362	0.256	7.32616e-139	1	plecb
xbp1	3.41145e-143	0.35722	0.671	0.574	8.0053e-139	1	xbp1
pkma	7.04304e-140	0.377815	0.459	0.352	1.65272e-135	1	pkma
si:dkey-172h23.2	1.74432e-139	0.374091	0.385	0.277	4.09322e-135	1	si:dkey-172h23.2
sdc4	4.68639e-138	0.276743	0.775	0.666	1.09971e-133	1	sdc4
klf3	8.24128e-138	0.410072	0.227	0.139	1.9339e-133	1	klf3
fosb	3.00643e-136	0.341086	0.727	0.621	7.05488e-132	1	fosb
zgc:152791	5.49216e-136	0.470401	0.489	0.381	1.28879e-131	1	zgc:152791
mcl1b	6.08095e-135	0.366567	0.67	0.581	1.42696e-130	1	mcl1b
irx5a	5.76313e-132	0.254557	0.146	0.074	1.35238e-127	1	irx5a
ppp1r15a	2.43965e-130	0.408078	0.285	0.19	5.72489e-126	1	ppp1r15a
atf3	1.65736e-129	0.481559	0.484	0.378	3.88917e-125	1	atf3
adora2aa	2.72497e-129	0.328049	0.208	0.122	6.39441e-125	1	adora2aa
tpm3	2.9821e-129	0.339552	0.498	0.393	6.9978e-125	1	tpm3
sult1st6	1.81836e-127	0.267413	0.17	0.092	4.26697e-123	1	sult1st6
pmp22b	2.43702e-126	0.424785	0.545	0.445	5.71872e-122	1	pmp22b
ecscr	3.58583e-123	0.319733	0.463	0.355	8.41452e-119	1	ecscr
si:ch211-145b13.6	9.8195e-123	0.311209	0.642	0.548	2.30424e-118	1	si:ch211-145b13.6
nfia	6.18663e-122	0.342247	0.301	0.207	1.45175e-117	1	nfia
prdx2	4.22081e-120	0.396347	0.416	0.32	9.90455e-116	1	prdx2
dll4	1.55133e-118	0.369484	0.413	0.317	3.64035e-114	1	dll4
nrarpa	1.5928e-118	0.436958	0.383	0.285	3.73767e-114	1	nrarpa
CABZ01102109.1	1.46084e-117	0.263359	0.108	0.05	3.42802e-113	1	CABZ01102109.1
bsg	2.92272e-114	0.302197	0.618	0.53	6.85846e-110	1	bsg
si:dkey-194e6.1	3.02415e-113	0.273206	0.133	0.069	7.09648e-109	1	si:dkey-194e6.1
tagln2	1.06756e-112	0.328857	0.568	0.475	2.50515e-108	1	tagln2
skia	1.64425e-111	0.294496	0.193	0.116	3.8584e-107	1	skia
2006-09-01	1.70183e-111	0.334214	0.322	0.229	3.99352e-107	1	2006-09-01
myl12.1	2.22912e-108	0.287415	0.583	0.492	5.23086e-104	1	myl12.1
ier5	4.59464e-106	0.347308	0.498	0.404	1.07818e-101	1	ier5
ddit3	9.93694e-105	0.344139	0.458	0.365	2.3318e-100	1	ddit3
p4ha1b	4.70896e-104	0.292722	0.224	0.144	1.10501e-99	1	p4ha1b
capns1a	4.4749e-102	0.307601	0.349	0.259	1.05008e-97	1	capns1a
emp2	3.95809e-99	0.289075	0.215	0.138	9.28806e-95	1	emp2
iqsec1b	1.95247e-98	0.264681	0.12	0.064	4.58166e-94	1	iqsec1b
acsl4a	6.4802e-98	0.28914	0.177	0.108	1.52064e-93	1	acsl4a
pim2	3.96719e-96	0.316249	0.433	0.337	9.30941e-92	1	pim2
aldocb	9.9962e-96	0.27833	0.237	0.159	2.34571e-91	1	aldocb
f8	1.80861e-94	0.397614	0.505	0.412	4.24408e-90	1	f8
f10	1.31792e-93	0.274445	0.409	0.315	3.09262e-89	1	f10
cirbpb	3.16748e-93	0.257134	0.821	0.757	7.43282e-89	1	cirbpb
zgc:77486.1	4.7421e-92	0.324434	0.305	0.224	1.11278e-87	1	zgc:77486.1
srgap2	3.00235e-91	0.281831	0.203	0.131	7.04532e-87	1	srgap2
meis1b	2.66089e-90	0.288569	0.314	0.232	6.24406e-86	1	meis1b
ccdc85b	5.66759e-90	0.282536	0.311	0.226	1.32996e-85	1	ccdc85b
gng2	1.34092e-87	0.2766	0.507	0.421	3.1466e-83	1	gng2
bag2	5.46631e-86	0.259372	0.15	0.09	1.28273e-81	1	bag2
sult1st1	1.32791e-85	0.27599	0.312	0.229	3.11607e-81	1	sult1st1
ccm2l	7.07661e-85	0.261122	0.174	0.11	1.6606e-80	1	ccm2l
BX901920.1	1.46646e-84	0.250672	0.116	0.062	3.44121e-80	1	BX901920.1
ets2	9.85057e-84	0.282978	0.211	0.142	2.31153e-79	1	ets2
slc25a25a	2.18745e-83	0.280297	0.481	0.394	5.13306e-79	1	slc25a25a
grapa	4.09849e-82	0.260603	0.147	0.089	9.61752e-78	1	grapa
pleca	1.61323e-78	0.279391	0.266	0.192	3.78559e-74	1	pleca
gadd45bb	3.91314e-78	0.435186	0.241	0.172	9.18257e-74	1	gadd45bb
ywhabl	2.31074e-76	0.261358	0.49	0.415	5.42239e-72	1	ywhabl
si:ch211-1a19.3	9.93252e-76	0.280001	0.629	0.554	2.33076e-71	1	si:ch211-1a19.3
itga5	5.87854e-75	0.250285	0.189	0.125	1.37946e-70	1	itga5
fam174b	1.20442e-74	0.252318	0.415	0.335	2.8263e-70	1	fam174b
ackr3b	2.75743e-73	0.28751	0.178	0.117	6.47057e-69	1	ackr3b
socs3b	1.00292e-71	0.293359	0.425	0.349	2.35345e-67	1	socs3b
cdc42	2.59429e-71	0.250476	0.507	0.43	6.08776e-67	1	cdc42
arl4ab	5.33961e-70	0.276387	0.451	0.376	1.25299e-65	1	arl4ab
perp	9.44966e-65	0.285764	0.351	0.281	2.21746e-60	1	perp
plk2b	1.27685e-64	0.273437	0.324	0.252	2.99625e-60	1	plk2b
zeb2a	2.49632e-62	0.253069	0.173	0.117	5.85786e-58	1	zeb2a
ahsa1b	1.20708e-59	0.275763	0.399	0.329	2.83253e-55	1	ahsa1b
gadd45ba	1.05973e-58	0.314485	0.612	0.546	2.48675e-54	1	gadd45ba
shroom4	1.28772e-57	0.276352	0.211	0.154	3.02176e-53	1	shroom4
slc25a55a	5.30696e-56	0.253536	0.293	0.231	1.24533e-51	1	slc25a55a
scarb2a	3.6577e-52	0.254871	0.304	0.243	8.58316e-48	1	scarb2a
pdlim1	6.3802e-49	0.26041	0.338	0.279	1.49718e-44	1	pdlim1
sat1a.1	1.10934e-47	0.25142	0.296	0.236	2.60317e-43	1	sat1a.1
nppc	4.42834e-28	0.407628	0.205	0.163	1.03915e-23	1	nppc
hspb8	0	1.72859	0.635	0.287	0	2	hspb8
ptgs2a	0	1.69477	0.676	0.313	0	2	ptgs2a
zfand2a	0	1.69422	0.693	0.307	0	2	zfand2a
zgc:158343	0	1.5992	0.877	0.545	0	2	zgc:158343
npb	0	1.56568	0.155	0.037	0	2	npb
DNAJA4	0	1.50138	0.687	0.305	0	2	DNAJA4
hspbp1	0	1.43337	0.54	0.221	0	2	hspbp1
cxcl8a	0	1.42314	0.342	0.112	0	2	cxcl8a
ptgs2b	0	1.41925	0.561	0.222	0	2	ptgs2b
nppc1	0	1.39877	0.336	0.14	0	2	nppc
hspa5	0	1.36662	0.792	0.479	0	2	hspa5
tspan36	0	1.29709	0.536	0.251	0	2	tspan36
hspb11	0	1.25742	0.917	0.787	0	2	hspb1
lepb	0	1.2535	0.176	0.031	0	2	lepb
hspa4a	0	1.23685	0.735	0.422	0	2	hspa4a
sqstm1	0	1.20049	0.582	0.332	0	2	sqstm1
im:7152348	0	1.19282	0.779	0.477	0	2	im:7152348
ctsla	0	1.16409	0.83	0.596	0	2	ctsla
bzw1b	0	1.15645	0.804	0.581	0	2	bzw1b
hsph1	0	1.14315	0.449	0.173	0	2	hsph1
pnp5a	0	1.13688	0.591	0.278	0	2	pnp5a
clic2	0	1.12243	0.892	0.754	0	2	clic2
stip1	0	1.10814	0.528	0.244	0	2	stip1
si:dkey-177p2.6	0	1.09363	0.601	0.293	0	2	si:dkey-177p2.6
hsp90aa1.2	0	1.09049	0.997	0.882	0	2	hsp90aa1.2
bcl2l10	0	1.08408	0.55	0.365	0	2	bcl2l10
ahsa1b1	0	0.995199	0.587	0.297	0	2	ahsa1b
tgif1	0	0.988911	0.389	0.162	0	2	tgif1
serpinh1b	0	0.98573	0.641	0.401	0	2	serpinh1b
oser1	0	0.972386	0.473	0.212	0	2	oser1
nocta	0	0.95167	0.436	0.199	0	2	nocta
rdh10b	0	0.944961	0.309	0.152	0	2	rdh10b
hsp70.31	0	0.932589	0.998	0.895	0	2	hsp70.3
si:ch211-202a12.4	0	0.93247	0.933	0.76	0	2	si:ch211-202a12.4
prelid3b	0	0.92082	0.711	0.441	0	2	prelid3b
pdcd4b	0	0.906226	0.441	0.191	0	2	pdcd4b
fosl1a1	0	0.903726	0.915	0.654	0	2	fosl1a
igf2b	0	0.861503	0.642	0.401	0	2	igf2b
si:ch211-153b23.5	0	0.860198	0.437	0.239	0	2	si:ch211-153b23.5
trib3	0	0.856759	0.572	0.313	0	2	trib3
hsp70.21	0	0.855682	0.99	0.868	0	2	hsp70.2
cebpb	0	0.848426	0.479	0.25	0	2	cebpb
hnrnpa0l.1	0	0.822273	0.879	0.724	0	2	hnrnpa0l.1
mbd2	0	0.814374	0.33	0.127	0	2	mbd2
zfp36l1b	0	0.813676	0.782	0.583	0	2	zfp36l1b
mvp	0	0.806484	0.375	0.19	0	2	mvp
hsp70l1	0	0.799952	0.998	0.914	0	2	hsp70l
tob1b	0	0.795897	0.666	0.422	0	2	tob1b
ube2al	0	0.795822	0.489	0.262	0	2	ube2al
zfand5a	0	0.782386	0.376	0.186	0	2	zfand5a
ptp4a2b	0	0.772098	0.44	0.227	0	2	ptp4a2b
fosl2	0	0.771608	0.813	0.545	0	2	fosl2
eif1b	0	0.768972	0.874	0.702	0	2	eif1b
krt18	0	0.76599	0.887	0.746	0	2	krt18
hsp70.11	0	0.761303	0.975	0.831	0	2	hsp70.1
il13ra1	0	0.751214	0.466	0.262	0	2	il13ra1
midn	0	0.747708	0.559	0.336	0	2	midn
slc38a2	0	0.747203	0.367	0.182	0	2	slc38a2
brd2a	0	0.740702	0.578	0.359	0	2	brd2a
akap12b1	0	0.73627	0.71	0.523	0	2	akap12b
zgc:92066	0	0.733857	0.862	0.726	0	2	zgc:92066
cdkn1cb	0	0.708409	0.239	0.089	0	2	cdkn1cb
ubc	0	0.702603	0.758	0.615	0	2	ubc
marcksl1a	0	0.702235	0.717	0.508	0	2	marcksl1a
ubb1	0	0.696089	0.952	0.789	0	2	ubb
cxcl18b	0	0.689896	0.762	0.581	0	2	cxcl18b
slc25a33	0	0.687893	0.357	0.187	0	2	slc25a33
chchd2	0	0.686103	0.387	0.201	0	2	chchd2
kdm6ba	0	0.681356	0.398	0.221	0	2	kdm6ba
higd1a	0	0.679507	0.759	0.561	0	2	higd1a
zfand5b	0	0.669954	0.522	0.319	0	2	zfand5b
serp1	0	0.665851	0.356	0.187	0	2	serp1
cbx7a	0	0.642405	0.686	0.509	0	2	cbx7a
maff	0	0.639327	0.382	0.21	0	2	maff
cx43.4	0	0.636817	0.281	0.116	0	2	cx43.4
eif4a1a	0	0.63562	0.612	0.408	0	2	eif4a1a
arl5c	0	0.621674	0.606	0.39	0	2	arl5c
hspa8	0	0.603905	0.922	0.815	0	2	hspa8
edrf1	0	0.596939	0.223	0.074	0	2	edrf1
wbp2	0	0.579066	0.249	0.102	0	2	wbp2
ndel1b	0	0.568797	0.245	0.104	0	2	ndel1b
atf4b	0	0.56071	0.766	0.592	0	2	atf4b
ddx5	0	0.554653	0.85	0.692	0	2	ddx5
sat1a.21	0	0.553995	0.884	0.719	0	2	sat1a.2
mcl1a1	0	0.529692	0.972	0.877	0	2	mcl1a
dusp5	0	0.504145	0.791	0.583	0	2	dusp5
mycb	0	0.476023	0.914	0.716	0	2	mycb
si:ch73-63e15.2	1.67011e-301	0.609516	0.324	0.166	3.91908e-297	2	si:ch73-63e15.2
fam76b	5.24742e-300	0.730637	0.308	0.155	1.23136e-295	2	fam76b
sik1	1.18665e-294	0.617817	0.604	0.406	2.7846e-290	2	sik1
wsb1	4.55585e-291	0.643439	0.396	0.225	1.06908e-286	2	wsb1
oaz1a	1.30743e-287	0.509974	0.828	0.7	3.06801e-283	2	oaz1a
chmp2a	4.48814e-286	0.634354	0.469	0.297	1.05319e-281	2	chmp2a
herpud1	5.05668e-284	0.551078	0.214	0.089	1.1866e-279	2	herpud1
si:ch211-214j24.10	7.45223e-283	0.657502	0.329	0.177	1.74874e-278	2	si:ch211-214j24.10
hspe1	3.87885e-278	0.624532	0.425	0.255	9.10212e-274	2	hspe1
fkbp4	5.17244e-277	0.556099	0.272	0.131	1.21377e-272	2	fkbp4
si:dkey-23i12.7	1.06281e-276	0.658758	0.316	0.162	2.49398e-272	2	si:dkey-23i12.7
brdt	3.99087e-275	0.55086	0.518	0.335	9.36497e-271	2	brdt
bach1b	8.38788e-274	0.464868	0.185	0.071	1.9683e-269	2	bach1b
si:dkeyp-27c8.2	9.02433e-270	0.562326	0.377	0.211	2.11765e-265	2	si:dkeyp-27c8.2
atp1b1a	4.97147e-267	0.528302	0.781	0.637	1.16661e-262	2	atp1b1a
s1pr1	7.7275e-265	0.436052	0.142	0.046	1.81334e-260	2	s1pr1
ppp1r10	1.14622e-260	0.574123	0.533	0.353	2.68971e-256	2	ppp1r10
sh3bp5la	6.47689e-259	0.571952	0.282	0.143	1.51987e-254	2	sh3bp5la
zgc:77650	1.09335e-249	0.583515	0.353	0.2	2.56565e-245	2	zgc:77650
crema	1.85638e-249	0.53594	0.243	0.114	4.35618e-245	2	crema
chordc1a	8.87133e-249	0.38308	0.147	0.051	2.08175e-244	2	chordc1a
si:ch211-222l21.11	4.18005e-239	0.355986	0.894	0.779	9.8089e-235	2	si:ch211-222l21.1
krt8	1.56935e-237	0.353579	0.963	0.914	3.68263e-233	2	krt8
nuak2	6.79922e-237	0.527968	0.217	0.099	1.59551e-232	2	nuak2
h2afx1	2.11252e-234	0.489603	0.732	0.577	4.95725e-230	2	h2afx1
efna1a	2.59153e-233	0.523477	0.315	0.173	6.08128e-229	2	efna1a
eif6	2.36791e-230	0.466803	0.254	0.126	5.55653e-226	2	eif6
hsp90ab1	4.77811e-217	0.266646	0.966	0.937	1.12123e-212	2	hsp90ab1
glsb	5.19102e-217	0.469685	0.24	0.119	1.21813e-212	2	glsb
mlf1	1.47661e-212	0.347063	0.141	0.052	3.46502e-208	2	mlf1
homeza	2.39509e-212	0.409474	0.187	0.082	5.62031e-208	2	homeza
jund	1.4124e-207	0.443745	0.692	0.516	3.31433e-203	2	jund
hbegfa	1.74664e-205	0.479719	0.475	0.313	4.09866e-201	2	hbegfa
zgc:113314	3.02617e-204	0.524203	0.283	0.155	7.10121e-200	2	zgc:113314
bag3	2.16321e-203	0.498937	0.372	0.225	5.07618e-199	2	bag3
tuba1c.1	3.72042e-203	0.461451	0.241	0.123	8.73033e-199	2	tuba1c.1
slc25a25a1	9.41797e-198	0.479906	0.549	0.387	2.21002e-193	2	slc25a25a
zgc:92242	9.36097e-197	0.413729	0.186	0.084	2.19665e-192	2	zgc:92242
alyref	1.92659e-192	0.456545	0.383	0.242	4.52094e-188	2	alyref
zgc:66160	6.15947e-191	0.395118	0.23	0.118	1.44538e-186	2	zgc:66160
h3f3d	9.1004e-190	0.40153	0.775	0.655	2.1355e-185	2	h3f3d
ric8a	6.88781e-189	0.324177	0.131	0.05	1.61629e-184	2	ric8a
arf5	3.92871e-188	0.456849	0.312	0.183	9.21911e-184	2	arf5
rpz5	1.06402e-185	0.436606	0.728	0.596	2.49683e-181	2	rpz5
suco	9.37268e-181	0.333957	0.141	0.057	2.19939e-176	2	suco
alas1	2.38332e-180	0.409361	0.258	0.141	5.5927e-176	2	alas1
si:dkey-79d12.5	2.58436e-178	0.48295	0.205	0.103	6.06446e-174	2	si:dkey-79d12.5
usp2a	4.88998e-178	0.593763	0.314	0.191	1.14748e-173	2	usp2a
cd63	7.19734e-178	0.303461	0.898	0.86	1.68893e-173	2	cd63
chmp4ba	4.47442e-175	0.454268	0.251	0.139	1.04997e-170	2	chmp4ba
pxk	7.61539e-174	0.374863	0.166	0.076	1.78703e-169	2	pxk
fem1b	1.31569e-171	0.366593	0.133	0.054	3.0874e-167	2	fem1b
hsp90b1	1.05122e-170	0.469231	0.357	0.226	2.46678e-166	2	hsp90b1
cwc15	6.96254e-168	0.427278	0.426	0.285	1.63383e-163	2	cwc15
erh	1.89903e-167	0.420739	0.58	0.446	4.45625e-163	2	erh
tfpi2	3.66729e-167	0.442592	0.281	0.16	8.60567e-163	2	tfpi2
cx43	2.89378e-166	0.491294	0.162	0.074	6.79053e-162	2	cx43
slc20a1b	5.00205e-165	0.458184	0.414	0.276	1.17378e-160	2	slc20a1b
actb11	5.98697e-165	0.336585	0.884	0.787	1.4049e-160	2	actb1
il4r.1.1	1.60241e-162	0.439081	0.3	0.18	3.76021e-158	2	il4r.1.1
zswim5	1.83662e-162	0.399754	0.209	0.109	4.30981e-158	2	zswim5
si:ch211-284f22.3	2.8285e-161	0.429853	0.354	0.223	6.63736e-157	2	si:ch211-284f22.3
rsrp11	6.41892e-161	0.25084	0.939	0.808	1.50626e-156	2	rsrp1
dnajb1b1	1.47521e-160	0.26727	0.984	0.853	3.46174e-156	2	dnajb1b
si:ch211-15b10.6	1.72786e-160	0.539198	0.165	0.078	4.05459e-156	2	si:ch211-15b10.6
mindy3	9.88842e-158	0.335357	0.127	0.053	2.32042e-153	2	mindy3
cish	1.5533e-157	0.399082	0.236	0.129	3.64498e-153	2	cish
CR318588.4	1.05518e-156	0.25371	0.998	0.994	2.47609e-152	2	CR318588.4
rhbdd1	3.72708e-154	0.441887	0.222	0.121	8.74597e-150	2	rhbdd1
mtus1b	2.18963e-152	0.390585	0.226	0.124	5.13819e-148	2	mtus1b
cct7	1.16578e-151	0.401675	0.349	0.228	2.73562e-147	2	cct7
xbp11	1.30354e-151	0.339011	0.713	0.573	3.05889e-147	2	xbp1
hyal1	2.36522e-150	0.377546	0.194	0.1	5.55021e-146	2	hyal1
irs2b	6.75264e-150	0.339681	0.148	0.067	1.58458e-145	2	irs2b
btg1	9.06287e-149	0.33405	0.796	0.689	2.12669e-144	2	btg1
dusp7	1.69005e-148	0.292152	0.133	0.058	3.96586e-144	2	dusp7
pdcd6	2.48974e-148	0.517837	0.322	0.21	5.84243e-144	2	pdcd6
si:ch211-248e11.2	7.91696e-147	0.40659	0.761	0.641	1.85779e-142	2	si:ch211-248e11.2
serpine1	8.79559e-147	0.652035	0.44	0.315	2.06397e-142	2	serpine1
ncl	2.03419e-142	0.388482	0.476	0.348	4.77343e-138	2	ncl
si:ch211-178n15.1	2.075e-138	0.368244	0.167	0.084	4.86919e-134	2	si:ch211-178n15.1
ccng1	3.27596e-138	0.414668	0.681	0.55	7.68736e-134	2	ccng1
txn	1.0353e-137	0.452015	0.275	0.165	2.42943e-133	2	txn
phlda2	1.38437e-137	0.452882	0.423	0.294	3.24857e-133	2	phlda2
efna1b	2.79341e-137	0.459564	0.32	0.209	6.55501e-133	2	efna1b
cyb5a	1.32073e-135	0.424292	0.259	0.157	3.09922e-131	2	cyb5a
nr4a2b	2.31569e-135	0.365509	0.239	0.136	5.434e-131	2	nr4a2b
pim11	5.19147e-135	0.263128	0.883	0.744	1.21823e-130	2	pim1
tmem2	1.28322e-131	0.400548	0.291	0.179	3.01121e-127	2	tmem2
cacybp	8.11564e-130	0.332305	0.229	0.132	1.90442e-125	2	cacybp
si:dkey-27i16.2	1.99325e-129	0.476394	0.315	0.203	4.67735e-125	2	si:dkey-27i16.2
sptlc2b	8.01302e-125	0.338525	0.273	0.169	1.88034e-120	2	sptlc2b
cycsb	3.92291e-123	0.361611	0.504	0.379	9.2055e-119	2	cycsb
tomm34	3.43459e-122	0.331144	0.157	0.08	8.05962e-118	2	tomm34
b4galt6	1.51155e-119	0.39921	0.187	0.104	3.54701e-115	2	b4galt6
hspd1	2.8755e-118	0.315757	0.191	0.107	6.74765e-114	2	hspd1
thbs1b	1.54471e-114	0.429856	0.19	0.105	3.62481e-110	2	thbs1b
epha2a	1.57383e-112	0.364182	0.233	0.143	3.69316e-108	2	epha2a
ggps1	3.08909e-110	0.263133	0.126	0.061	7.24885e-106	2	ggps1
rtca	6.21329e-110	0.378013	0.273	0.178	1.45801e-105	2	rtca
spty2d1	9.42197e-110	0.332572	0.19	0.108	2.21096e-105	2	spty2d1
cpeb4b	9.46544e-109	0.314844	0.233	0.144	2.22116e-104	2	cpeb4b
pim3	6.31967e-108	0.348483	0.23	0.141	1.48297e-103	2	pim3
atf4a	9.5011e-108	0.348958	0.322	0.22	2.22953e-103	2	atf4a
mapkapk2a	1.87116e-105	0.318679	0.221	0.135	4.39086e-101	2	mapkapk2a
ddx3a	2.78551e-104	0.332239	0.351	0.246	6.53648e-100	2	ddx3a
n4bp1	2.79731e-103	0.307048	0.134	0.068	6.56416e-99	2	n4bp1
jak1	6.13543e-101	0.325403	0.295	0.201	1.43974e-96	2	jak1
lysmd3	2.0246e-100	0.269342	0.164	0.092	4.75093e-96	2	lysmd3
litaf	2.47636e-98	0.314076	0.333	0.234	5.81102e-94	2	litaf
f3b	1.32629e-97	0.275618	0.348	0.238	3.11228e-93	2	f3b
rem1	3.64233e-96	0.370415	0.128	0.066	8.54708e-92	2	rem1
aldh1a2	2.07266e-95	0.377584	0.451	0.351	4.86371e-91	2	aldh1a2
tax1bp1b	8.67653e-94	0.296658	0.302	0.209	2.03604e-89	2	tax1bp1b
foxc1b	1.13297e-93	0.351364	0.291	0.201	2.65863e-89	2	foxc1b
tbcb	1.37559e-93	0.281836	0.233	0.15	3.22795e-89	2	tbcb
ube2d2l	7.52046e-93	0.275654	0.194	0.117	1.76475e-88	2	ube2d2l
ifrd1	2.23311e-91	0.306058	0.377	0.276	5.24021e-87	2	ifrd1
brd4	3.87513e-89	0.281137	0.191	0.117	9.09339e-85	2	brd4
gnpnat1	7.91028e-89	0.292192	0.153	0.087	1.85623e-84	2	gnpnat1
anxa11a	1.76211e-88	0.354474	0.24	0.16	4.13496e-84	2	anxa11a
tacc1	2.79845e-88	0.25366	0.129	0.069	6.56684e-84	2	tacc1
hpgd	3.04775e-88	0.294119	0.287	0.191	7.15186e-84	2	hpgd
sox7	2.49721e-86	0.332364	0.411	0.311	5.85995e-82	2	sox7
pde4ba	9.6662e-86	0.323687	0.152	0.087	2.26827e-81	2	pde4ba
zgc:77849	9.85817e-85	0.331321	0.323	0.234	2.31332e-80	2	zgc:77849
pptc7a	1.35298e-84	0.296082	0.159	0.093	3.17491e-80	2	pptc7a
cmip	1.7545e-84	0.275086	0.181	0.109	4.1171e-80	2	cmip
smox	5.26648e-84	0.295263	0.281	0.194	1.23583e-79	2	smox
cnn3a	6.56017e-81	0.250958	0.529	0.42	1.53941e-76	2	cnn3a
adipor2	2.69532e-80	0.298971	0.297	0.211	6.32484e-76	2	adipor2
sox11a	1.42518e-79	0.351826	0.259	0.177	3.34433e-75	2	sox11a
prelid1a	1.65522e-79	0.258201	0.223	0.146	3.88415e-75	2	prelid1a
tdh	2.98576e-79	0.273415	0.188	0.117	7.00638e-75	2	tdh
hmox1a	1.45648e-78	0.280879	0.322	0.228	3.41778e-74	2	hmox1a
ip6k2b	3.41192e-77	0.275277	0.489	0.386	8.00641e-73	2	ip6k2b
uchl1	9.61298e-77	0.722021	0.159	0.097	2.25578e-72	2	uchl1
nppb	5.08046e-76	1.03565	0.21	0.138	1.19218e-71	2	nppb
sik2b	1.95152e-75	0.290678	0.162	0.098	4.57945e-71	2	sik2b
errfi1a	1.22986e-67	0.25962	0.555	0.454	2.88599e-63	2	errfi1a
pcyt2	5.19737e-66	0.283923	0.205	0.138	1.21961e-61	2	pcyt2
pfkfb3	7.35801e-66	0.283789	0.2	0.133	1.72663e-61	2	pfkfb3
elmsan1b	1.15717e-65	0.290197	0.205	0.138	2.71542e-61	2	elmsan1b
rbm4.3	1.51301e-65	0.281189	0.343	0.262	3.55044e-61	2	rbm4.3
pcna	3.99151e-65	0.295407	0.188	0.124	9.36648e-61	2	pcna
atf31	1.17382e-64	0.258741	0.49	0.385	2.75449e-60	2	atf3
bnip3lb	3.85559e-64	0.284066	0.277	0.201	9.04753e-60	2	bnip3lb
rgcc1	1.13743e-58	0.461726	0.269	0.2	2.66908e-54	2	rgcc
zgc:109934	7.97159e-57	0.253307	0.197	0.135	1.87061e-52	2	zgc:109934
pmaip1	2.97424e-52	0.254146	0.233	0.168	6.97935e-48	2	pmaip1
cnn2	1.62e-43	0.259093	0.443	0.372	3.80148e-39	2	cnn2
rbp4	0	1.1424	0.876	0.623	0	3	rbp4
vcam1b	0	1.083	0.669	0.352	0	3	vcam1b
gpr182	0	0.83043	0.536	0.316	0	3	gpr182
her61	0	0.691103	0.846	0.67	0	3	her6
btg2	0	0.510774	0.878	0.746	0	3	btg2
fosab1	0	0.465603	0.992	0.894	0	3	fosab
cfd	0	0.419232	0.876	0.729	0	3	cfd
CR318588.41	1.3887e-283	0.384381	0.999	0.994	3.25873e-279	3	CR318588.4
hpgd1	2.46385e-277	0.686004	0.342	0.181	5.78167e-273	3	hpgd
CR318588.1	1.76083e-272	0.590745	0.888	0.757	4.13196e-268	3	CR318588.1
2001-06-01	2.08406e-263	0.432092	0.921	0.805	4.89047e-259	3	jun
loxl1	4.98037e-261	0.684123	0.454	0.292	1.16869e-256	3	loxl1
ponzr1	5.00182e-255	0.570247	0.761	0.638	1.17373e-250	3	ponzr1
id3	3.65195e-251	0.626772	0.635	0.482	8.56966e-247	3	id3
cyp1a	1.41773e-225	0.739105	0.149	0.054	3.32685e-221	3	cyp1a
tmem21	9.30015e-225	0.655523	0.313	0.175	2.18237e-220	3	tmem2
id2b	4.73817e-224	0.585942	0.731	0.611	1.11186e-219	3	id2b
igfbp2a	2.70307e-223	0.514649	0.195	0.085	6.34301e-219	3	igfbp2a
edn1	2.91455e-214	0.678195	0.193	0.086	6.83927e-210	3	edn1
cyp2ad2	4.73168e-213	0.628999	0.378	0.231	1.11034e-208	3	cyp2ad2
id1	3.49904e-211	0.724634	0.408	0.264	8.21085e-207	3	id1
mycb1	3.3375e-210	0.426686	0.867	0.726	7.83177e-206	3	mycb
junba1	1.05828e-203	0.314757	0.966	0.869	2.48337e-199	3	junba
krt15	1.01737e-200	0.483154	0.778	0.639	2.38736e-196	3	krt15
sdc41	1.33398e-200	0.450788	0.801	0.67	3.13033e-196	3	sdc4
ier2b1	4.6453e-200	0.539146	0.683	0.548	1.09007e-195	3	ier2b
egr11	2.72168e-189	0.558163	0.586	0.428	6.38669e-185	3	egr1
socs3a1	1.73661e-188	0.348584	0.903	0.798	4.07513e-184	3	socs3a
junbb1	2.1642e-187	0.585358	0.587	0.45	5.07851e-183	3	junbb
zgc:1627301	7.30361e-183	0.381531	0.852	0.724	1.71387e-178	3	zgc:162730
fosb1	1.08601e-180	0.434463	0.753	0.624	2.54844e-176	3	fosb
hsd11b2	4.14526e-175	0.57256	0.279	0.159	9.72727e-171	3	hsd11b2
megf6a	4.08464e-163	0.39656	0.121	0.047	9.58502e-159	3	megf6a
gadd45ba1	1.88341e-158	0.570623	0.656	0.542	4.41961e-154	3	gadd45ba
glula	1.25132e-155	0.626514	0.24	0.136	2.93634e-151	3	glula
cxcl18b1	2.07379e-153	0.449391	0.722	0.59	4.86637e-149	3	cxcl18b
dusp21	1.60465e-152	0.553153	0.435	0.308	3.76546e-148	3	dusp2
ier2a1	2.09733e-146	0.473446	0.655	0.543	4.92159e-142	3	ier2a
f3b1	2.52933e-138	0.61885	0.35	0.238	5.93534e-134	3	f3b
thbs1b1	6.57865e-137	0.512104	0.196	0.104	1.54375e-132	3	thbs1b
nr2f1a	1.97243e-135	0.362106	0.152	0.072	4.62851e-131	3	nr2f1a
pdgfra	1.64666e-133	0.492353	0.225	0.13	3.86406e-129	3	pdgfra
rsrp12	1.11986e-128	0.282146	0.92	0.812	2.62787e-124	3	rsrp1
dnajb1b2	4.25531e-122	0.253676	0.965	0.858	9.98552e-118	3	dnajb1b
sgk1	7.27058e-121	0.450119	0.465	0.361	1.70611e-116	3	sgk1
cebpd	1.65316e-110	0.454775	0.576	0.481	3.87931e-106	3	cebpd
nrg2a	2.4233e-109	0.398382	0.18	0.102	5.68651e-105	3	nrg2a
thy1	4.12612e-106	0.376454	0.148	0.078	9.68235e-102	3	thy1
btg11	3.84887e-101	0.291077	0.775	0.694	9.03176e-97	3	btg1
c6.1	1.61862e-100	0.46083	0.253	0.166	3.79826e-96	3	c6.1
sfrp5	1.01589e-98	0.369747	0.296	0.2	2.3839e-94	3	sfrp5
kctd12.2	1.97546e-98	0.379633	0.541	0.451	4.63561e-94	3	kctd12.2
basp1	8.13389e-98	0.390234	0.331	0.237	1.9087e-93	3	basp1
hapln1b	4.67512e-95	0.391518	0.428	0.332	1.09706e-90	3	hapln1b
spint2	8.62342e-94	0.505974	0.256	0.169	2.02357e-89	3	spint2
id2a	5.5537e-91	0.479311	0.287	0.204	1.30323e-86	3	id2a
mknk2a	1.24069e-90	0.446977	0.251	0.17	2.91141e-86	3	mknk2a
CR318588.3	9.54928e-83	0.344415	0.504	0.401	2.24083e-78	3	CR318588.3
igf2b1	3.0758e-82	0.30421	0.525	0.425	7.21767e-78	3	igf2b
jdp2b1	2.6525e-80	0.290121	0.744	0.651	6.22436e-76	3	jdp2b
cited4b	6.59438e-78	0.43385	0.227	0.154	1.54744e-73	3	cited4b
prcp	7.42875e-75	0.314486	0.162	0.099	1.74323e-70	3	prcp
ms4a17a.8	1.53e-74	0.306968	0.125	0.07	3.59029e-70	3	ms4a17a.8
mafba	5.9062e-72	0.371893	0.252	0.179	1.38595e-67	3	mafba
ppp1r101	9.1268e-72	0.323383	0.453	0.369	2.1417e-67	3	ppp1r10
dusp51	1.27501e-69	0.272491	0.694	0.603	2.99195e-65	3	dusp5
gadd45ga	1.97795e-68	0.382646	0.15	0.092	4.64145e-64	3	gadd45ga
ace	2.3844e-68	0.358202	0.187	0.122	5.59523e-64	3	ace
pim21	2.24718e-67	0.340786	0.427	0.347	5.27323e-63	3	pim2
rcan1a	6.44601e-67	0.35061	0.518	0.446	1.51262e-62	3	rcan1a
cyp2ad3	2.78459e-63	0.328996	0.296	0.223	6.53432e-59	3	cyp2ad3
selenbp1	2.89106e-62	0.315239	0.268	0.197	6.78416e-58	3	selenbp1
tfpi21	3.81967e-60	0.377575	0.236	0.17	8.96324e-56	3	tfpi2
ackr4b	4.83107e-59	0.251773	0.579	0.51	1.13366e-54	3	ackr4b
hist2h2l	9.74585e-59	0.409519	0.308	0.243	2.28696e-54	3	hist2h2l
zgc:64106	2.83234e-57	0.26595	0.467	0.394	6.64637e-53	3	zgc:64106
ier51	1.46388e-56	0.294279	0.48	0.415	3.43515e-52	3	ier5
cald1b	3.92243e-56	0.282731	0.118	0.07	9.20437e-52	3	cald1b
h3f3b.1	4.66412e-56	0.317806	0.481	0.421	1.09448e-51	3	h3f3b.1
nid1a	6.23724e-54	0.301087	0.323	0.252	1.46363e-49	3	nid1a
ip6k2b1	4.04253e-53	0.297709	0.46	0.392	9.48621e-49	3	ip6k2b
lrrc15	4.85041e-51	0.295652	0.383	0.316	1.1382e-46	3	lrrc15
adrb2a	1.68747e-50	0.277575	0.137	0.088	3.95983e-46	3	adrb2a
si:ch211-284f22.31	8.25674e-50	0.2946	0.299	0.234	1.93753e-45	3	si:ch211-284f22.3
postna	1.3661e-44	0.272012	0.175	0.123	3.2057e-40	3	postna
dip2ba	1.23039e-43	0.332141	0.293	0.238	2.88724e-39	3	dip2ba
mych	1.26337e-42	0.350643	0.299	0.244	2.96462e-38	3	mych
lfng	2.09477e-42	0.281524	0.381	0.322	4.91558e-38	3	lfng
tob1a	3.78861e-39	0.29793	0.365	0.313	8.89035e-35	3	tob1a
lxn	4.21877e-36	0.314484	0.263	0.213	9.89976e-32	3	lxn
cebpa	4.72216e-36	0.315383	0.119	0.08	1.1081e-31	3	cebpa
fam43a	2.14151e-30	0.253579	0.194	0.151	5.02527e-26	3	fam43a
aplnra	4.15579e-30	0.312544	0.216	0.173	9.75197e-26	3	aplnra
wnk1b	6.36252e-30	0.265843	0.161	0.121	1.49303e-25	3	wnk1b
edn2	7.23168e-29	0.296494	0.288	0.238	1.69699e-24	3	edn2
dedd1	4.38864e-28	0.252595	0.215	0.173	1.02984e-23	3	dedd1
hmox1a1	1.85484e-19	0.385004	0.274	0.238	4.35257e-15	3	hmox1a
ucp2	2.05079e-19	0.275333	0.367	0.336	4.81237e-15	3	ucp2
nfkbiaa	1.25074e-18	0.262108	0.207	0.176	2.93499e-14	3	nfkbiaa
amotl2a	3.89633e-18	0.261572	0.134	0.106	9.14313e-14	3	amotl2a
eif4ebp3l	1.12476e-10	0.271546	0.227	0.204	2.63936e-06	3	eif4ebp3l
NC-002333.4	0	0.50543	1	1	0	4	NC-002333.4
hbba1.1	1.16799e-264	0.596385	0.946	0.917	2.74081e-260	4	hbba1.1
fabp11a1	2.24239e-258	0.699861	0.897	0.836	5.26199e-254	4	fabp11a
si:ch211-5k11.8	3.33733e-249	0.57562	0.946	0.921	7.83139e-245	4	si:ch211-5k11.8
mt-atp6	1.74637e-235	0.425676	0.998	0.999	4.09803e-231	4	mt-atp6
mt-co2	2.15439e-234	0.370768	1	1	5.05549e-230	4	mt-co2
rplp1	3.63765e-222	0.283257	0.997	0.993	8.53612e-218	4	rplp1
mb1	4.5082e-217	0.735521	0.921	0.878	1.05789e-212	4	mb
rpl11	9.30758e-214	0.329645	0.985	0.979	2.18412e-209	4	rpl11
hbaa1	7.37378e-200	0.631224	0.859	0.82	1.73033e-195	4	hbaa1
mt-co3	1.26476e-198	0.316617	1	1	2.96789e-194	4	mt-co3
hbba2	4.15806e-197	0.586907	0.829	0.779	9.75731e-193	4	hbba2
hbba1	1.89091e-195	0.575616	0.849	0.805	4.4372e-191	4	hbba1
mt-cyb	2.00748e-175	0.348888	0.999	0.998	4.71075e-171	4	mt-cyb
rps2	2.06163e-171	0.263028	0.993	0.984	4.83783e-167	4	rps2
mt-nd4	2.52423e-170	0.393039	0.969	0.974	5.92335e-166	4	mt-nd4
rps12	1.26608e-169	0.306595	0.983	0.978	2.97099e-165	4	rps12
rpl24	3.42116e-164	0.310353	0.969	0.965	8.0281e-160	4	rpl24
faua	5.75035e-152	0.313094	0.96	0.962	1.34938e-147	4	faua
zgc:171772	1.45216e-147	0.296063	0.98	0.977	3.40764e-143	4	zgc:171772
rpl36	5.19386e-147	0.313923	0.979	0.977	1.21879e-142	4	rpl36
rps19	2.58912e-146	0.259627	0.991	0.986	6.07563e-142	4	rps19
mt-nd1	5.58749e-141	0.360847	0.967	0.967	1.31116e-136	4	mt-nd1
NC-002333.17	1.41165e-139	0.493138	0.779	0.745	3.31258e-135	4	NC-002333.17
mt-nd3	2.9827e-136	0.36256	0.939	0.94	6.99921e-132	4	mt-nd3
mt-nd2	4.24158e-136	0.367346	0.956	0.959	9.95329e-132	4	mt-nd2
rps6	2.77398e-132	0.310041	0.936	0.935	6.50943e-128	4	rps6
rpl8	4.94083e-132	0.272945	0.961	0.954	1.15941e-127	4	rpl8
rpl10	2.22635e-131	0.262897	0.978	0.966	5.22435e-127	4	rpl10
rps8a	6.22584e-126	0.268898	0.951	0.955	1.46096e-121	4	rps8a
rps16	6.88029e-123	0.274911	0.961	0.963	1.61453e-118	4	rps16
rpsa	3.31466e-121	0.264356	0.955	0.951	7.77819e-117	4	rpsa
rpl22	6.94924e-120	0.295251	0.95	0.955	1.63071e-115	4	rpl22
rps23	2.08104e-118	0.294029	0.938	0.934	4.88338e-114	4	rps23
rpl12	2.13795e-118	0.279412	0.961	0.954	5.01691e-114	4	rpl12
rps18	1.92702e-117	0.283498	0.963	0.966	4.52194e-113	4	rps18
rpl18	4.69208e-117	0.250788	0.963	0.968	1.10104e-112	4	rpl18
nme2b.1	1.038e-114	0.30593	0.918	0.919	2.43578e-110	4	nme2b.1
rpl30	7.92046e-110	0.260464	0.954	0.96	1.85861e-105	4	rpl30
rpl36a	1.94356e-105	0.267766	0.981	0.977	4.56076e-101	4	rpl36a
rps28	2.90323e-105	0.280956	0.983	0.98	6.81271e-101	4	rps28
rpl35a	2.47264e-97	0.280999	0.968	0.972	5.80229e-93	4	rpl35a
rpl39	3.48431e-97	0.257242	0.983	0.986	8.17629e-93	4	rpl39
hbaa2	5.97454e-94	0.560682	0.627	0.584	1.40199e-89	4	hbaa2
rps10	1.24173e-92	0.256811	0.914	0.917	2.91385e-88	4	rps10
spock3	1.15662e-86	0.305354	0.967	0.967	2.71411e-82	4	spock3
ppiaa	2.78636e-85	0.337068	0.833	0.848	6.53848e-81	4	ppiaa
CR318588.42	3.99176e-85	0.301327	0.995	0.994	9.36706e-81	4	CR318588.4
actb21	2.19161e-84	0.302864	0.948	0.948	5.14283e-80	4	actb2
icn	5.97482e-82	0.306599	0.973	0.972	1.40205e-77	4	icn
aqp8a.11	2.06653e-80	0.529959	0.823	0.796	4.84932e-76	4	aqp8a.1
rps3	9.77427e-78	0.253914	0.91	0.922	2.29363e-73	4	rps3
rpl23a	1.91204e-71	0.256212	0.895	0.909	4.4868e-67	4	rpl23a
rpl4	4.03223e-65	0.313828	0.792	0.823	9.46202e-61	4	rpl4
rpl29	7.46146e-55	0.262755	0.896	0.918	1.75091e-50	4	rpl29
si:ch211-196l7.4	1.0673e-51	0.558164	0.477	0.456	2.50452e-47	4	si:ch211-196l7.4
itm2ba	1.20304e-48	0.365484	0.692	0.732	2.82305e-44	4	itm2ba
ppiab	2.24195e-45	0.326309	0.661	0.706	5.26097e-41	4	ppiab
ponzr11	8.48708e-44	0.412931	0.632	0.661	1.99158e-39	4	ponzr1
mt-nd5	2.75643e-41	0.396651	0.648	0.677	6.46824e-37	4	mt-nd5
ramp21	2.01108e-29	0.302709	0.68	0.704	4.7192e-25	4	ramp2
mgst1.2	4.12518e-19	0.516916	0.34	0.332	9.68014e-15	4	mgst1.2
CR318588.11	3.5311e-18	0.437359	0.758	0.781	8.28608e-14	4	CR318588.1
cav1	1.3601e-16	0.309623	0.573	0.613	3.1916e-12	4	cav1
tmem176l.1	2.92054e-13	0.267163	0.605	0.678	6.85333e-09	4	tmem176l.1
gata5	2.91794e-12	0.441802	0.315	0.312	6.84723e-08	4	gata5
ndufa4l	4.93798e-12	0.285627	0.542	0.61	1.15875e-07	4	ndufa4l
thbs3a	6.3695e-10	0.434629	0.337	0.343	1.49467e-05	4	thbs3a
si:ch211-145b13.61	8.04964e-10	0.362173	0.523	0.575	1.88893e-05	4	si:ch211-145b13.6
si:dkey-7j14.6	1.96743e-08	0.26088	0.565	0.645	0.000461677	4	si:dkey-7j14.6
zgc:641061	3.13953e-08	0.406955	0.378	0.409	0.000736721	4	zgc:64106
fkbp1aa	3.16441e-08	0.36624	0.433	0.483	0.000742561	4	fkbp1aa
ahnak	1.45902e-07	0.270085	0.599	0.661	0.00342373	4	ahnak
ugt5g11	2.14974e-07	0.37618	0.135	0.119	0.00504458	4	ugt5g1
ccdc187	2.09676e-06	0.383037	0.41	0.454	0.0492026	4	ccdc187
si:dkeyp-97a10.21	4.16605e-06	0.426688	0.209	0.202	0.0977605	4	si:dkeyp-97a10.2
tmem88b	4.47494e-06	0.317813	0.511	0.547	0.105009	4	tmem88b
cyp2ad21	4.6579e-06	0.260385	0.211	0.261	0.109302	4	cyp2ad2
ackr4b1	8.00433e-06	0.334908	0.47	0.528	0.18783	4	ackr4b
glo1	1.86962e-05	0.259854	0.223	0.283	0.438726	4	glo1
sfrp51	8.72959e-05	0.266191	0.179	0.221	1	4	sfrp5
si:dkey-188i13.7	0.000180829	0.253436	0.282	0.353	1	4	si:dkey-188i13.7
si:ch211-160j14.31	0.000195748	0.457559	0.283	0.301	1	4	si:ch211-160j14.3
txnipa	0.000237983	0.376303	0.249	0.253	1	4	txnipa
si:dkey-261h17.11	0.00040036	0.412495	0.364	0.4	1	4	si:dkey-261h17.1
zgc:110182	0.000592891	0.412783	0.3	0.324	1	4	zgc:110182
id2b1	0.000628588	0.299885	0.564	0.639	1	4	id2b
tspan4b	0.000842937	0.311758	0.462	0.54	1	4	tspan4b
zgc:162944	0.000853169	0.267348	0.273	0.342	1	4	zgc:162944
sesn1	0.00140856	0.268815	0.209	0.252	1	4	sesn1
gpr1821	0.00150663	0.402559	0.33	0.355	1	4	gpr182
eif2s2	0.00240366	0.2535	0.178	0.214	1	4	eif2s2
arpc3	0.00303942	0.257078	0.223	0.272	1	4	arpc3
bsg1	0.0053579	0.277407	0.48	0.56	1	4	bsg
zgc:1527911	0.00619355	0.296074	0.384	0.409	1	4	zgc:152791
tfpia	0.00716096	0.314858	0.426	0.49	1	4	tfpia
ssr4	0.00733651	0.280118	0.273	0.338	1	4	ssr4
myl7	0	2.81801	0.99	0.788	0	5	myl7
cmlc1	0	2.67479	0.978	0.677	0	5	cmlc1
gapdh	0	2.57266	0.943	0.539	0	5	gapdh
tnnt2a	0	2.3347	0.905	0.412	0	5	tnnt2a
CR926459.1	0	2.24445	0.669	0.181	0	5	CR926459.1
actc1a	0	2.24027	0.671	0.176	0	5	actc1a
tnni1b	0	2.06541	0.697	0.211	0	5	tnni1b
tnnc1b	0	2.05623	0.53	0.235	0	5	tnnc1b
acta1b	0	2.04728	0.601	0.158	0	5	acta1b
tnnc1a	0	1.99905	0.684	0.18	0	5	tnnc1a
ckma	0	1.96407	0.62	0.159	0	5	ckma
fabp3	0	1.84916	0.486	0.127	0	5	fabp3
ak1	0	1.77793	0.748	0.385	0	5	ak1
ppdpfa	0	1.75148	0.526	0.151	0	5	ppdpfa
tpm4a	0	1.74153	0.92	0.677	0	5	tpm4a
tnni4a	0	1.73531	0.372	0.086	0	5	tnni4a
rbpms2b	0	1.63549	0.519	0.124	0	5	rbpms2b
cox7a1	0	1.55674	0.499	0.144	0	5	cox7a1
cox5b2	0	1.55519	0.449	0.102	0	5	cox5b2
myh7l	0	1.50816	0.403	0.158	0	5	myh7l
si:ch211-270g19.5	0	1.49785	0.396	0.104	0	5	si:ch211-270g19.5
aldoab	0	1.47665	0.443	0.083	0	5	aldoab
idh2	0	1.47222	0.555	0.21	0	5	idh2
CR753876.1	0	1.46599	0.509	0.155	0	5	CR753876.1
eno3	0	1.42827	0.557	0.273	0	5	eno3
atp5pd	0	1.42646	0.659	0.369	0	5	atp5pd
ndufa4	0	1.40524	0.352	0.061	0	5	ndufa4
mdh2	0	1.38357	0.691	0.396	0	5	mdh2
mybpc3	0	1.29978	0.366	0.078	0	5	mybpc3
atp5mc1	0	1.28858	0.59	0.317	0	5	atp5mc1
nppa	0	1.27552	0.422	0.167	0	5	nppa
tcap	0	1.25703	0.315	0.068	0	5	tcap
ldhba	0	1.24513	0.469	0.19	0	5	ldhba
cox4i1l	0	1.24021	0.342	0.072	0	5	cox4i1l
atp5f1e	0	1.21392	0.633	0.353	0	5	atp5f1e
mdh1aa	0	1.19096	0.444	0.178	0	5	mdh1aa
ATP5MD	0	1.17965	0.536	0.28	0	5	ATP5MD
atp5mc3b	0	1.17312	0.777	0.549	0	5	atp5mc3b
ldb3b	0	1.16431	0.306	0.05	0	5	ldb3b
mpc1	0	1.15239	0.392	0.153	0	5	mpc1
cox7c	0	1.1335	0.683	0.43	0	5	cox7c
cox7b	0	1.12434	0.661	0.412	0	5	cox7b
atp5meb	0	1.10806	0.669	0.43	0	5	atp5meb
hspb111	0	1.08746	0.24	0.057	0	5	hspb11
atp5l	0	1.07092	0.745	0.52	0	5	atp5l
si:dkey-51e6.1	0	1.06658	0.299	0.062	0	5	si:dkey-51e6.1
uqcr10	0	1.06632	0.488	0.246	0	5	uqcr10
cox6c	0	1.0264	0.62	0.392	0	5	cox6c
pabpc4	0	0.982724	0.265	0.053	0	5	pabpc4
uqcrfs1	0	0.978304	0.377	0.162	0	5	uqcrfs1
zgc:101840	0	0.962135	0.241	0.04	0	5	zgc:101840
fhl1a	0	0.947657	0.271	0.058	0	5	fhl1a
atp2a2a	0	0.938582	0.286	0.074	0	5	atp2a2a
pgam2	0	0.93384	0.232	0.035	0	5	pgam2
chchd10	0	0.924634	0.244	0.05	0	5	chchd10
smtnl1	0	0.924157	0.193	0.036	0	5	smtnl1
smpx	0	0.913938	0.231	0.035	0	5	smpx
ddx54	0	0.908302	0.21	0.052	0	5	ddx54
slc25a5	0	0.889623	0.989	0.97	0	5	slc25a5
nmrk2	0	0.785636	0.191	0.028	0	5	nmrk2
ckbb	0	0.732224	0.192	0.033	0	5	ckbb
ptp4a3	0	0.716523	0.212	0.054	0	5	ptp4a3
ldb3a	0	0.700597	0.191	0.042	0	5	ldb3a
mustn1b	0	0.695739	0.149	0.025	0	5	mustn1b
csrp3	0	0.689891	0.15	0.019	0	5	csrp3
lmod2b	0	0.648608	0.148	0.023	0	5	lmod2b
desma	0	0.623339	0.158	0.026	0	5	desma
mdh1ab	0	0.556875	0.132	0.022	0	5	mdh1ab
ckmt2b	0	0.496381	0.13	0.019	0	5	ckmt2b
si:ch211-237l4.6	0	0.479912	0.109	0.015	0	5	si:ch211-237l4.6
adprhl1	0	0.469418	0.119	0.017	0	5	adprhl1
hspb6	2.14491e-302	0.533828	0.11	0.017	5.03325e-298	5	hspb6
nkx2.5	3.60149e-300	0.463973	0.102	0.015	8.45127e-296	5	nkx2.5
atp5po	1.02725e-298	1.03705	0.544	0.32	2.41055e-294	5	atp5po
atp5pf	3.65639e-297	1.01662	0.571	0.345	8.58009e-293	5	atp5pf
trim63a	1.35399e-288	0.498786	0.112	0.018	3.17726e-284	5	trim63a
cox5aa	3.35835e-283	1.04309	0.492	0.275	7.88071e-279	5	cox5aa
casq2	1.54177e-282	0.491804	0.122	0.022	3.61791e-278	5	casq2
ndufb7	2.88644e-280	0.985766	0.439	0.222	6.77333e-276	5	ndufb7
synpo2lb	1.4111e-278	0.613775	0.161	0.038	3.3113e-274	5	synpo2lb
zgc:193541	3.33351e-274	0.989834	0.539	0.322	7.82241e-270	5	zgc:193541
ndufb3	4.20065e-271	0.93549	0.376	0.172	9.85725e-267	5	ndufb3
aldoaa	1.78317e-270	0.935874	0.745	0.586	4.18438e-266	5	aldoaa
cox6b2	6.26078e-269	0.89006	0.717	0.545	1.46916e-264	5	cox6b2
cox17	4.73602e-263	0.955717	0.376	0.174	1.11135e-258	5	cox17
nme2b.2	4.01092e-262	0.636302	0.104	0.018	9.41204e-258	5	nme2b.2
rbpms2a	8.33949e-257	0.738663	0.24	0.082	1.95694e-252	5	rbpms2a
lgals2a	3.04147e-256	0.687731	0.229	0.075	7.13712e-252	5	lgals2a
myh6	1.59869e-253	0.99564	0.216	0.069	3.75149e-249	5	myh6
atp5mf	2.04286e-247	0.944177	0.517	0.308	4.79377e-243	5	atp5mf
uqcrq	2.20112e-247	0.961822	0.452	0.243	5.16514e-243	5	uqcrq
ndrg4	6.70143e-247	0.571532	0.145	0.034	1.57256e-242	5	ndrg4
atp5if1b	5.97453e-245	0.897408	0.553	0.35	1.40198e-240	5	atp5if1b
atp5f1d	5.94635e-237	0.96615	0.462	0.264	1.39537e-232	5	atp5f1d
atp1a3b	1.42972e-232	0.511542	0.118	0.025	3.35499e-228	5	atp1a3b
cox6b1	9.28984e-229	0.925893	0.35	0.166	2.17995e-224	5	cox6b1
selenow1	5.02978e-228	0.864701	0.641	0.462	1.18029e-223	5	selenow1
atp5f1b	3.54263e-222	0.86227	0.643	0.474	8.31313e-218	5	atp5f1b
cox6a2	3.64073e-217	0.912586	0.467	0.27	8.54333e-213	5	cox6a2
ACTC1	8.00499e-217	0.549908	0.102	0.02	1.87845e-212	5	ACTC1
atp5f1c	1.04448e-207	0.866254	0.431	0.246	2.45099e-203	5	atp5f1c
ndufa6	3.57818e-202	0.762974	0.303	0.137	8.39655e-198	5	ndufa6
sod2	4.84272e-191	0.7339	0.25	0.105	1.13639e-186	5	sod2
cycsb1	2.22738e-189	0.797248	0.563	0.387	5.22678e-185	5	cycsb
atp5pb	6.66915e-185	0.833067	0.513	0.345	1.56498e-180	5	atp5pb
gamt	1.52914e-181	0.742974	0.229	0.093	3.58829e-177	5	gamt
ndufb10	9.7417e-176	0.762277	0.356	0.191	2.28599e-171	5	ndufb10
cs	4.07489e-173	0.687107	0.25	0.108	9.56213e-169	5	cs
LO018013.1	1.39265e-169	0.781941	0.423	0.253	3.26799e-165	5	LO018013.1
bves	3.33877e-168	0.391382	0.102	0.025	7.83475e-164	5	bves
atp5mc3a	5.55519e-167	0.724838	0.345	0.185	1.30358e-162	5	atp5mc3a
cox8b	3.54889e-165	0.758122	0.468	0.295	8.32782e-161	5	cox8b
pdha1a	4.10754e-164	0.682468	0.239	0.105	9.63874e-160	5	pdha1a
acadvl	2.00951e-163	0.69728	0.232	0.1	4.71551e-159	5	acadvl
tpi1b	3.09917e-162	0.788635	0.552	0.398	7.2725e-158	5	tpi1b
eef2l2	3.81986e-161	0.493565	0.139	0.043	8.96367e-157	5	eef2l2
calm3a	3.95842e-161	0.750951	0.452	0.283	9.28884e-157	5	calm3a
slc25a3b	1.97387e-157	0.668451	0.626	0.478	4.63188e-153	5	slc25a3b
uqcrb	4.01973e-154	0.623882	0.183	0.07	9.43271e-150	5	uqcrb
atp5fa1	8.03495e-153	0.775655	0.446	0.289	1.88548e-148	5	atp5fa1
cox5ab	9.60972e-152	0.701864	0.288	0.145	2.25502e-147	5	cox5ab
ndufa4l1	1.09886e-150	0.640233	0.716	0.593	2.57859e-146	5	ndufa4l
ndufa2	1.36874e-146	0.613505	0.224	0.098	3.21189e-142	5	ndufa2
ndufb4	3.66392e-146	0.744247	0.341	0.192	8.59775e-142	5	ndufb4
ttn.2	8.84837e-146	0.772617	0.238	0.107	2.07636e-141	5	ttn.2
ndufa7	1.09036e-144	0.527585	0.158	0.057	2.55865e-140	5	ndufa7
cox7a3	6.15677e-144	0.66565	0.275	0.138	1.44475e-139	5	cox7a3
fth1a	1.24889e-141	0.532398	0.808	0.721	2.93064e-137	5	fth1a
ndufa5	5.07686e-141	0.698795	0.303	0.16	1.19134e-136	5	ndufa5
cyc1	8.12627e-140	0.624139	0.256	0.125	1.90691e-135	5	cyc1
cox4i1	5.98781e-138	0.657469	0.612	0.477	1.4051e-133	5	cox4i1
vdac2	1.3667e-137	0.696438	0.47	0.322	3.2071e-133	5	vdac2
got2a	2.63401e-130	0.532616	0.175	0.072	6.18097e-126	5	got2a
ndufb9	5.62855e-130	0.62206	0.259	0.13	1.3208e-125	5	ndufb9
ybx1	1.67047e-129	0.351729	0.947	0.894	3.91993e-125	5	ybx1
uqcrh	2.18343e-129	0.695761	0.455	0.311	5.12363e-125	5	uqcrh
NDUFC1	1.27197e-125	0.593162	0.194	0.085	2.9848e-121	5	NDUFC1
tuba8l2	9.3801e-124	0.448914	0.151	0.058	2.20113e-119	5	tuba8l2
ndufb5	1.27581e-122	0.657054	0.309	0.175	2.99381e-118	5	ndufb5
ndufab1b	6.71035e-122	0.617184	0.268	0.142	1.57465e-117	5	ndufab1b
riok2	4.33246e-121	0.368608	0.102	0.031	1.01665e-116	5	riok2
adsl	2.15641e-120	0.376678	0.104	0.032	5.06024e-116	5	adsl
mb2	9.38339e-117	0.286317	0.979	0.875	2.20191e-112	5	mb
ndufa3	2.49807e-116	0.636517	0.287	0.158	5.86196e-112	5	ndufa3
ndufv2	1.83508e-113	0.506137	0.173	0.075	4.3062e-109	5	ndufv2
atp5if1a	6.03216e-113	0.644495	0.391	0.254	1.41551e-108	5	atp5if1a
pdk2a	1.61972e-112	0.502108	0.133	0.05	3.80083e-108	5	pdk2a
znf106a	1.83655e-111	0.491104	0.134	0.05	4.30964e-107	5	znf106a
ndufa8	3.86225e-111	0.638991	0.282	0.159	9.06316e-107	5	ndufa8
ndufa12	1.97445e-107	0.552071	0.221	0.111	4.63325e-103	5	ndufa12
ndufb8	1.15526e-106	0.636826	0.361	0.231	2.71093e-102	5	ndufb8
ndufs6	1.87274e-106	0.570205	0.214	0.107	4.39457e-102	5	ndufs6
ttn.1	6.85185e-102	0.513124	0.142	0.058	1.60786e-97	5	ttn.1
fh	6.82671e-101	0.392604	0.125	0.048	1.60196e-96	5	fh
ndufs8a	2.74032e-99	0.45586	0.153	0.066	6.43043e-95	5	ndufs8a
ndufs7	8.8807e-98	0.557681	0.249	0.138	2.08394e-93	5	ndufs7
ndufa1	9.75428e-94	0.565506	0.319	0.198	2.28894e-89	5	ndufa1
ndufs5	1.18584e-92	0.57264	0.295	0.178	2.78268e-88	5	ndufs5
minos1	4.87619e-90	0.519487	0.229	0.126	1.14425e-85	5	minos1
sorbs1	1.89813e-89	0.602478	0.266	0.155	4.45416e-85	5	sorbs1
chchd6b	1.5902e-88	0.432696	0.144	0.063	3.73156e-84	5	chchd6b
stau2	2.56575e-80	0.556317	0.29	0.183	6.02078e-76	5	stau2
ndufs3	7.00519e-78	0.444363	0.173	0.088	1.64384e-73	5	ndufs3
coa6	2.9401e-77	0.484949	0.206	0.113	6.89925e-73	5	coa6
vdac3	5.46581e-77	0.534186	0.405	0.295	1.28261e-72	5	vdac3
pygmb	9.207e-76	0.33807	0.114	0.048	2.16051e-71	5	pygmb
ndufa11	4.11987e-73	0.453457	0.167	0.085	9.6677e-69	5	ndufa11
ndufb6	6.11427e-73	0.484073	0.213	0.121	1.43477e-68	5	ndufb6
myl9a	4.50154e-69	0.477488	0.25	0.153	1.05633e-64	5	myl9a
ndufab1a	1.22432e-68	0.461871	0.2	0.113	2.87298e-64	5	ndufab1a
sdhc	5.2181e-68	0.519265	0.263	0.167	1.22448e-63	5	sdhc
si:ch211-260e23.9	6.46915e-64	0.414677	0.165	0.089	1.51805e-59	5	si:ch211-260e23.9
atp5mea	7.07106e-61	0.462709	0.356	0.255	1.65929e-56	5	atp5mea
smim4	5.27048e-60	0.302363	0.103	0.046	1.23677e-55	5	smim4
dlat	5.49667e-60	0.357654	0.128	0.063	1.28985e-55	5	dlat
rtn1a	5.55852e-60	0.460397	0.19	0.111	1.30436e-55	5	rtn1a
pdhb	7.15354e-60	0.319789	0.108	0.05	1.67865e-55	5	pdhb
eno1a	3.67323e-58	0.443885	0.278	0.184	8.6196e-54	5	eno1a
mgst3a	3.91106e-58	0.445626	0.192	0.113	9.17769e-54	5	mgst3a
ndufs4	1.3084e-56	0.396549	0.162	0.09	3.07029e-52	5	ndufs4
ndufa9a	3.98816e-56	0.332507	0.125	0.063	9.35861e-52	5	ndufa9a
suclg1	1.53765e-55	0.419451	0.179	0.104	3.60825e-51	5	suclg1
myl9b	6.42338e-54	0.332474	0.639	0.555	1.50731e-49	5	myl9b
mrpl33	4.21907e-52	0.386361	0.182	0.108	9.90046e-48	5	mrpl33
cox14	7.24331e-52	0.360474	0.155	0.086	1.69972e-47	5	cox14
ndufa10	2.37123e-51	0.311158	0.103	0.049	5.56434e-47	5	ndufa10
iscub	3.01794e-48	0.443216	0.277	0.195	7.08191e-44	5	iscub
sdhb	3.35506e-48	0.41447	0.224	0.146	7.87299e-44	5	sdhb
mtch2	1.37051e-45	0.349601	0.139	0.078	3.21603e-41	5	mtch2
dbi	2.39783e-43	0.440756	0.329	0.25	5.62674e-39	5	dbi
ndufv3	3.60258e-43	0.362166	0.159	0.095	8.45381e-39	5	ndufv3
uqcrc1	1.41987e-42	0.341302	0.175	0.109	3.33188e-38	5	uqcrc1
hsd17b10	3.01215e-41	0.254986	0.102	0.052	7.06831e-37	5	hsd17b10
hadh	1.15032e-39	0.260346	0.104	0.055	2.69935e-35	5	hadh
NDUFB1	1.23624e-39	0.338121	0.127	0.071	2.90097e-35	5	NDUFB1
aco2	3.34591e-38	0.313711	0.13	0.075	7.85151e-34	5	aco2
ndufb2	4.68216e-38	0.335417	0.285	0.208	1.09872e-33	5	ndufb2
acadm	5.43595e-38	0.361167	0.23	0.16	1.2756e-33	5	acadm
txn2	2.96226e-37	0.338554	0.139	0.083	6.95125e-33	5	txn2
uqcrc2a	5.03111e-37	0.276096	0.101	0.055	1.1806e-32	5	uqcrc2a
uqcrc2b	2.02537e-36	0.286708	0.129	0.076	4.75273e-32	5	uqcrc2b
ldha	1.40392e-35	0.390435	0.307	0.235	3.29444e-31	5	ldha
sub1b	5.64042e-32	0.358451	0.237	0.173	1.32358e-27	5	sub1b
prdx3	3.30349e-31	0.341059	0.173	0.118	7.75196e-27	5	prdx3
glrx5	1.11606e-30	0.282681	0.153	0.099	2.61894e-26	5	glrx5
mrpl57	1.61147e-29	0.291709	0.139	0.088	3.78148e-25	5	mrpl57
eif4ebp1	3.41326e-29	0.345687	0.291	0.228	8.00957e-25	5	eif4ebp1
nt5c3a	7.75686e-29	0.298607	0.137	0.088	1.82022e-24	5	nt5c3a
sdhdb	1.07944e-28	0.2971	0.156	0.104	2.53302e-24	5	sdhdb
echs1	5.99366e-27	0.28809	0.129	0.083	1.40647e-22	5	echs1
gstk1	9.72666e-25	0.289353	0.208	0.153	2.28246e-20	5	gstk1
mrps36	7.33481e-24	0.284719	0.152	0.105	1.72119e-19	5	mrps36
dldh	9.4105e-24	0.295507	0.146	0.101	2.20827e-19	5	dldh
clic4	1.11715e-22	0.351043	0.236	0.184	2.62151e-18	5	clic4
tspo	1.8152e-22	0.2571	0.156	0.109	4.25955e-18	5	tspo
tomm5	5.70122e-22	0.324255	0.318	0.267	1.33785e-17	5	tomm5
si:dkey-188i13.11	8.30266e-22	0.282625	0.187	0.137	1.9483e-17	5	si:dkey-188i13.11
hspe11	7.64157e-21	0.251348	0.336	0.279	1.79317e-16	5	hspe1
pabpc1b	2.49448e-20	0.31363	0.265	0.214	5.85355e-16	5	pabpc1b
c1qbp	2.75662e-18	0.277422	0.151	0.111	6.46868e-14	5	c1qbp
fundc2	3.02015e-18	0.271561	0.204	0.159	7.08708e-14	5	fundc2
fam162a	6.92374e-18	0.264095	0.158	0.117	1.62472e-13	5	fam162a
ndufc2	2.59425e-17	0.271128	0.207	0.163	6.08766e-13	5	ndufc2
etfb	4.24899e-15	0.256046	0.162	0.124	9.97069e-11	5	etfb
cox7a2a	1.87772e-14	0.259008	0.242	0.2	4.40626e-10	5	cox7a2a
ccdc124	5.22816e-14	0.275333	0.208	0.169	1.22684e-09	5	ccdc124
ddx6	1.21873e-09	0.261958	0.273	0.242	2.85987e-05	5	ddx6
c2cd4a	0	3.10593	0.693	0.034	0	6	c2cd4a
cfd1	0	2.21467	0.916	0.741	0	6	cfd
vwf	0	2.19135	0.879	0.443	0	6	vwf
si:ch211-153b23.51	0	2.10568	0.637	0.245	0	6	si:ch211-153b23.5
BX663503.3	0	2.00931	0.636	0.122	0	6	BX663503.3
edn21	0	1.88981	0.659	0.216	0	6	edn2
cyr61	0	1.67406	0.746	0.373	0	6	cyr61
nr4a2b1	0	1.5702	0.432	0.133	0	6	nr4a2b
cpamd8	0	1.56332	0.522	0.085	0	6	cpamd8
cd99	0	1.56065	0.625	0.136	0	6	cd99
frzb	0	1.52221	0.48	0.063	0	6	frzb
ehd2b	0	1.4145	0.594	0.167	0	6	ehd2b
calm1a	0	1.37826	0.835	0.49	0	6	calm1a
clu	0	1.36474	0.418	0.054	0	6	clu
ptmaa	0	1.32498	0.916	0.712	0	6	ptmaa
efemp2b	0	1.28004	0.562	0.16	0	6	efemp2b
efnb2a	0	1.24056	0.388	0.025	0	6	efnb2a
ctgfa	0	1.23646	0.294	0.051	0	6	ctgfa
tgfbi	0	1.20814	0.38	0.025	0	6	tgfbi
krt4	0	1.18888	0.379	0.102	0	6	krt4
entpd8	0	1.18373	0.372	0.079	0	6	entpd8
wnt11r	0	1.07938	0.375	0.043	0	6	wnt11r
cyr61l2	0	1.06951	0.569	0.217	0	6	cyr61l2
CABZ01030107.1	0	1.04618	0.229	0.021	0	6	CABZ01030107.1
rgs2	0	1.02929	0.211	0.014	0	6	rgs2
tmem198b	0	1.01938	0.302	0.037	0	6	tmem198b
si:ch211-214p16.2	0	0.996821	0.337	0.04	0	6	si:ch211-214p16.2
uchl11	0	0.9712	0.327	0.091	0	6	uchl1
cd74b	0	0.93967	0.446	0.173	0	6	cd74b
esm1	0	0.934199	0.257	0.006	0	6	esm1
adgrg6	0	0.922086	0.312	0.027	0	6	adgrg6
fxyd1	0	0.921302	0.581	0.252	0	6	fxyd1
twist1a	0	0.915658	0.277	0.013	0	6	twist1a
cavin1b	0	0.901323	0.339	0.052	0	6	cavin1b
krt151	0	0.88913	0.901	0.645	0	6	krt15
pecam1	0	0.879996	0.35	0.049	0	6	pecam1
cyp24a1	0	0.873354	0.114	0.01	0	6	cyp24a1
tgm2b	0	0.858215	0.211	0.028	0	6	tgm2b
arg2	0	0.853345	0.315	0.087	0	6	arg2
mylka	0	0.828214	0.287	0.022	0	6	mylka
cd74a	0	0.825673	0.407	0.152	0	6	cd74a
net1	0	0.823031	0.4	0.119	0	6	net1
si:ch211-214p16.1	0	0.811878	0.32	0.044	0	6	si:ch211-214p16.1
alcama	0	0.796427	0.281	0.021	0	6	alcama
si:dkey-205h13.1	0	0.779787	0.465	0.185	0	6	si:dkey-205h13.1
si:dkey-262k9.2	0	0.772583	0.207	0.017	0	6	si:dkey-262k9.2
lmo2	0	0.772141	0.362	0.11	0	6	lmo2
adcy2b	0	0.767417	0.283	0.049	0	6	adcy2b
cldn5a	0	0.755099	0.242	0.021	0	6	cldn5a
sc:d189	0	0.713828	0.254	0.05	0	6	sc:d189
swap70b	0	0.695173	0.375	0.116	0	6	swap70b
LO018188.1	0	0.676439	0.222	0.024	0	6	LO018188.1
tppp3	0	0.665715	0.189	0.041	0	6	tppp3
bambib	0	0.663564	0.243	0.026	0	6	bambib
tlr5b	0	0.658827	0.268	0.066	0	6	tlr5b
bmp16	0	0.652874	0.37	0.129	0	6	bmp16
btbd6b	0	0.652516	0.265	0.06	0	6	btbd6b
slc38a5a	0	0.606331	0.227	0.047	0	6	slc38a5a
mycn	0	0.592767	0.31	0.093	0	6	mycn
hopx	0	0.55607	0.271	0.08	0	6	hopx
foxp1a	0	0.542124	0.269	0.077	0	6	foxp1a
pdgfbb	0	0.533555	0.19	0.007	0	6	pdgfbb
meox1	0	0.53186	0.243	0.047	0	6	meox1
rpl19	0	0.531629	0.995	0.983	0	6	rpl19
s100w	0	0.500666	0.224	0.053	0	6	s100w
itga6b	0	0.500145	0.178	0.018	0	6	itga6b
tmtc2a	0	0.495605	0.254	0.069	0	6	tmtc2a
fstl1a	0	0.49403	0.179	0.02	0	6	fstl1a
srd5a2a	0	0.476684	0.178	0.016	0	6	srd5a2a
vim	0	0.474443	0.192	0.036	0	6	vim
mpp2b	0	0.473621	0.201	0.021	0	6	mpp2b
rpl181	0	0.454547	0.984	0.966	0	6	rpl18
fibinb	0	0.449266	0.197	0.04	0	6	fibinb
si:dkey-19b23.8	0	0.445897	0.212	0.053	0	6	si:dkey-19b23.8
specc1	0	0.44399	0.236	0.062	0	6	specc1
rps7	0	0.424784	0.994	0.978	0	6	rps7
cilp	0	0.415853	0.123	0.012	0	6	cilp
tnfb	0	0.401377	0.114	0.013	0	6	tnfb
lrp1aa	0	0.399009	0.177	0.032	0	6	lrp1aa
rasd1	0	0.38971	0.16	0.022	0	6	rasd1
camk2n1a	0	0.347227	0.149	0.027	0	6	camk2n1a
rhpn2	0	0.346617	0.14	0.022	0	6	rhpn2
CR356233.1	0	0.333524	0.114	0.013	0	6	CR356233.1
celsr1a	0	0.329546	0.135	0.015	0	6	celsr1a
zgc:113531	0	0.316463	0.131	0.021	0	6	zgc:113531
wif1	0	0.316139	0.132	0.005	0	6	wif1
ptpn5	0	0.305292	0.147	0.012	0	6	ptpn5
sgip1a	0	0.293854	0.126	0.015	0	6	sgip1a
mfsd6b	0	0.2917	0.105	0.007	0	6	mfsd6b
ptn	0	0.284957	0.117	0.011	0	6	ptn
mpped2a	0	0.261377	0.139	0.022	0	6	mpped2a
gstm.3	5.9521e-305	0.583529	0.314	0.102	1.39672e-300	6	gstm.3
rpl22l1	1.94166e-303	0.769113	0.798	0.566	4.5563e-299	6	rpl22l1
CR855337.1	4.79921e-300	0.370403	0.217	0.056	1.12618e-295	6	CR855337.1
rpl7	1.20305e-298	0.443359	0.985	0.958	2.82307e-294	6	rpl7
anxa2a1	2.97429e-295	0.732178	0.868	0.602	6.97946e-291	6	anxa2a
rplp2l	2.13533e-286	0.443987	0.985	0.969	5.01077e-282	6	rplp2l
ecscr1	6.70568e-284	0.795548	0.635	0.362	1.57355e-279	6	ecscr
plpp1a	1.2367e-275	0.561928	0.235	0.069	2.90203e-271	6	plpp1a
rpsa1	3.90696e-274	0.423372	0.976	0.95	9.16807e-270	6	rpsa
bmp6	2.57825e-271	0.496718	0.205	0.055	6.05013e-267	6	bmp6
adamts2	4.84425e-263	0.59091	0.26	0.084	1.13675e-258	6	adamts2
nr4a1	5.53848e-262	0.959124	0.747	0.533	1.29966e-257	6	nr4a1
rpl18a	2.65997e-261	0.396631	0.986	0.966	6.24189e-257	6	rpl18a
rps26	5.21775e-261	0.466912	0.964	0.926	1.2244e-256	6	rps26
fhl1b	2.97811e-259	0.721573	0.442	0.203	6.98843e-255	6	fhl1b
sult2st3	2.5161e-258	0.786714	0.34	0.134	5.90428e-254	6	sult2st3
serpine11	1.12408e-251	1.11345	0.579	0.318	2.63776e-247	6	serpine1
sparc	2.62879e-251	0.719601	0.583	0.309	6.16873e-247	6	sparc
plekhg5a	4.51725e-250	0.472686	0.336	0.128	1.06002e-245	6	plekhg5a
rps4x	1.88249e-249	0.46192	0.959	0.904	4.41746e-245	6	rps4x
rps61	2.74696e-247	0.469559	0.969	0.932	6.44603e-243	6	rps6
ackr3b1	4.8026e-243	0.777244	0.311	0.118	1.12698e-238	6	ackr3b
tie1	5.54256e-243	0.622664	0.49	0.238	1.30062e-238	6	tie1
zgc:195173	5.38131e-242	0.695409	0.478	0.229	1.26278e-237	6	zgc:195173
rpl32	3.94042e-240	0.396329	0.994	0.985	9.24659e-236	6	rpl32
icn1	5.72647e-239	0.500214	0.991	0.971	1.34377e-234	6	icn
rps14	1.15147e-237	0.394437	0.987	0.963	2.70204e-233	6	rps14
hbegfa1	1.37932e-236	0.970994	0.558	0.324	3.2367e-232	6	hbegfa
rpl7a	1.19329e-235	0.40612	0.973	0.942	2.80019e-231	6	rpl7a
tagapa	1.54673e-235	0.539212	0.305	0.114	3.62955e-231	6	tagapa
eif5a	7.06342e-223	0.614807	0.837	0.706	1.6575e-218	6	eif5a
rps15a	7.20774e-223	0.376958	0.994	0.988	1.69137e-218	6	rps15a
rps8a1	7.26517e-222	0.404837	0.979	0.953	1.70485e-217	6	rps8a
smad9	5.67438e-221	0.343779	0.201	0.06	1.33155e-216	6	smad9
rps191	5.3987e-220	0.326011	0.994	0.986	1.26686e-215	6	rps19
nr4a3	1.81046e-219	0.428785	0.172	0.047	4.24843e-215	6	nr4a3
CR383676.1	4.86587e-218	0.409264	0.997	0.998	1.14182e-213	6	CR383676.1
anxa5b	1.72474e-217	0.298284	0.17	0.045	4.04728e-213	6	anxa5b
dap1b	4.98266e-216	0.738657	0.705	0.469	1.16923e-211	6	dap1b
rpl15	3.05392e-215	0.403395	0.971	0.939	7.16632e-211	6	rpl15
rplp0	4.72303e-214	0.383842	0.982	0.954	1.10831e-209	6	rplp0
s100a10b	4.90995e-214	0.610987	0.983	0.954	1.15217e-209	6	s100a10b
si:busm1-266f07.2	3.10579e-204	0.562946	0.205	0.065	7.28805e-200	6	si:busm1-266f07.2
cited4b1	1.32881e-198	0.578547	0.35	0.152	3.11818e-194	6	cited4b
FP102018.1	5.82271e-198	0.46824	0.336	0.142	1.36636e-193	6	FP102018.1
rpl301	6.84578e-194	0.366658	0.977	0.958	1.60643e-189	6	rpl30
id2a1	2.82535e-193	0.524028	0.423	0.203	6.62997e-189	6	id2a
rplp11	8.72562e-192	0.306854	0.998	0.993	2.04755e-187	6	rplp1
s100v2	9.25715e-187	0.646183	0.757	0.563	2.17228e-182	6	s100v2
BX322530.1	3.35789e-186	0.375766	0.28	0.111	7.87962e-182	6	BX322530.1
rps11	2.91765e-185	0.373249	0.976	0.945	6.84656e-181	6	rps11
tns1b	4.89573e-184	0.43569	0.291	0.119	1.14883e-179	6	tns1b
FO704736.1	2.17931e-183	0.365008	0.998	0.993	5.11397e-179	6	FO704736.1
glula1	1.04513e-182	0.585341	0.324	0.141	2.45251e-178	6	glula
rps181	1.84919e-182	0.389931	0.979	0.965	4.33932e-178	6	rps18
tpt1	4.76473e-182	0.385	0.961	0.931	1.11809e-177	6	tpt1
rpl3	2.36193e-180	0.444232	0.949	0.898	5.54251e-176	6	rpl3
tmem45a	9.37181e-180	0.338699	0.264	0.103	2.19919e-175	6	tmem45a
ptgs2a1	1.30843e-179	0.695697	0.597	0.357	3.07037e-175	6	ptgs2a
btf3	2.48533e-176	0.45068	0.909	0.842	5.83208e-172	6	btf3
rps26l	9.7116e-176	0.383027	0.968	0.931	2.27892e-171	6	rps26l
sh3bgrl3	5.92219e-174	0.437287	0.428	0.215	1.3897e-169	6	sh3bgrl3
tcima	5.41462e-173	0.412324	0.19	0.063	1.2706e-168	6	tcima
rpl23	7.88715e-173	0.314718	0.986	0.973	1.8508e-168	6	rpl23
rps3a	1.4871e-172	0.380803	0.966	0.922	3.48962e-168	6	rps3a
col1a1b	2.20557e-172	0.495793	0.51	0.278	5.17559e-168	6	col1a1b
edn11	8.75816e-170	0.602106	0.242	0.094	2.05519e-165	6	edn1
myl9a1	1.25563e-168	0.373046	0.333	0.148	2.94647e-164	6	myl9a
myca	2.18022e-167	0.275315	0.182	0.06	5.11611e-163	6	myca
lypd6	1.26337e-166	0.295609	0.137	0.039	2.96461e-162	6	lypd6
rpl37.1	1.52149e-166	0.313434	0.989	0.978	3.57033e-162	6	rpl37.1
rps5	6.30249e-166	0.315619	0.981	0.961	1.47894e-161	6	rps5
rpl111	4.94474e-165	0.308294	0.991	0.979	1.16033e-160	6	rpl11
rpl81	6.61919e-165	0.315761	0.979	0.953	1.55326e-160	6	rpl8
rpl34	2.56674e-163	0.357801	0.981	0.966	6.02311e-159	6	rpl34
lxn1	2.84819e-163	0.432873	0.415	0.207	6.68355e-159	6	lxn
rps161	1.98202e-162	0.312202	0.981	0.961	4.651e-158	6	rps16
rps121	7.36279e-161	0.334631	0.988	0.978	1.72775e-156	6	rps12
SERP1	1.62431e-160	0.55645	0.739	0.566	3.8116e-156	6	SERP1
zgc:171226	2.19037e-160	0.26949	0.142	0.041	5.13992e-156	6	zgc:171226
pmp22a	4.76118e-156	0.411999	0.357	0.17	1.11726e-151	6	pmp22a
rps9	7.21072e-156	0.300399	0.974	0.952	1.69207e-151	6	rps9
rps27.1	3.90079e-155	0.280291	0.984	0.971	9.15358e-151	6	rps27.1
cav2	2.51197e-154	0.471578	0.474	0.259	5.89459e-150	6	cav2
sphk2	8.3383e-154	0.2665	0.14	0.042	1.95667e-149	6	sphk2
pim31	2.79677e-151	0.425659	0.314	0.144	6.56289e-147	6	pim3
rpl13	3.81156e-151	0.342803	0.964	0.94	8.94421e-147	6	rpl13
rpl27	2.01738e-150	0.307269	0.973	0.941	4.73397e-146	6	rpl27
eif4ebp3l1	7.84356e-150	0.683877	0.381	0.196	1.84057e-145	6	eif4ebp3l
klhl24b	8.26918e-149	0.283718	0.187	0.067	1.94045e-144	6	klhl24b
tuft1a	9.56065e-149	0.339873	0.285	0.125	2.2435e-144	6	tuft1a
mxra8b	2.87557e-148	0.312236	0.255	0.107	6.74782e-144	6	mxra8b
rtn1a1	5.53817e-148	0.373538	0.254	0.107	1.29959e-143	6	rtn1a
sik11	2.11978e-146	0.661551	0.617	0.426	4.97429e-142	6	sik1
efna1b1	1.30158e-145	0.449756	0.407	0.215	3.05429e-141	6	efna1b
glulb	7.51864e-145	0.58381	0.786	0.613	1.76432e-140	6	glulb
id11	2.49897e-144	0.629291	0.482	0.273	5.86409e-140	6	id1
lgals3b	2.85045e-144	0.380236	0.312	0.146	6.68887e-140	6	lgals3b
cald1b1	1.98972e-143	0.334383	0.191	0.07	4.66908e-139	6	cald1b
rps24	8.41219e-143	0.31118	0.982	0.96	1.974e-138	6	rps24
crip2	1.05881e-142	0.639995	0.534	0.34	2.48461e-138	6	crip2
RPL41	1.30241e-139	0.318858	0.998	0.996	3.05622e-135	6	RPL41
si:dkey-165a24.9	1.82936e-137	0.330808	0.253	0.109	4.29278e-133	6	si:dkey-165a24.9
rpl13a	6.00339e-137	0.333647	0.972	0.94	1.40876e-132	6	rpl13a
mylipa	7.71342e-136	0.307895	0.258	0.112	1.81003e-131	6	mylipa
BX908782.2	9.47083e-133	0.503326	0.115	0.033	2.22242e-128	6	BX908782.2
fosl21	2.9709e-132	0.606749	0.73	0.58	6.97152e-128	6	fosl2
arl4aa	7.76521e-131	0.389879	0.418	0.226	1.82219e-126	6	arl4aa
rpl21	9.18364e-130	0.301057	0.978	0.958	2.15503e-125	6	rpl21
rpl35	2.34889e-129	0.274168	0.989	0.976	5.51192e-125	6	rpl35
myo1ca	2.53932e-129	0.342389	0.402	0.213	5.95878e-125	6	myo1ca
synm	4.68505e-129	0.277286	0.173	0.064	1.09939e-124	6	synm
zgc:1717721	7.74566e-128	0.2825	0.987	0.977	1.8176e-123	6	zgc:171772
si:dkey-112a7.4	1.56988e-126	0.280038	0.265	0.12	3.68389e-122	6	si:dkey-112a7.4
upf3b	6.04819e-126	0.297792	0.243	0.107	1.41927e-121	6	upf3b
cmtm7	7.48592e-126	0.298223	0.243	0.107	1.75665e-121	6	cmtm7
iqgap1	8.01852e-126	0.280604	0.265	0.121	1.88163e-121	6	iqgap1
fkbp1b	1.6497e-125	0.39148	0.473	0.275	3.87119e-121	6	fkbp1b
foxp4	2.14027e-125	0.353285	0.366	0.19	5.02235e-121	6	foxp4
aplp2	4.88219e-125	0.392482	0.449	0.252	1.14565e-120	6	aplp2
col5a2a	7.09578e-125	0.29758	0.282	0.131	1.6651e-120	6	col5a2a
clic41	1.33966e-124	0.309658	0.347	0.176	3.14365e-120	6	clic4
anxa4	1.43147e-124	0.485694	0.523	0.325	3.35908e-120	6	anxa4
col5a1	4.11226e-124	0.412454	0.392	0.212	9.64983e-120	6	col5a1
si:ch211-131k2.3	1.83129e-123	0.501203	0.155	0.056	4.2973e-119	6	si:ch211-131k2.3
eef1b2	1.85974e-123	0.353706	0.91	0.82	4.36406e-119	6	eef1b2
ivns1abpb	2.51416e-123	0.274613	0.239	0.105	5.89973e-119	6	ivns1abpb
nfil3-5	6.20618e-122	0.258118	0.172	0.065	1.45634e-117	6	nfil3-5
eef1g	1.08338e-121	0.332562	0.914	0.819	2.54226e-117	6	eef1g
rpz2	4.76208e-121	0.250067	0.226	0.097	1.11747e-116	6	rpz2
rpl6	6.72125e-119	0.370923	0.946	0.912	1.57721e-114	6	rpl6
rpl17	1.98781e-118	0.304876	0.974	0.935	4.6646e-114	6	rpl17
appa	7.65122e-117	0.568599	0.757	0.583	1.79544e-112	6	appa
clec14a	3.02098e-116	0.396749	0.547	0.342	7.08903e-112	6	clec14a
btg3	6.60076e-116	0.280718	0.32	0.162	1.54893e-111	6	btg3
rack1	3.06049e-114	0.320446	0.925	0.851	7.18175e-110	6	rack1
sec61g	7.29869e-114	0.323385	0.958	0.919	1.71271e-109	6	sec61g
caprin1b	1.18319e-113	0.250389	0.286	0.14	2.77648e-109	6	caprin1b
rpl10a	3.30955e-110	0.258814	0.975	0.946	7.76618e-106	6	rpl10a
itga51	6.80552e-109	0.315911	0.269	0.131	1.59698e-104	6	itga5
AKAP13	1.55689e-108	0.274851	0.232	0.106	3.6534e-104	6	AKAP13
zgc:114188	4.54577e-108	0.275622	0.96	0.925	1.06671e-103	6	zgc:114188
hist2h2l1	1.15415e-106	0.396041	0.418	0.241	2.70832e-102	6	hist2h2l
kdrl1	1.47889e-106	0.30249	0.445	0.258	3.47036e-102	6	kdrl
acvr1ba	1.00179e-105	0.253848	0.16	0.063	2.3508e-101	6	acvr1ba
her91	5.32716e-105	0.356128	0.629	0.427	1.25007e-100	6	her9
ccdc80	2.69266e-103	0.339735	0.284	0.145	6.31859e-99	6	ccdc80
eef1a1l1	6.14169e-103	0.259416	0.986	0.966	1.44121e-98	6	eef1a1l1
tmem176	3.58685e-102	0.327304	0.374	0.209	8.4169e-98	6	tmem176
mknk2a1	2.57594e-101	0.306847	0.325	0.173	6.0447e-97	6	mknk2a
faua1	8.08256e-100	0.250298	0.976	0.961	1.89665e-95	6	faua
gtpbp4	2.59313e-98	0.301637	0.412	0.24	6.08503e-94	6	gtpbp4
rsl24d1	4.21984e-98	0.35136	0.81	0.679	9.90228e-94	6	rsl24d1
tob1b1	3.56902e-97	0.450258	0.622	0.452	8.37506e-93	6	tob1b
limch1b	5.82338e-96	0.325786	0.378	0.215	1.36651e-91	6	limch1b
cav11	7.29746e-96	0.492485	0.741	0.599	1.71242e-91	6	cav1
rpl28	7.96556e-95	0.261987	0.975	0.939	1.8692e-90	6	rpl28
rps17	1.14307e-94	0.28701	0.937	0.879	2.68233e-90	6	rps17
BX284696.1	1.2172e-94	0.257009	0.179	0.077	2.85628e-90	6	BX284696.1
si:dkey-52l18.4	4.57995e-94	0.269337	0.242	0.119	1.07473e-89	6	si:dkey-52l18.4
plk3	1.2684e-93	0.392883	0.426	0.26	2.97643e-89	6	plk3
CU929418.1	2.16567e-93	0.260235	0.237	0.115	5.08196e-89	6	CU929418.1
rn7sk	3.42672e-93	0.373476	0.289	0.154	8.04115e-89	6	rn7sk
myo1cb	1.7941e-91	0.285627	0.287	0.153	4.21004e-87	6	myo1cb
si:ch211-250c4.4	1.15399e-89	0.30497	0.528	0.344	2.70794e-85	6	si:ch211-250c4.4
sox71	1.5528e-89	0.317288	0.497	0.316	3.6438e-85	6	sox7
foxc1b1	4.68106e-89	0.295012	0.359	0.205	1.09846e-84	6	foxc1b
tmsb4x	6.82778e-89	0.267403	0.987	0.98	1.60221e-84	6	tmsb4x
rps231	8.05871e-88	0.253239	0.965	0.932	1.89106e-83	6	rps23
dusp1	8.97062e-84	0.282031	0.367	0.215	2.10505e-79	6	dusp1
b2m	2.02472e-83	0.312647	0.92	0.857	4.75121e-79	6	b2m
arl6ip5b	7.57055e-83	0.288528	0.45	0.283	1.7765e-78	6	arl6ip5b
pnp5a1	2.66829e-81	0.537595	0.475	0.32	6.26141e-77	6	pnp5a
rpl41	5.20904e-80	0.289078	0.888	0.815	1.22235e-75	6	rpl4
rps31	1.97023e-79	0.266014	0.954	0.918	4.62334e-75	6	rps3
rpl31	2.81594e-77	0.313102	0.933	0.871	6.60789e-73	6	rpl31
pdk2b	5.53287e-77	0.268692	0.166	0.076	1.29834e-72	6	pdk2b
tiparp	1.3138e-76	0.255284	0.207	0.104	3.08297e-72	6	tiparp
hand2	3.44883e-76	0.263817	0.45	0.285	8.09302e-72	6	hand2
gpx4a	4.6552e-76	0.252056	0.38	0.23	1.09239e-71	6	gpx4a
jund1	2.70164e-74	0.490194	0.66	0.537	6.33967e-70	6	jund
rps27.2	6.09827e-74	0.296078	0.866	0.778	1.43102e-69	6	rps27.2
atf32	4.0961e-70	0.43298	0.535	0.393	9.6119e-66	6	atf3
si:ch211-1a19.31	4.7602e-70	0.382202	0.708	0.561	1.11703e-65	6	si:ch211-1a19.3
hsph11	8.52402e-70	0.385225	0.342	0.21	2.00025e-65	6	hsph1
gpd1b	4.04453e-69	0.529676	0.303	0.182	9.49089e-65	6	gpd1b
oaz1a1	5.19865e-69	0.356914	0.811	0.715	1.21991e-64	6	oaz1a
rcan1a1	1.01474e-67	0.416406	0.598	0.448	2.3812e-63	6	rcan1a
cwc151	8.2688e-63	0.253776	0.449	0.298	1.94036e-58	6	cwc15
steap4	1.46313e-62	0.325832	0.122	0.054	3.43337e-58	6	steap4
cebpb1	5.0174e-61	0.302821	0.421	0.279	1.17738e-56	6	cebpb
RF00017	6.90108e-56	0.309626	0.158	0.081	1.61941e-51	6	RF00017
h1fx	1.74573e-52	0.255776	0.185	0.101	4.09652e-48	6	h1fx
anxa1a	2.60928e-52	0.266455	0.701	0.532	6.12293e-48	6	anxa1a
crip1	2.21135e-35	0.49177	0.679	0.598	5.18914e-31	6	crip1
pmaip11	1.19767e-34	0.287039	0.26	0.173	2.81044e-30	6	pmaip1
NC-002333.41	0	1.31478	0.999	1	0	7	NC-002333.4
mt-co31	0	0.72657	0.999	1	0	7	mt-co3
mt-atp61	0	0.656682	0.996	0.999	0	7	mt-atp6
mt-co21	0	0.604249	0.999	1	0	7	mt-co2
mt-cyb1	8.96677e-272	0.608273	0.995	0.999	2.10414e-267	7	mt-cyb
mt-nd41	1.83763e-253	0.647092	0.951	0.975	4.31217e-249	7	mt-nd4
mt-nd11	1.21998e-221	0.685298	0.944	0.969	2.86281e-217	7	mt-nd1
mt-co1	5.72029e-201	0.602813	0.974	0.993	1.34232e-196	7	mt-co1
mt-nd21	1.17745e-181	0.590305	0.926	0.961	2.763e-177	7	mt-nd2
mt-nd31	1.98022e-163	0.66047	0.908	0.942	4.64678e-159	7	mt-nd3
si:ch211-5k11.81	1.61489e-162	0.892154	0.906	0.925	3.78951e-158	7	si:ch211-5k11.8
hbba1.11	2.66752e-162	0.902005	0.916	0.92	6.2596e-158	7	hbba1.1
hbaa11	6.28239e-121	0.963616	0.811	0.825	1.47423e-116	7	hbaa1
hbba11	1.20962e-120	0.912597	0.796	0.811	2.83851e-116	7	hbba1
hbba21	8.9658e-120	0.900366	0.764	0.786	2.10392e-115	7	hbba2
NC-002333.171	2.89051e-70	1.28352	0.699	0.752	6.78287e-66	7	NC-002333.17
mt-nd51	4.68752e-40	0.721233	0.589	0.68	1.09997e-35	7	mt-nd5
hbaa21	2.34918e-32	0.836001	0.547	0.591	5.51258e-28	7	hbaa2
cyp3c1	8.17113e-27	0.261581	0.252	0.409	1.91744e-22	7	cyp3c1
fstl1b	2.11239e-24	0.289169	0.264	0.419	4.95693e-20	7	fstl1b
bambia	1.09588e-23	0.291827	0.17	0.278	2.5716e-19	7	bambia
lrrc151	1.92177e-23	0.262289	0.21	0.335	4.50963e-19	7	lrrc15
si:ch211-160j14.32	4.45079e-23	0.323048	0.188	0.307	1.04442e-18	7	si:ch211-160j14.3
nid1a1	4.70227e-23	0.266644	0.167	0.271	1.10343e-18	7	nid1a
si:ch211-196l7.41	1.49322e-20	0.29238	0.303	0.469	3.50399e-16	7	si:ch211-196l7.4
p4hb	4.01501e-20	0.300871	0.11	0.186	9.42163e-16	7	p4hb
txnipa1	3.46504e-19	0.2565	0.164	0.259	8.13107e-15	7	txnipa
eppk11	6.07236e-18	0.259171	0.345	0.52	1.42494e-13	7	eppk1
gata51	5.03452e-15	0.342999	0.213	0.319	1.1814e-10	7	gata5
thbs3a1	2.34929e-14	0.323528	0.237	0.35	5.51285e-10	7	thbs3a
ier2a2	3.91774e-14	0.384635	0.386	0.574	9.19337e-10	7	ier2a
gpr1822	2.20517e-13	0.254775	0.25	0.36	5.17466e-09	7	gpr182
lfng1	2.93116e-12	0.368294	0.232	0.339	6.87826e-08	7	lfng
spint21	2.12388e-11	0.339708	0.128	0.187	4.98389e-07	7	spint2
f81	1.05222e-10	0.417663	0.31	0.443	2.46913e-06	7	f8
ier2b2	6.07464e-09	0.306334	0.417	0.581	0.000142548	7	ier2b
ackr4b2	2.90063e-07	0.375807	0.374	0.532	0.00680663	7	ackr4b
edn12	5.04846e-07	0.301938	0.074	0.106	0.0118467	7	edn1
tnnc1a1	8.55715e-07	0.301625	0.166	0.222	0.0200802	7	tnnc1a
myh7l1	8.13357e-05	0.407001	0.138	0.18	1	7	myh7l
ttn.21	0.000131916	0.335312	0.091	0.119	1	7	ttn.2
nppa1	0.000672983	0.452232	0.149	0.19	1	7	nppa
si:ch211-103n10.5	0.00101925	0.403346	0.112	0.143	1	7	si:ch211-103n10.5
tnnc1b1	0.00143248	0.289235	0.211	0.261	1	7	tnnc1b
ahnak1	0.00434799	0.277039	0.487	0.666	1	7	ahnak
tmem88b1	0.00667605	0.302423	0.437	0.551	1	7	tmem88b
frzb1	0	3.79496	0.87	0.07	0	8	frzb
krt41	0	2.926	0.766	0.103	0	8	krt4
igfbp5b	0	2.68358	0.371	0.01	0	8	igfbp5b
crip11	0	1.96106	0.879	0.596	0	8	crip1
zgc:193505	0	1.78106	0.345	0.025	0	8	zgc:193505
si:ch211-214p16.11	0	1.6878	0.421	0.053	0	8	si:ch211-214p16.1
dcn	0	1.65889	0.538	0.153	0	8	dcn
anxa2a2	0	1.59344	0.948	0.611	0	8	anxa2a
lmo21	0	1.50414	0.573	0.115	0	8	lmo2
si:ch211-214p16.21	0	1.33502	0.376	0.052	0	8	si:ch211-214p16.2
alcama1	0	1.29487	0.309	0.031	0	8	alcama
fxyd11	0	1.28453	0.7	0.262	0	8	fxyd1
net11	0	1.28387	0.513	0.128	0	8	net1
hmgn3	0	1.25319	0.527	0.11	0	8	hmgn3
tppp31	0	1.23605	0.304	0.045	0	8	tppp3
nts	0	1.21869	0.209	0.012	0	8	nts
nrg1	0	1.20237	0.244	0.001	0	8	nrg1
tgm2b1	0	1.1819	0.265	0.034	0	8	tgm2b
s100a10b1	0	1.17007	0.997	0.955	0	8	s100a10b
cntfr	0	1.14908	0.316	0.015	0	8	cntfr
cd9b	0	1.14896	0.129	0.003	0	8	cd9b
cd991	0	1.11771	0.544	0.159	0	8	cd99
tnfrsf9a	0	1.09652	0.206	0.023	0	8	tnfrsf9a
itgb4	0	1.0243	0.273	0.01	0	8	itgb4
cd151	0	0.989474	0.354	0.035	0	8	cd151
scinla	0	0.923821	0.255	0.02	0	8	scinla
ndrg3a	0	0.889288	0.3	0.056	0	8	ndrg3a
smad91	0	0.876371	0.374	0.061	0	8	smad9
vwa1	0	0.865057	0.228	0.019	0	8	vwa1
s100w1	0	0.856926	0.352	0.056	0	8	s100w
abcc2	0	0.847987	0.305	0.026	0	8	abcc2
zgc:64051	0	0.847714	0.31	0.058	0	8	zgc:64051
has2	0	0.837841	0.187	0.001	0	8	has2
fn1a	0	0.836921	0.218	0.013	0	8	fn1a
rhpn21	0	0.831216	0.295	0.023	0	8	rhpn2
elavl4	0	0.805263	0.221	0.004	0	8	elavl4
egr3	0	0.801996	0.183	0.014	0	8	egr3
efnb2a1	0	0.788528	0.297	0.043	0	8	efnb2a
sncga	0	0.773399	0.157	0.002	0	8	sncga
anxa5b1	0	0.768502	0.336	0.046	0	8	anxa5b
ripply1	0	0.760692	0.268	0.013	0	8	ripply1
fstl1a1	0	0.717739	0.214	0.026	0	8	fstl1a
ptn1	0	0.70501	0.26	0.011	0	8	ptn
cxcl14	0	0.699411	0.177	0.006	0	8	cxcl14
si:ch211-198m17.1	0	0.631616	0.157	0.001	0	8	si:ch211-198m17.1
nptx1l	0	0.630126	0.129	0.003	0	8	nptx1l
apoeb	0	0.614507	0.106	0.006	0	8	apoeb
rspo2	0	0.59065	0.107	0	0	8	rspo2
wnt7aa	0	0.588453	0.124	0	0	8	wnt7aa
si:rp71-1h20.9	0	0.555331	0.166	0.013	0	8	si:rp71-1h20.9
si:ch211-57h10.1	0	0.550091	0.144	0.001	0	8	si:ch211-57h10.1
tbx2a	0	0.52182	0.165	0.001	0	8	tbx2a
itga6b1	0	0.521134	0.196	0.025	0	8	itga6b
suv39h1b	0	0.51981	0.162	0.002	0	8	suv39h1b
syngr3b	0	0.508422	0.138	0.001	0	8	syngr3b
tnfaip8l3	0	0.482143	0.221	0.028	0	8	tnfaip8l3
sgip1a1	0	0.466559	0.174	0.018	0	8	sgip1a
mfsd6b1	0	0.460673	0.163	0.01	0	8	mfsd6b
map1ab	0	0.447243	0.161	0.012	0	8	map1ab
ptx3a	0	0.437597	0.107	0.001	0	8	ptx3a
cdh4	0	0.430619	0.192	0.021	0	8	cdh4
hs3st1l2	0	0.42982	0.161	0.002	0	8	hs3st1l2
chrng	0	0.406971	0.143	0.006	0	8	chrng
im:7151449	0	0.401573	0.125	0.003	0	8	im:7151449
itga9	0	0.390717	0.171	0.014	0	8	itga9
tmem173	0	0.388242	0.128	0.004	0	8	tmem173
si:dkey-31f5.11	0	0.372371	0.125	0.009	0	8	si:dkey-31f5.11
dapk1	0	0.316682	0.13	0.007	0	8	dapk1
lama5	0	0.303916	0.109	0.006	0	8	lama5
fam84a	0	0.267541	0.114	0.005	0	8	fam84a
tsc22d1	1.75285e-304	0.534181	0.235	0.036	4.11324e-300	8	tsc22d1
icn2	9.66092e-304	1.10863	0.999	0.972	2.26703e-299	8	icn
mgp	4.70624e-295	1.36113	0.119	0.01	1.10437e-290	8	mgp
fibinb1	8.0691e-291	0.623743	0.261	0.045	1.8935e-286	8	fibinb
gas2l1	1.52042e-288	0.719937	0.327	0.068	3.56783e-284	8	gas2l1
si:ch211-117c9.5	7.78042e-288	0.423273	0.171	0.02	1.82575e-283	8	si:ch211-117c9.5
tlr5b1	1.63417e-287	0.792699	0.334	0.072	3.83474e-283	8	tlr5b
c2cd4a1	2.01207e-284	0.695419	0.343	0.071	4.72151e-280	8	c2cd4a
rgs5b	6.60491e-278	0.647308	0.118	0.01	1.54991e-273	8	rgs5b
pcm1	7.68039e-262	0.815872	0.326	0.073	1.80228e-257	8	pcm1
foxp41	2.65846e-261	1.18949	0.552	0.193	6.23833e-257	8	foxp4
si:ch211-156j16.11	1.37707e-258	1.07929	0.375	0.095	3.23142e-254	8	si:ch211-156j16.1
si:ch211-105c13.3	6.11866e-256	1.04362	0.331	0.078	1.4358e-251	8	si:ch211-105c13.3
ahcyl1	2.96757e-250	0.351617	0.106	0.009	6.9637e-246	8	ahcyl1
pmp22a1	1.90192e-242	0.947407	0.516	0.174	4.46304e-238	8	pmp22a
myct1a	6.03168e-239	0.803754	0.433	0.127	1.41539e-234	8	myct1a
fhl3b	1.65135e-236	0.520791	0.229	0.041	3.87506e-232	8	fhl3b
btbd6b1	8.24091e-232	0.767032	0.294	0.068	1.93381e-227	8	btbd6b
matn4	2.97579e-231	0.815089	0.321	0.077	6.983e-227	8	matn4
zgc:92140	4.34268e-230	0.529301	0.325	0.079	1.01905e-225	8	zgc:92140
dysf	2.69844e-229	0.395138	0.171	0.025	6.33216e-225	8	dysf
srd5a2a1	5.15953e-228	0.319665	0.166	0.024	1.21074e-223	8	srd5a2a
AKAP131	1.28159e-227	0.725114	0.383	0.108	3.00739e-223	8	AKAP13
ehd2b1	3.27584e-226	0.918028	0.536	0.186	7.68709e-222	8	ehd2b
ksr1b	5.2525e-226	0.479758	0.24	0.046	1.23255e-221	8	ksr1b
cavin1b1	5.70692e-226	0.659397	0.288	0.065	1.33919e-221	8	cavin1b
sdcbp2	1.23194e-225	1.05791	0.757	0.405	2.89086e-221	8	sdcbp2
CABZ01030107.11	3.43921e-220	0.756213	0.187	0.031	8.07045e-216	8	CABZ01030107.1
gipc2	6.21166e-218	0.397043	0.184	0.03	1.45763e-213	8	gipc2
anxa1a1	1.28084e-215	1.25467	0.86	0.535	3.00561e-211	8	anxa1a
tcima1	2.15641e-210	0.876424	0.281	0.066	5.06023e-206	8	tcima
tns1b1	1.7842e-208	0.798054	0.401	0.123	4.1868e-204	8	tns1b
lmna	5.31637e-206	0.565762	0.19	0.033	1.24754e-201	8	lmna
gadd45ab	1.26973e-205	0.434869	0.177	0.029	2.97955e-201	8	gadd45ab
LO018188.11	8.79321e-200	0.489156	0.187	0.033	2.06341e-195	8	LO018188.1
cldn5a1	2.49014e-196	0.541061	0.183	0.032	5.84336e-192	8	cldn5a
ptmaa1	7.56324e-194	1.01217	0.925	0.72	1.77479e-189	8	ptmaa
hapln3	1.10346e-193	0.306655	0.132	0.018	2.58938e-189	8	hapln3
hopx1	1.29203e-193	0.608116	0.321	0.087	3.03187e-189	8	hopx
abi3bpb	5.43404e-188	0.468159	0.178	0.031	1.27515e-183	8	abi3bpb
inhbab	1.62655e-186	0.503243	0.116	0.014	3.81687e-182	8	inhbab
entpd81	1.64589e-186	0.705681	0.33	0.093	3.86225e-182	8	entpd8
ptpreb	6.80593e-179	0.354662	0.17	0.03	1.59708e-174	8	ptpreb
jag1b	3.73565e-174	0.309909	0.14	0.022	8.76608e-170	8	jag1b
sema7a	1.92412e-173	0.421559	0.12	0.016	4.51513e-169	8	sema7a
lgals3b1	2.05066e-170	0.650912	0.426	0.15	4.81209e-166	8	lgals3b
bmp61	1.85663e-168	0.514371	0.245	0.06	4.35677e-164	8	bmp6
rn7sk1	8.78259e-168	0.92141	0.428	0.156	2.06092e-163	8	rn7sk
dub	4.71942e-167	0.332757	0.142	0.023	1.10746e-162	8	dub
flrt3	1.4246e-166	0.375866	0.21	0.046	3.34296e-162	8	flrt3
mustn1a	6.80266e-166	0.339286	0.141	0.023	1.59631e-161	8	mustn1a
si:dkey-19b23.81	1.93512e-164	0.494903	0.239	0.059	4.54096e-160	8	si:dkey-19b23.8
tnfaip6	6.58936e-164	0.501819	0.16	0.029	1.54626e-159	8	tnfaip6
si:dkey-205h13.11	6.6703e-164	0.743068	0.5	0.196	1.56525e-159	8	si:dkey-205h13.1
ecscr2	6.027e-163	0.954058	0.686	0.372	1.4143e-158	8	ecscr
RF000171	4.9875e-160	0.638088	0.285	0.081	1.17037e-155	8	RF00017
igfbp6b	7.86807e-156	0.615022	0.164	0.032	1.84632e-151	8	igfbp6b
glud1a	6.95928e-155	0.641663	0.501	0.203	1.63307e-150	8	glud1a
ywhah	1.06964e-154	0.354598	0.154	0.029	2.51001e-150	8	ywhah
vim1	1.71285e-152	0.411134	0.194	0.043	4.01937e-148	8	vim
phlda21	2.76632e-147	1.45865	0.6	0.308	6.49145e-143	8	phlda2
efemp2b1	5.05092e-147	0.795442	0.454	0.18	1.18525e-142	8	efemp2b
ice2	3.31433e-146	0.322551	0.149	0.028	7.7774e-142	8	ice2
arl6ip5b1	4.678e-144	0.699522	0.6	0.286	1.09774e-139	8	arl6ip5b
stom	1.80502e-143	0.395277	0.195	0.045	4.23566e-139	8	stom
gcnt4a	2.87037e-143	0.485388	0.304	0.095	6.7356e-139	8	gcnt4a
adcy2b1	6.02938e-142	0.453034	0.229	0.06	1.41485e-137	8	adcy2b
zgc:1135311	2.13284e-140	0.291496	0.137	0.025	5.00492e-136	8	zgc:113531
rab13	8.03743e-140	0.473699	0.311	0.1	1.88606e-135	8	rab13
zgc:153184	6.88705e-139	0.30732	0.166	0.035	1.61611e-134	8	zgc:153184
plpp3	4.11948e-138	1.01824	0.444	0.188	9.66678e-134	8	plpp3
tpt11	2.13536e-135	0.553716	0.977	0.931	5.01083e-131	8	tpt1
cd151l	1.02128e-134	0.393991	0.247	0.07	2.39655e-130	8	cd151l
ecm1b	2.43076e-134	0.492414	0.266	0.08	5.70403e-130	8	ecm1b
tmtc1	2.89986e-133	0.360322	0.179	0.041	6.80481e-129	8	tmtc1
mpped2a1	6.17424e-132	0.2569	0.139	0.027	1.44885e-127	8	mpped2a
tnfrsf19	2.30752e-130	0.368781	0.252	0.073	5.41484e-126	8	tnfrsf19
slc20a2	5.5868e-130	0.535558	0.361	0.131	1.311e-125	8	slc20a2
afap1l2	5.41577e-129	0.276614	0.149	0.031	1.27086e-124	8	afap1l2
eif3ea	1.43212e-128	0.733817	0.591	0.299	3.36061e-124	8	eif3ea
ccdc801	1.05019e-127	0.559461	0.387	0.148	2.46439e-123	8	ccdc80
si:busm1-57f23.1	2.8319e-127	0.546318	0.141	0.028	6.64534e-123	8	si:busm1-57f23.1
clic42	3.82188e-127	0.550956	0.445	0.181	8.96842e-123	8	clic4
CT573383.1	1.88131e-124	0.877146	0.131	0.026	4.41468e-120	8	CT573383.1
wasf3b	5.9987e-123	0.357387	0.204	0.054	1.40765e-118	8	wasf3b
s100v21	8.67691e-123	0.815239	0.807	0.57	2.03612e-118	8	s100v2
emc2	3.57823e-121	0.413635	0.263	0.083	8.39667e-117	8	emc2
iqsec1b1	4.82713e-121	0.36456	0.244	0.072	1.13273e-116	8	iqsec1b
fn1b	7.72355e-120	0.645191	0.193	0.05	1.81241e-115	8	fn1b
ptgs1	4.58773e-119	0.475174	0.25	0.078	1.07656e-114	8	ptgs1
slit3	3.66168e-118	0.381441	0.192	0.05	8.59249e-114	8	slit3
peli1a	4.36307e-118	0.452668	0.262	0.083	1.02384e-113	8	peli1a
nfe2l2a	8.38073e-116	0.530379	0.44	0.189	1.96662e-111	8	nfe2l2a
tgfbi1	3.38849e-115	0.474678	0.179	0.046	7.95142e-111	8	tgfbi
srgap21	6.12686e-115	0.531974	0.367	0.142	1.43773e-110	8	srgap2
nkd1	1.72943e-113	0.250771	0.116	0.022	4.05829e-109	8	nkd1
sat1b	2.0133e-113	0.288068	0.153	0.035	4.7244e-109	8	sat1b
rpsa2	2.77503e-113	0.403952	0.984	0.951	6.51188e-109	8	rpsa
krt91	6.49048e-112	0.667763	0.233	0.072	1.52306e-107	8	krt91
sgce	1.32542e-111	0.410958	0.383	0.152	3.11022e-107	8	sgce
sytl3.1	8.79193e-111	0.306646	0.181	0.047	2.06312e-106	8	sytl3.1
synm1	1.55177e-109	0.439554	0.222	0.067	3.64137e-105	8	synm
ldb2a	3.90837e-109	0.360161	0.171	0.043	9.17137e-105	8	ldb2a
crip21	3.93431e-109	1.0357	0.6	0.346	9.23225e-105	8	crip2
hmgb3a	8.29586e-107	0.356944	0.198	0.056	1.94671e-102	8	hmgb3a
socs1a	1.23737e-106	0.291466	0.129	0.027	2.9036e-102	8	socs1a
camk2n1a1	4.2661e-106	0.317192	0.142	0.032	1.00108e-101	8	camk2n1a
smad6a	9.16697e-106	0.280876	0.13	0.028	2.15112e-101	8	smad6a
aqp1a.1	1.83422e-105	0.739183	0.19	0.054	4.30418e-101	8	aqp1a.1
C11orf96	5.04078e-105	0.530273	0.226	0.069	1.18287e-100	8	C11orf96
fbxl7	9.46197e-105	0.305486	0.257	0.085	2.22034e-100	8	fbxl7
arg21	1.13274e-104	0.684632	0.276	0.098	2.65808e-100	8	arg2
rpl191	3.70639e-104	0.358659	0.995	0.984	8.69741e-100	8	rpl19
CR318588.12	4.82886e-104	0.971066	0.925	0.774	1.13314e-99	8	CR318588.1
zgc:175088	1.3462e-103	0.474835	0.359	0.145	3.15899e-99	8	zgc:175088
pleca1	1.86446e-103	0.618376	0.447	0.203	4.37513e-99	8	pleca
tsc22d3	5.19988e-103	0.684301	0.581	0.307	1.2202e-98	8	tsc22d3
elovl1b	1.0476e-102	0.462277	0.335	0.132	2.45829e-98	8	elovl1b
bmp161	5.51602e-102	0.607279	0.345	0.14	1.29439e-97	8	bmp16
si:dkeyp-75h12.5	2.65789e-100	0.274148	0.227	0.072	6.23701e-96	8	si:dkeyp-75h12.5
tmem256	2.79708e-100	0.28417	0.213	0.065	6.56364e-96	8	tmem256
cmtm6	4.67121e-100	0.330348	0.278	0.098	1.09615e-95	8	cmtm6
MYO1D	2.24505e-99	0.322248	0.2	0.06	5.26823e-95	8	MYO1D
fmnl3	2.81522e-99	0.306828	0.253	0.085	6.60619e-95	8	fmnl3
ssfa2	6.75675e-99	0.265728	0.154	0.039	1.58554e-94	8	ssfa2
col5a11	9.44948e-99	0.65976	0.458	0.218	2.21742e-94	8	col5a1
il11ra	9.53064e-99	0.254212	0.22	0.068	2.23646e-94	8	il11ra
adgrl4	1.70416e-98	0.409128	0.336	0.132	3.99899e-94	8	adgrl4
ppdpfb	1.7182e-98	0.911427	0.684	0.424	4.03193e-94	8	ppdpfb
caprin1b1	1.07286e-97	0.35483	0.354	0.144	2.51758e-93	8	caprin1b
krt152	1.44495e-97	0.859984	0.868	0.656	3.39072e-93	8	krt15
FP102018.11	8.21494e-96	0.404562	0.362	0.15	1.92772e-91	8	FP102018.1
plscr3b	2.2513e-95	0.404172	0.355	0.146	5.28291e-91	8	plscr3b
tagapa1	5.07742e-95	0.486509	0.311	0.122	1.19147e-90	8	tagapa
inpp5l	9.16291e-95	0.272414	0.179	0.051	2.15017e-90	8	inpp5l
fhl1b1	4.24914e-94	0.518914	0.452	0.213	9.97103e-90	8	fhl1b
fgfr2	5.13079e-94	0.315338	0.252	0.088	1.20399e-89	8	fgfr2
rdh10a	9.6184e-94	0.478999	0.102	0.02	2.25705e-89	8	rdh10a
vdac31	1.57155e-93	0.50639	0.561	0.296	3.68779e-89	8	vdac3
idh1	3.24834e-93	0.369562	0.243	0.084	7.62256e-89	8	idh1
luzp1	9.86562e-93	0.292783	0.171	0.048	2.31507e-88	8	luzp1
hivep1	1.14939e-92	0.516499	0.307	0.123	2.69716e-88	8	hivep1
zgc:162939	1.28171e-91	0.313253	0.235	0.08	3.00765e-87	8	zgc:162939
podxl1	2.56845e-91	0.59216	0.715	0.423	6.02712e-87	8	podxl
pfdn4	1.51976e-89	0.305161	0.367	0.155	3.56626e-85	8	pfdn4
jam2a1	2.81138e-89	0.368195	0.358	0.149	6.59719e-85	8	jam2a
rps162	4.33334e-89	0.357983	0.986	0.962	1.01686e-84	8	rps16
lypd61	1.7662e-87	0.287001	0.154	0.042	4.14457e-83	8	lypd6
prkd2	1.79306e-86	0.337328	0.248	0.09	4.20761e-82	8	prkd2
ptmab	3.09085e-86	0.688749	0.843	0.647	7.25298e-82	8	ptmab
smco4	4.89573e-86	0.30633	0.259	0.096	1.14883e-81	8	smco4
cited4b2	1.03903e-85	0.33268	0.369	0.16	2.43819e-81	8	cited4b
lrp1aa1	2.98071e-85	0.270957	0.145	0.039	6.99453e-81	8	lrp1aa
rpz21	9.87474e-85	0.263968	0.271	0.101	2.31721e-80	8	rpz2
rasgef1bb	2.45033e-82	0.385494	0.398	0.183	5.74994e-78	8	rasgef1bb
id12	3.07352e-82	0.645887	0.519	0.281	7.21231e-78	8	id1
si:ch211-286b5.5	7.2271e-82	0.256504	0.314	0.127	1.69591e-77	8	si:ch211-286b5.5
eef1a1l11	3.45189e-81	0.378718	0.991	0.966	8.1002e-77	8	eef1a1l1
gstm.31	3.04324e-80	0.720813	0.277	0.112	7.14127e-76	8	gstm.3
pno1	3.36398e-80	0.353216	0.406	0.189	7.89391e-76	8	pno1
her92	1.46292e-79	0.653568	0.677	0.434	3.4329e-75	8	her9
cmtm71	2.40822e-78	0.318905	0.28	0.112	5.65114e-74	8	cmtm7
krtcap2	7.12638e-78	0.34121	0.414	0.195	1.67228e-73	8	krtcap2
mef2aa	8.44745e-78	0.350744	0.341	0.15	1.98228e-73	8	mef2aa
nova2	3.25072e-77	0.367974	0.439	0.214	7.62815e-73	8	nova2
pfdn1	5.49164e-77	0.286169	0.357	0.158	1.28867e-72	8	pfdn1
si:ch211-71m22.11	7.66317e-77	0.355504	0.452	0.223	1.79824e-72	8	si:ch211-71m22.1
wnt11r1	9.98433e-77	0.349407	0.187	0.062	2.34292e-72	8	wnt11r
ISCU (1 of many)	1.32615e-76	0.309433	0.343	0.151	3.11193e-72	8	ISCU (1 of many)
ndnf	4.05776e-76	0.386944	0.147	0.043	9.52193e-72	8	ndnf
notch3	8.96528e-76	0.271548	0.163	0.051	2.10379e-71	8	notch3
uchl12	2.40857e-75	0.316233	0.263	0.103	5.65194e-71	8	uchl1
ckba	2.8842e-75	0.465422	0.235	0.089	6.76805e-71	8	ckba
rpl151	3.30512e-75	0.348974	0.97	0.94	7.75581e-71	8	rpl15
rpl18a1	3.50983e-75	0.299046	0.988	0.967	8.23617e-71	8	rpl18a
wls	4.64714e-75	0.434161	0.541	0.297	1.0905e-70	8	wls
plpp1a1	5.64915e-75	0.320584	0.214	0.077	1.32563e-70	8	plpp1a
tspan7	8.45685e-75	0.331817	0.326	0.142	1.98448e-70	8	tspan7
bambia1	9.28696e-75	0.489994	0.498	0.265	2.17928e-70	8	bambia
nupr1	1.05551e-74	0.274363	0.222	0.08	2.47687e-70	8	nupr1
ftr82	1.91523e-74	0.289619	0.364	0.164	4.49429e-70	8	ftr82
fam133b	4.9599e-74	0.274755	0.323	0.139	1.16389e-69	8	fam133b
mycbp	1.38102e-73	0.34281	0.381	0.178	3.24071e-69	8	mycbp
cope	2.27151e-73	0.258573	0.271	0.109	5.33033e-69	8	cope
lamb1b	4.46616e-73	0.297296	0.2	0.07	1.04803e-68	8	lamb1b
map1lc3b	7.15401e-73	0.264152	0.283	0.116	1.67876e-68	8	map1lc3b
calm1a1	7.81689e-73	0.520937	0.752	0.507	1.83431e-68	8	calm1a
pik3ip1	8.55387e-73	0.359429	0.181	0.061	2.00725e-68	8	pik3ip1
h3f3c	2.34577e-72	0.354939	0.385	0.182	5.50459e-68	8	h3f3c
si:dkeyp-94b4.1	4.00352e-72	0.302901	0.364	0.167	9.39466e-68	8	si:dkeyp-94b4.1
calm3a1	2.21381e-71	0.768288	0.511	0.29	5.19493e-67	8	calm3a
tax1bp3	9.0233e-71	0.296894	0.386	0.184	2.11741e-66	8	tax1bp3
perp1	2.01168e-70	0.404302	0.534	0.291	4.72061e-66	8	perp
si:ch73-234b20.5	2.66384e-69	0.291661	0.3	0.131	6.25096e-65	8	si:ch73-234b20.5
ssr3	3.32089e-69	0.331747	0.473	0.244	7.7928e-65	8	ssr3
hmgb1b	4.24583e-69	0.324879	0.426	0.211	9.96327e-65	8	hmgb1b
glrx	5.47769e-69	0.265267	0.397	0.19	1.28539e-64	8	glrx
pgrmc1	1.09241e-68	0.368545	0.519	0.282	2.56344e-64	8	pgrmc1
zcchc24	1.15907e-68	0.378703	0.344	0.162	2.71988e-64	8	zcchc24
zgc:111986	1.18864e-68	0.378583	0.434	0.222	2.78926e-64	8	zgc:111986
swap70b1	1.42233e-68	0.264557	0.299	0.129	3.33764e-64	8	swap70b
fkbp1aa1	2.94553e-68	0.507901	0.708	0.471	6.91198e-64	8	fkbp1aa
cd81a	4.6898e-68	0.497757	0.793	0.551	1.10051e-63	8	cd81a
arrdc3a	4.90933e-68	0.3711	0.409	0.202	1.15202e-63	8	arrdc3a
aip	1.35659e-67	0.253955	0.351	0.162	3.18337e-63	8	aip
col1a1a	2.03267e-67	0.355078	0.376	0.181	4.76987e-63	8	col1a1a
btf31	2.23709e-67	0.382576	0.939	0.844	5.24956e-63	8	btf3
cd82a1	2.54692e-67	0.53903	0.467	0.257	5.9766e-63	8	cd82a
si:ch211-1a19.32	3.21884e-67	0.560992	0.785	0.566	7.55333e-63	8	si:ch211-1a19.3
rpl13a1	4.16912e-67	0.345387	0.975	0.941	9.78326e-63	8	rpl13a
mxra8a	1.30767e-66	0.27382	0.257	0.106	3.06858e-62	8	mxra8a
rpl182	2.21206e-66	0.286385	0.988	0.967	5.19081e-62	8	rpl18
eif4ebp3	2.84189e-66	0.330585	0.362	0.171	6.66877e-62	8	eif4ebp3
si:ch211-196l7.42	3.30159e-66	0.502235	0.691	0.452	7.7475e-62	8	si:ch211-196l7.4
rpl71	7.06995e-66	0.301004	0.984	0.959	1.65903e-61	8	rpl7
rpl112	7.64144e-66	0.268131	0.994	0.979	1.79314e-61	8	rpl11
rps4x1	9.33165e-66	0.339408	0.968	0.906	2.18977e-61	8	rps4x
rpl23a1	1.02651e-65	0.367875	0.961	0.906	2.40881e-61	8	rpl23a
mfap5	1.71028e-65	0.251456	0.11	0.029	4.01335e-61	8	mfap5
rps192	2.0525e-65	0.250552	0.996	0.986	4.81641e-61	8	rps19
rps91	3.55962e-65	0.297843	0.982	0.953	8.35301e-61	8	rps9
rack11	5.54578e-65	0.382987	0.934	0.854	1.30137e-60	8	rack1
pfdn5	1.5595e-64	0.261916	0.39	0.19	3.65953e-60	8	pfdn5
mgst3b	1.83775e-64	0.344879	0.527	0.29	4.31246e-60	8	mgst3b
hand21	2.09011e-64	0.615364	0.492	0.291	4.90466e-60	8	hand2
eef1g1	2.25846e-64	0.370618	0.935	0.823	5.2997e-60	8	eef1g
ppiab1	2.64375e-64	0.502357	0.853	0.697	6.20382e-60	8	ppiab
aplnra1	4.46363e-64	0.360249	0.362	0.175	1.04743e-59	8	aplnra
cpamd81	5.15098e-64	0.392768	0.262	0.111	1.20873e-59	8	cpamd8
eif3ba	7.9122e-64	0.33238	0.405	0.206	1.85668e-59	8	eif3ba
sh3bgrl31	1.02698e-63	0.265205	0.438	0.224	2.40992e-59	8	sh3bgrl3
eif5a2	1.04142e-63	0.36294	0.515	0.286	2.4438e-59	8	eif5a2
si:ch73-1a9.3	1.63956e-63	0.331333	0.458	0.242	3.84739e-59	8	si:ch73-1a9.3
ranbp1	2.31485e-63	0.298951	0.454	0.237	5.43203e-59	8	ranbp1
fhl1a1	2.41909e-63	0.433918	0.192	0.071	5.67663e-59	8	fhl1a
prdx5	3.30654e-63	0.285443	0.369	0.179	7.75912e-59	8	prdx5
anxa11b	4.08354e-62	0.361236	0.543	0.311	9.58243e-58	8	anxa11b
tsku	7.3175e-62	0.323165	0.304	0.139	1.71713e-57	8	tsku
srsf5a	9.6976e-62	0.384074	0.575	0.339	2.27564e-57	8	srsf5a
mycn1	1.02557e-61	0.344808	0.246	0.104	2.4066e-57	8	mycn
iscub1	1.05266e-61	0.254936	0.393	0.196	2.47017e-57	8	iscub
rps8a2	1.32236e-61	0.301089	0.977	0.954	3.10304e-57	8	rps8a
gsna	3.75917e-61	0.353298	0.346	0.169	8.82127e-57	8	gsna
rplp01	7.19832e-61	0.307282	0.983	0.955	1.68916e-56	8	rplp0
histh1l	7.97573e-61	0.40004	0.314	0.148	1.87159e-56	8	histh1l
ackr3b2	1.3805e-60	0.484586	0.277	0.127	3.23949e-56	8	ackr3b
pfn2l	2.57124e-60	0.362119	0.548	0.314	6.03367e-56	8	pfn2l
serpina10a	7.43839e-60	0.266121	0.399	0.203	1.74549e-55	8	serpina10a
rpl101	1.01157e-59	0.286979	0.986	0.967	2.37375e-55	8	rpl10
ptprb	1.80604e-59	0.389565	0.338	0.166	4.23805e-55	8	ptprb
rpl10a1	2.3258e-59	0.291338	0.976	0.947	5.45773e-55	8	rpl10a
tpm31	4.1899e-59	0.392379	0.653	0.411	9.83201e-55	8	tpm3
ppiaa1	5.72404e-59	0.400874	0.92	0.845	1.3432e-54	8	ppiaa
isg15	9.65491e-59	0.348153	0.172	0.063	2.26562e-54	8	isg15
rplp2l1	2.3451e-58	0.310839	0.987	0.97	5.50302e-54	8	rplp2l
rpl33	2.77408e-58	0.387471	0.945	0.9	6.50965e-54	8	rpl3
csrp1a	6.60055e-58	0.260071	0.307	0.143	1.54888e-53	8	csrp1a
sumo3a	8.1053e-58	0.267313	0.347	0.169	1.90199e-53	8	sumo3a
si:ch211-222l21.12	8.26167e-58	0.49508	0.921	0.795	1.93868e-53	8	si:ch211-222l21.1
paip2b	8.3892e-58	0.271138	0.445	0.235	1.96861e-53	8	paip2b
sparc1	1.29391e-57	0.605172	0.531	0.322	3.03629e-53	8	sparc
rps3a1	2.52422e-57	0.313497	0.966	0.924	5.92334e-53	8	rps3a
rps71	7.58659e-57	0.251411	0.992	0.978	1.78027e-52	8	rps7
arhgdia	8.81858e-57	0.282634	0.391	0.202	2.06937e-52	8	arhgdia
arpc1a	3.84004e-56	0.345157	0.484	0.273	9.01103e-52	8	arpc1a
si:dkeyp-44a8.2	4.1117e-56	0.280467	0.384	0.196	9.64852e-52	8	si:dkeyp-44a8.2
ywhaqa	4.8505e-56	0.29942	0.44	0.237	1.13822e-51	8	ywhaqa
serinc2	1.00531e-55	0.273381	0.425	0.224	2.35906e-51	8	serinc2
rpl281	2.23898e-55	0.285957	0.981	0.94	5.254e-51	8	rpl28
cast	3.24371e-55	0.25326	0.413	0.217	7.61168e-51	8	cast
tuba8l31	4.55646e-55	0.415648	0.541	0.323	1.06922e-50	8	tuba8l3
rac1a	5.76826e-55	0.254194	0.397	0.206	1.35358e-50	8	rac1a
rpl82	1.05581e-54	0.274917	0.983	0.954	2.47756e-50	8	rpl8
tmem258	1.4942e-54	0.262581	0.493	0.276	3.50628e-50	8	tmem258
fkbp7	3.7247e-54	0.27383	0.328	0.162	8.74038e-50	8	fkbp7
enc1	3.91105e-54	0.25859	0.211	0.088	9.17768e-50	8	enc1
capns1b	4.0863e-54	0.451178	0.692	0.471	9.5889e-50	8	capns1b
rpl42	1.17575e-53	0.351591	0.911	0.817	2.759e-49	8	rpl4
ywhaz	1.31427e-53	0.364965	0.536	0.318	3.08406e-49	8	ywhaz
rps111	6.07488e-53	0.268019	0.973	0.946	1.42553e-48	8	rps11
si:dkeyp-97a10.22	8.12185e-53	0.288758	0.381	0.198	1.90587e-48	8	si:dkeyp-97a10.2
rca2.1	1.00419e-52	0.304731	0.443	0.246	2.35643e-48	8	rca2.1
postna1	1.94177e-52	0.529237	0.266	0.128	4.55657e-48	8	postna
sesn11	2.15428e-52	0.339761	0.438	0.242	5.05523e-48	8	sesn1
clec14a1	3.06127e-52	0.342058	0.572	0.35	7.18357e-48	8	clec14a
skp1	3.85314e-52	0.256735	0.524	0.3	9.04178e-48	8	skp1
hmgb2a	4.66616e-52	0.388949	0.792	0.591	1.09496e-47	8	hmgb2a
faua2	3.92884e-51	0.264121	0.988	0.961	9.21942e-47	8	faua
rpl37.11	9.78782e-51	0.259594	0.996	0.979	2.29681e-46	8	rpl37.1
reep3a	1.79958e-50	0.251417	0.235	0.105	4.2229e-46	8	reep3a
nsa2	1.83618e-50	0.346673	0.602	0.378	4.30878e-46	8	nsa2
ran	2.60513e-50	0.385768	0.724	0.511	6.11319e-46	8	ran
msna	2.95868e-50	0.442834	0.87	0.718	6.94284e-46	8	msna
gadd45ba2	5.38865e-50	0.426245	0.743	0.556	1.2645e-45	8	gadd45ba
si:dkey-7j14.61	8.47097e-50	0.406403	0.81	0.631	1.9878e-45	8	si:dkey-7j14.6
anp32a	1.4507e-49	0.259316	0.385	0.204	3.40421e-45	8	anp32a
clu1	2.67127e-49	0.585672	0.18	0.076	6.26841e-45	8	clu
rhoab1	7.06632e-49	0.460533	0.526	0.329	1.65818e-44	8	rhoab
eif5a1	3.43231e-48	0.384289	0.846	0.711	8.05427e-44	8	eif5a
ablim1b	4.49958e-48	0.328624	0.49	0.29	1.05587e-43	8	ablim1b
sox72	5.28071e-48	0.338973	0.524	0.323	1.23917e-43	8	sox7
eif2s3	2.30865e-47	0.253631	0.433	0.244	5.41747e-43	8	eif2s3
eif4a1b	3.58566e-47	0.257638	0.484	0.282	8.41411e-43	8	eif4a1b
arl6ip1	7.49749e-46	0.28114	0.624	0.402	1.75936e-41	8	arl6ip1
rpl271	8.40846e-46	0.258101	0.971	0.943	1.97313e-41	8	rpl27
si:dkey-188i13.71	9.3628e-46	0.317802	0.546	0.34	2.19707e-41	8	si:dkey-188i13.7
acin1a	2.40381e-45	0.281654	0.447	0.258	5.64078e-41	8	acin1a
rps62	2.77956e-45	0.28671	0.964	0.934	6.52252e-41	8	rps6
zgc:123068	3.1317e-45	0.408397	0.239	0.113	7.34885e-41	8	zgc:123068
dap1b1	3.48186e-45	0.357602	0.698	0.479	8.17054e-41	8	dap1b
pbxip1b	1.01083e-44	0.277983	0.347	0.186	2.37202e-40	8	pbxip1b
hmgn7	1.65857e-44	0.259731	0.51	0.305	3.892e-40	8	hmgn7
s100a11	2.34193e-44	0.381086	0.107	0.035	5.49558e-40	8	s100a11
gabarapa	2.59939e-44	0.287748	0.516	0.311	6.09972e-40	8	gabarapa
iqgap2	6.05644e-44	0.351507	0.29	0.15	1.4212e-39	8	iqgap2
rps232	7.78556e-44	0.259651	0.974	0.933	1.82696e-39	8	rps23
gtpbp41	1.47409e-43	0.253031	0.431	0.247	3.4591e-39	8	gtpbp4
hmgn6	1.64618e-43	0.303536	0.68	0.461	3.86292e-39	8	hmgn6
zgc:77517	3.05528e-43	0.250739	0.447	0.255	7.16953e-39	8	zgc:77517
rpl131	1.5161e-42	0.254228	0.976	0.94	3.55768e-38	8	rpl13
fkbp1b1	2.25812e-42	0.273378	0.475	0.283	5.29891e-38	8	fkbp1b
pdlim11	1.01018e-41	0.335759	0.477	0.287	2.37049e-37	8	pdlim1
bcl2l101	7.5437e-41	0.431105	0.572	0.391	1.7702e-36	8	bcl2l10
nfkbiab	8.46255e-41	0.275721	0.59	0.379	1.98582e-36	8	nfkbiab
id2b2	1.00182e-40	0.546243	0.786	0.627	2.35088e-36	8	id2b
rpl171	1.20736e-40	0.258244	0.978	0.937	2.8332e-36	8	rpl17
tuba8l	1.83229e-40	0.296197	0.489	0.298	4.29965e-36	8	tuba8l
ednraa	1.92813e-40	0.262595	0.277	0.143	4.52455e-36	8	ednraa
chl1a	3.07956e-40	0.365984	0.216	0.103	7.2265e-36	8	chl1a
rsl24d11	2.97361e-39	0.302327	0.836	0.683	6.97788e-35	8	rsl24d1
sec61b	3.51486e-39	0.251494	0.564	0.359	8.24797e-35	8	sec61b
rpl5b	6.77977e-38	0.309837	0.896	0.771	1.59094e-33	8	rpl5b
gpm6ab	3.59457e-37	0.280351	0.474	0.298	8.43502e-33	8	gpm6ab
cavin2b	1.70028e-36	0.361505	0.77	0.579	3.98987e-32	8	cavin2b
arl4ab1	3.83796e-36	0.378079	0.576	0.388	9.00616e-32	8	arl4ab
dad1	5.74925e-36	0.264664	0.657	0.451	1.34912e-31	8	dad1
fth1a1	7.48212e-36	0.324368	0.849	0.724	1.75575e-31	8	fth1a
id2a2	1.40676e-35	0.292712	0.364	0.214	3.3011e-31	8	id2a
eef1db	1.98444e-35	0.257519	0.684	0.476	4.65669e-31	8	eef1db
ppib	8.30887e-35	0.265674	0.632	0.431	1.94976e-30	8	ppib
cyr611	1.24948e-33	0.330255	0.572	0.394	2.93204e-29	8	cyr61
gabarapb	8.55954e-33	0.254633	0.696	0.496	2.00858e-28	8	gabarapb
aldh1a21	3.5634e-32	0.41318	0.534	0.363	8.36186e-28	8	aldh1a2
CT027638.1	1.09226e-31	0.257586	0.505	0.316	2.56309e-27	8	CT027638.1
tmem176l.11	1.40028e-31	0.293309	0.828	0.666	3.28591e-27	8	tmem176l.1
eif3f	5.26786e-31	0.282574	0.773	0.611	1.23615e-26	8	eif3f
rpl5a	1.24152e-29	0.262845	0.868	0.733	2.91335e-25	8	rpl5a
glulb1	1.41457e-28	0.424151	0.768	0.621	3.31942e-24	8	glulb
cebpd1	2.17319e-28	0.369624	0.649	0.492	5.0996e-24	8	cebpd
hbegfa2	5.57547e-28	0.449322	0.481	0.336	1.30834e-23	8	hbegfa
ntn1a1	2.19772e-27	0.281777	0.153	0.074	5.15718e-23	8	ntn1a
gstm.1	2.61592e-27	0.258755	0.597	0.422	6.13851e-23	8	gstm.1
actb22	4.99126e-26	0.275588	0.979	0.947	1.17125e-21	8	actb2
col1a2	1.61623e-25	0.255022	0.421	0.277	3.79265e-21	8	col1a2
ramp22	1.34986e-24	0.562968	0.809	0.698	3.16759e-20	8	ramp2
cfl11	5.04315e-24	0.259606	0.86	0.724	1.18343e-19	8	cfl1
zgc:153867	2.4854e-22	0.256388	0.705	0.535	5.83224e-18	8	zgc:153867
CR318588.31	4.61727e-22	0.426589	0.557	0.414	1.08349e-17	8	CR318588.3
cdh5	2.29582e-21	0.265821	0.775	0.606	5.38737e-17	8	cdh5
dusp22	1.69169e-18	0.321542	0.454	0.325	3.96971e-14	8	dusp2
htra1b	3.34099e-18	0.263463	0.297	0.195	7.83997e-14	8	htra1b
mdka1	4.916e-13	0.34966	0.425	0.327	1.15359e-08	8	mdka
si:busm1-266f07.21	1.12343e-06	0.263622	0.109	0.073	0.0263625	8	si:busm1-266f07.2
hpgd2	0	0.8383	0.67	0.195	0	9	hpgd
pdgfra1	0	0.558241	0.57	0.134	0	9	pdgfra
nr2f1a1	0	0.320465	0.393	0.077	0	9	nr2f1a
mafbb	0	0.316833	0.316	0.055	0	9	mafbb
adrb2a1	1.82503e-306	0.339245	0.41	0.087	4.2826e-302	9	adrb2a
sox11a1	1.69289e-303	0.513887	0.629	0.18	3.97255e-299	9	sox11a
igfbp2a1	1.86477e-301	0.317636	0.429	0.094	4.37586e-297	9	igfbp2a
mafba1	2.1689e-298	0.480138	0.627	0.18	5.08954e-294	9	mafba
tmem22	2.00852e-277	0.518042	0.624	0.187	4.71319e-273	9	tmem2
stab2	2.73986e-274	0.270108	0.257	0.043	6.42935e-270	9	stab2
pla2g4ab	7.25501e-273	0.298665	0.51	0.133	1.70246e-268	9	pla2g4ab
cx43.41	7.93113e-265	0.365179	0.501	0.134	1.86112e-260	9	cx43.4
f3b2	4.63059e-241	0.710243	0.681	0.245	1.08661e-236	9	f3b
nrg2a1	2.51393e-239	0.283327	0.42	0.106	5.89918e-235	9	nrg2a
cxcl8a1	2.06554e-237	0.780405	0.482	0.142	4.847e-233	9	cxcl8a
ace1	7.88661e-237	0.306631	0.46	0.124	1.85067e-232	9	ace
mknk2a2	1.56915e-233	0.357348	0.568	0.173	3.68218e-229	9	mknk2a
cyp1a1	6.11773e-227	0.589383	0.296	0.063	1.43559e-222	9	cyp1a
efna1a1	1.08737e-226	0.406862	0.584	0.187	2.55162e-222	9	efna1a
vcam1b1	1.85444e-218	0.715666	0.868	0.391	4.35164e-214	9	vcam1b
pfkfb31	1.93367e-217	0.340185	0.469	0.136	4.53754e-213	9	pfkfb3
ccnd1	3.23576e-216	0.282103	0.422	0.115	7.59303e-212	9	ccnd1
zcchc241	7.53139e-215	0.266253	0.521	0.157	1.76732e-210	9	zcchc24
npb1	3.35735e-214	0.452219	0.256	0.052	7.87837e-210	9	npb
hsd11b21	4.28469e-213	0.328203	0.546	0.169	1.00545e-208	9	hsd11b2
si:ch211-284f22.32	4.46388e-213	0.402636	0.67	0.233	1.04749e-208	9	si:ch211-284f22.3
basp11	4.47249e-213	0.415827	0.684	0.241	1.04951e-208	9	basp1
ier5l	5.15289e-210	0.266433	0.422	0.117	1.20918e-205	9	ier5l
thbs1b2	3.67699e-209	0.284601	0.412	0.112	8.62843e-205	9	thbs1b
ppp1r13ba	7.11157e-207	0.382141	0.628	0.218	1.6688e-202	9	ppp1r13ba
polr2a	1.85186e-206	0.250943	0.399	0.108	4.34557e-202	9	polr2a
foxo1a	3.96011e-206	0.321859	0.489	0.149	9.2928e-202	9	foxo1a
hyal2b	1.34057e-202	0.321726	0.658	0.229	3.14579e-198	9	hyal2b
amotl2a1	1.8496e-202	0.292666	0.383	0.103	4.34027e-198	9	amotl2a
ptgs2b1	3.00654e-202	0.635635	0.691	0.267	7.05515e-198	9	ptgs2b
usp2a1	4.45897e-201	0.371766	0.593	0.201	1.04634e-196	9	usp2a
dip2ba1	1.71076e-199	0.415371	0.651	0.236	4.01446e-195	9	dip2ba
dusp11	4.3193e-199	0.40695	0.613	0.215	1.01357e-194	9	dusp1
dusp6	2.50435e-197	0.255739	0.496	0.153	5.87671e-193	9	dusp6
gpr1823	1.4943e-196	0.532219	0.808	0.34	3.50652e-192	9	gpr182
sb:cb81	5.60093e-195	0.327314	0.545	0.179	1.31432e-190	9	sb:cb81
fam43a1	7.1242e-189	0.258318	0.481	0.15	1.67176e-184	9	fam43a
mych1	1.97779e-187	0.426869	0.651	0.243	4.64109e-183	9	mych
ivns1abpa	2.077e-187	0.335492	0.628	0.224	4.87389e-183	9	ivns1abpa
sh3bp5la1	2.71379e-186	0.288118	0.493	0.158	6.36818e-182	9	sh3bp5la
slc25a331	6.76538e-184	0.399137	0.58	0.206	1.58757e-179	9	slc25a33
agap1	1.64773e-183	0.254784	0.461	0.144	3.86657e-179	9	agap1
smox1	5.12858e-183	0.303283	0.573	0.199	1.20347e-178	9	smox
slc20a1b1	9.1421e-183	0.530307	0.711	0.288	2.14528e-178	9	slc20a1b
nid1a2	3.99708e-181	0.39959	0.67	0.253	9.37954e-177	9	nid1a
aplnra2	1.85366e-180	0.363723	0.511	0.171	4.3498e-176	9	aplnra
pik3r3a	2.79463e-180	0.323267	0.561	0.194	6.55788e-176	9	pik3r3a
zfhx3	7.45734e-180	0.284764	0.499	0.165	1.74994e-175	9	zfhx3
ddx3a1	6.11925e-179	0.405104	0.664	0.253	1.43594e-174	9	ddx3a
cyp2ad22	6.38916e-179	0.537973	0.637	0.245	1.49928e-174	9	cyp2ad2
ppp1r102	1.70251e-177	0.625494	0.812	0.372	3.99511e-173	9	ppp1r10
zswim51	1.59971e-176	0.269046	0.398	0.119	3.75388e-172	9	zswim5
fam129ba	1.6853e-175	0.273852	0.583	0.205	3.95473e-171	9	fam129ba
acsbg2	2.19996e-175	0.289515	0.572	0.201	5.16243e-171	9	acsbg2
nabp1a	1.3099e-174	0.300147	0.429	0.133	3.07382e-170	9	nabp1a
lepb1	1.75764e-174	0.334143	0.233	0.051	4.12447e-170	9	lepb
id2a3	4.22419e-174	0.320821	0.584	0.208	9.91249e-170	9	id2a
zfp36l2	8.39355e-174	0.275251	0.623	0.228	1.96963e-169	9	zfp36l2
cited4b3	1.54211e-172	0.273659	0.48	0.157	3.61871e-168	9	cited4b
spint22	1.12836e-171	0.313483	0.512	0.175	2.64781e-167	9	spint2
dedd11	1.97336e-171	0.269789	0.507	0.172	4.63068e-167	9	dedd1
dusp23	4.89464e-171	0.543885	0.742	0.318	1.14858e-166	9	dusp2
sept9a	1.27781e-169	0.302538	0.67	0.256	2.9985e-165	9	sept9a
hapln1b1	1.78823e-169	0.479901	0.783	0.336	4.19627e-165	9	hapln1b
tob1a1	1.91467e-165	0.400712	0.749	0.31	4.49296e-161	9	tob1a
midn1	6.62942e-165	0.623645	0.779	0.362	1.55566e-160	9	midn
hmox1a2	1.10748e-163	0.348748	0.604	0.234	2.5988e-159	9	hmox1a
stat1a	1.27318e-163	0.284503	0.588	0.216	2.98764e-159	9	stat1a
hexim1	2.09811e-163	0.280061	0.587	0.215	4.92343e-159	9	hexim1
mycb2	5.64631e-160	0.677586	0.981	0.743	1.32496e-155	9	mycb
kdm6ba1	1.28437e-159	0.511948	0.604	0.241	3.0139e-155	9	kdm6ba
adipor21	1.01558e-158	0.277355	0.584	0.216	2.38315e-154	9	adipor2
brd2a1	3.06212e-158	0.589364	0.802	0.385	7.18556e-154	9	brd2a
ptgs2a2	2.17033e-157	0.427673	0.789	0.363	5.09291e-153	9	ptgs2a
sgk11	1.3788e-156	0.503835	0.8	0.367	3.23549e-152	9	sgk1
tfpi22	4.15473e-156	0.324638	0.49	0.172	9.7495e-152	9	tfpi2
jak11	2.09688e-155	0.288997	0.561	0.208	4.92054e-151	9	jak1
myclb	6.51e-154	0.267278	0.558	0.206	1.52764e-149	9	myclb
sesn12	6.97949e-154	0.275294	0.617	0.237	1.63781e-149	9	sesn1
igf2b2	2.44134e-153	0.58297	0.847	0.43	5.72884e-149	9	igf2b
slc25a25a2	9.03793e-153	0.559496	0.82	0.403	2.12084e-148	9	slc25a25a
loxl11	1.04993e-152	0.378188	0.725	0.308	2.46376e-148	9	loxl1
nocta1	1.70815e-151	0.36619	0.588	0.23	4.00834e-147	9	nocta
trib31	6.74221e-149	0.462571	0.764	0.346	1.58213e-144	9	trib3
hist2h2l2	1.82706e-148	0.298319	0.62	0.244	4.28738e-144	9	hist2h2l
ahr2	3.94236e-147	0.266512	0.637	0.252	9.25115e-143	9	ahr2
zgc:1583431	4.53577e-147	0.651501	0.933	0.591	1.06436e-142	9	zgc:158343
fosl1a2	7.49704e-146	0.745363	0.963	0.691	1.75926e-141	9	fosl1a
marcksl1a1	1.99106e-145	0.641684	0.911	0.534	4.67223e-141	9	marcksl1a
pnp5a2	7.88426e-143	0.481581	0.711	0.32	1.85012e-138	9	pnp5a
sox73	2.25622e-142	0.401046	0.727	0.317	5.29446e-138	9	sox7
wsb11	7.53563e-142	0.253137	0.617	0.244	1.76831e-137	9	wsb1
plk31	3.96979e-141	0.308923	0.643	0.262	9.3155e-137	9	plk3
nrarpa1	6.08509e-141	0.287683	0.7	0.297	1.42793e-136	9	nrarpa
scarb2a1	1.67704e-140	0.264516	0.618	0.247	3.93534e-136	9	scarb2a
CR318588.32	1.09188e-138	0.625282	0.802	0.408	2.56219e-134	9	CR318588.3
tob1b2	1.34088e-138	0.564579	0.848	0.453	3.14651e-134	9	tob1b
slc38a21	1.59064e-138	0.367708	0.526	0.205	3.73259e-134	9	slc38a2
spry41	1.85938e-138	0.273886	0.687	0.285	4.36322e-134	9	spry4
brdt1	1.44083e-137	0.463839	0.76	0.355	3.38105e-133	9	brdt
ip6k2b2	1.44532e-136	0.476791	0.802	0.393	3.39159e-132	9	ip6k2b
si:ch211-214j24.101	9.61396e-136	0.285023	0.51	0.195	2.25601e-131	9	si:ch211-214j24.10
rdh10b1	7.93771e-135	0.263286	0.464	0.171	1.86266e-130	9	rdh10b
dusp52	9.18607e-135	0.633938	0.927	0.61	2.1556e-130	9	dusp5
si:ch73-63e15.21	1.2574e-134	0.254883	0.493	0.184	2.95062e-130	9	si:ch73-63e15.2
tgif11	2.83277e-133	0.327837	0.5	0.192	6.64739e-129	9	tgif1
alyref1	4.82693e-132	0.307484	0.619	0.256	1.13269e-127	9	alyref
egr12	2.58223e-131	0.641085	0.833	0.444	6.05945e-127	9	egr1
rbp41	2.72104e-130	0.562647	0.957	0.657	6.38518e-126	9	rbp4
ube2al1	2.60382e-129	0.352204	0.673	0.29	6.11013e-125	9	ube2al
pros1	4.43163e-128	0.300375	0.693	0.302	1.03993e-123	9	pros1
id31	2.01361e-127	0.586369	0.875	0.497	4.72514e-123	9	id3
pim22	6.68367e-127	0.427175	0.743	0.35	1.56839e-122	9	pim2
serpinh1b1	1.37304e-122	0.487801	0.821	0.431	3.22198e-118	9	serpinh1b
her62	3.2937e-122	0.604579	0.963	0.691	7.72901e-118	9	her6
bag31	1.60981e-121	0.356237	0.568	0.241	3.77759e-117	9	bag3
si:ch211-250c4.41	2.94709e-121	0.300849	0.761	0.346	6.91564e-117	9	si:ch211-250c4.4
lfng2	6.74644e-117	0.284337	0.706	0.322	1.58312e-112	9	lfng
arl5c1	2.65063e-116	0.410145	0.811	0.416	6.21996e-112	9	arl5c
ptp4a2b1	3.49587e-116	0.293148	0.593	0.254	8.2034e-112	9	ptp4a2b
tspan361	4.74626e-115	0.324645	0.648	0.29	1.11376e-110	9	tspan36
dll41	8.94684e-115	0.274404	0.718	0.329	2.09947e-110	9	dll4
mvp1	1.32615e-113	0.314195	0.516	0.214	3.11193e-109	9	mvp
hsp70.32	6.88972e-113	0.573933	0.999	0.91	1.61674e-108	9	hsp70.3
add3a	2.03924e-112	0.373711	0.814	0.416	4.78528e-108	9	add3a
id13	3.33585e-112	0.282398	0.62	0.278	7.82791e-108	9	id1
errfi1a1	3.34112e-112	0.450131	0.852	0.461	7.84026e-108	9	errfi1a
kctd12.21	1.57779e-111	0.421718	0.848	0.455	3.70245e-107	9	kctd12.2
sqstm11	7.82784e-110	0.437065	0.716	0.365	1.83688e-105	9	sqstm1
si:dkey-177p2.61	4.1744e-107	0.307198	0.714	0.334	9.79564e-103	9	si:dkey-177p2.6
spock31	5.30692e-107	0.423758	0.999	0.966	1.24532e-102	9	spock3
btg21	2.58568e-106	0.489122	0.973	0.762	6.06757e-102	9	btg2
zfand2a1	1.11651e-104	0.418427	0.709	0.363	2.62e-100	9	zfand2a
ier52	1.45358e-102	0.386158	0.788	0.416	3.41097e-98	9	ier5
hsph12	6.07387e-102	0.322482	0.496	0.212	1.42529e-97	9	hsph1
tmem88b2	6.50716e-102	0.406645	0.899	0.534	1.52697e-97	9	tmem88b
cxcl18b2	1.23337e-101	0.464682	0.919	0.603	2.89423e-97	9	cxcl18b
cnn3a1	3.71618e-100	0.352745	0.816	0.428	8.7204e-96	9	cnn3a
ncl1	7.99578e-99	0.267541	0.742	0.36	1.87629e-94	9	ncl
mcl1a2	1.45204e-97	0.425873	0.996	0.89	3.40737e-93	9	mcl1a
ubb2	1.89943e-97	0.495735	0.988	0.812	4.4572e-93	9	ubb
sik12	8.2952e-97	0.356762	0.819	0.429	1.94655e-92	9	sik1
mknk2b1	1.69009e-96	0.465238	0.919	0.583	3.96596e-92	9	mknk2b
rcan1a2	1.68414e-95	0.326587	0.83	0.448	3.952e-91	9	rcan1a
hspbp11	2.39695e-95	0.253061	0.575	0.267	5.62469e-91	9	hspbp1
h3f3b.11	5.83228e-95	0.34443	0.805	0.421	1.3686e-90	9	h3f3b.1
fosb2	1.36059e-94	0.478383	0.936	0.638	3.19277e-90	9	fosb
id2b3	5.47429e-94	0.427078	0.925	0.623	1.2846e-89	9	id2b
ddit31	2.10174e-92	0.267534	0.748	0.377	4.93195e-88	9	ddit3
klf2a	2.98203e-92	0.443011	0.924	0.586	6.99764e-88	9	klf2a
ctsla1	7.01888e-92	0.457916	0.916	0.628	1.64705e-87	9	ctsla
oaz2a	1.03001e-91	0.250568	0.742	0.372	2.41701e-87	9	oaz2a
si:ch73-335l21.41	5.72265e-91	0.463394	0.856	0.542	1.34288e-86	9	si:ch73-335l21.4
im:71523481	1.17187e-90	0.317701	0.881	0.518	2.7499e-86	9	im:7152348
hsp70l2	1.56594e-89	0.522651	1	0.926	3.67463e-85	9	hsp70l
sdc42	1.4373e-87	0.458816	0.97	0.684	3.37277e-83	9	sdc4
zfp36l1b1	2.37167e-87	0.436469	0.931	0.608	5.56536e-83	9	zfp36l1b
btg12	3.28865e-85	0.401675	0.947	0.701	7.71714e-81	9	btg1
rsrp13	1.12321e-84	0.427467	0.992	0.826	2.63571e-80	9	rsrp1
dnajb1b3	2.7125e-84	0.491211	0.996	0.872	6.36515e-80	9	dnajb1b
nr4a11	4.98533e-84	0.37513	0.901	0.538	1.16986e-79	9	nr4a1
ier2a3	5.01145e-82	0.351152	0.905	0.553	1.17599e-77	9	ier2a
junbb2	9.02128e-82	0.349051	0.802	0.463	2.11693e-77	9	junbb
hsp70.12	2.86471e-81	0.561684	0.985	0.852	6.72232e-77	9	hsp70.1
hsp70.22	3.07052e-80	0.484723	0.998	0.886	7.20528e-76	9	hsp70.2
jund2	7.15371e-80	0.375156	0.888	0.537	1.67869e-75	9	jund
hspa4a1	1.64452e-79	0.384876	0.801	0.466	3.85902e-75	9	hspa4a
akap12b2	6.7827e-79	0.414201	0.877	0.546	1.59163e-74	9	akap12b
hsp90aa1.21	1.29502e-78	0.393022	0.999	0.899	3.03891e-74	9	hsp90aa1.2
fosl22	7.91017e-77	0.365856	0.91	0.582	1.8562e-72	9	fosl2
si:ch211-202a12.41	4.50711e-76	0.375221	0.985	0.784	1.05764e-71	9	si:ch211-202a12.4
zgc:1627302	5.09406e-74	0.430453	0.975	0.739	1.19537e-69	9	zgc:162730
cebpd2	8.38535e-74	0.261385	0.827	0.487	1.96771e-69	9	cebpd
qkia	1.72587e-72	0.295832	0.888	0.529	4.04993e-68	9	qkia
krt153	1.03832e-71	0.609934	0.915	0.655	2.43652e-67	9	krt15
krt181	3.65965e-70	0.45976	0.957	0.765	8.58773e-66	9	krt18
hspa51	1.1551e-68	0.286199	0.854	0.523	2.71057e-64	9	hspa5
pim12	1.45027e-68	0.360828	0.968	0.762	3.40321e-64	9	pim1
grb10a	2.10058e-67	0.328182	0.913	0.577	4.92922e-63	9	grb10a
chac11	7.57351e-67	0.37801	0.932	0.665	1.7772e-62	9	chac1
ddx51	5.72466e-66	0.368528	0.949	0.712	1.34335e-61	9	ddx5
sat1a.22	5.23623e-65	0.351103	0.954	0.741	1.22873e-60	9	sat1a.2
prelid3b1	5.64039e-65	0.293722	0.806	0.478	1.32357e-60	9	prelid3b
krt81	1.30566e-64	0.366529	0.989	0.92	3.06386e-60	9	krt8
zgc:920661	2.51082e-64	0.363979	0.946	0.744	5.89189e-60	9	zgc:92066
ccng11	2.47803e-63	0.322397	0.877	0.564	5.81493e-59	9	ccng1
h2afx11	1.05857e-62	0.312175	0.907	0.595	2.48404e-58	9	h2afx1
glulb2	6.73674e-62	0.343156	0.91	0.617	1.58084e-57	9	glulb
marcksl1b1	1.51334e-59	0.3185	0.93	0.627	3.5512e-55	9	marcksl1b
atf4b1	2.93569e-58	0.326647	0.905	0.614	6.88889e-54	9	atf4b
eif1b1	2.85653e-56	0.343012	0.956	0.725	6.70314e-52	9	eif1b
ponzr12	4.83144e-55	0.292918	0.943	0.65	1.13375e-50	9	ponzr1
CR318588.43	9.77344e-54	0.350117	0.999	0.994	2.29343e-49	9	CR318588.4
junba2	3.01015e-53	0.323573	0.997	0.882	7.06361e-49	9	junba
atp1b1a1	2.35659e-52	0.277404	0.925	0.654	5.52997e-48	9	atp1b1a
jdp2b2	6.24359e-51	0.251311	0.946	0.659	1.46512e-46	9	jdp2b
nppc2	6.44919e-51	0.463188	0.336	0.168	1.51337e-46	9	nppc
bzw1b1	1.57237e-50	0.298913	0.869	0.612	3.68972e-46	9	bzw1b
hnrnpa0l.11	7.39524e-48	0.2964	0.943	0.745	1.73537e-43	9	hnrnpa0l.1
rpz51	1.23237e-47	0.258642	0.897	0.611	2.89189e-43	9	rpz5
actb12	2.17033e-47	0.325289	0.957	0.799	5.09291e-43	9	actb1
h3f3d1	3.11296e-46	0.277243	0.924	0.669	7.30486e-42	9	h3f3d
2002-06-01	2.8781e-43	0.253818	0.979	0.82	6.75375e-39	9	jun
ifitm1	5.58972e-41	0.338796	0.422	0.244	1.31168e-36	9	ifitm1
hspa81	8.11805e-38	0.300543	0.969	0.829	1.90498e-33	9	hspa8
oaz1a2	1.15873e-37	0.255708	0.956	0.715	2.71908e-33	9	oaz1a
fosab2	3.04241e-33	0.281563	0.998	0.908	7.13931e-29	9	fosab
eef2b	4.93016e-32	0.254548	0.863	0.602	1.15691e-27	9	eef2b
aqp1a.11	1.93886e-270	1.49675	0.316	0.053	4.54972e-266	10	aqp1a.1
krt911	1.85188e-259	1.21421	0.364	0.071	4.34561e-255	10	krt91
sema7a1	9.17861e-234	0.56472	0.163	0.017	2.15385e-229	10	sema7a
ndnf1	1.64762e-226	0.968154	0.26	0.042	3.86631e-222	10	ndnf
klf2b1	2.08646e-152	1.14186	0.585	0.238	4.89609e-148	10	klf2b
inhbab1	9.27561e-140	0.492905	0.122	0.015	2.17661e-135	10	inhbab
s100a10b2	8.46728e-139	0.740093	0.996	0.956	1.98693e-134	10	s100a10b
CR318588.33	2.97116e-128	1.44225	0.719	0.413	6.97211e-124	10	CR318588.3
icn3	6.03267e-123	0.711196	0.999	0.972	1.41563e-118	10	icn
rdh10a1	5.77294e-101	0.573745	0.124	0.021	1.35468e-96	10	rdh10a
igfbp6b1	3.77026e-100	0.712701	0.161	0.033	8.84728e-96	10	igfbp6b
efemp2b2	1.48904e-94	0.880344	0.431	0.183	3.49417e-90	10	efemp2b
krt42	2.21613e-89	0.890608	0.33	0.117	5.20037e-85	10	krt4
gpd1b1	5.85473e-86	1.02095	0.422	0.186	1.37387e-81	10	gpd1b
cd81b	3.69856e-84	0.739228	0.255	0.08	8.67905e-80	10	cd81b
ramp23	3.21596e-79	0.783605	0.879	0.698	7.54658e-75	10	ramp2
klf17	3.28293e-78	0.558017	0.165	0.041	7.70371e-74	10	klf17
crip12	5.58144e-76	0.844021	0.805	0.6	1.30974e-71	10	crip1
actb23	3.31473e-75	0.547162	0.982	0.947	7.77836e-71	10	actb2
tuba8l32	5.57203e-75	0.848306	0.571	0.324	1.30753e-70	10	tuba8l3
cntfr1	3.05133e-74	0.403673	0.112	0.022	7.16025e-70	10	cntfr
si:ch211-105c13.31	7.29719e-72	0.717123	0.242	0.082	1.71236e-67	10	si:ch211-105c13.3
ogn	1.43978e-65	0.503242	0.171	0.049	3.37858e-61	10	ogn
anxa1a2	4.76904e-63	0.805603	0.756	0.539	1.1191e-58	10	anxa1a
tpt12	3.26412e-57	0.3963	0.981	0.932	7.65958e-53	10	tpt1
anxa2a3	1.53474e-55	0.719292	0.813	0.616	3.60142e-51	10	anxa2a
reep3a1	2.17518e-55	0.601837	0.26	0.105	5.10428e-51	10	reep3a
abcc21	7.31448e-55	0.473226	0.123	0.032	1.71642e-50	10	abcc2
CR318588.44	2.93054e-54	0.492792	0.997	0.994	6.8768e-50	10	CR318588.4
krt94	8.36357e-51	0.781182	0.914	0.813	1.96259e-46	10	krt94
aqp8a.12	1.94705e-50	0.699024	0.924	0.797	4.56894e-46	10	aqp8a.1
tcima2	4.50696e-50	0.630632	0.193	0.07	1.0576e-45	10	tcima
CR318588.13	2.5628e-49	0.864139	0.902	0.776	6.01388e-45	10	CR318588.1
cyp1b11	1.15446e-40	0.660938	0.379	0.207	2.70906e-36	10	cyp1b1
neil1	1.16747e-40	0.333517	0.138	0.045	2.73958e-36	10	neil1
id2b4	3.20856e-37	0.456395	0.781	0.628	7.5292e-33	10	id2b
gipc21	7.78946e-36	0.339458	0.106	0.033	1.82787e-31	10	gipc2
rpl132	1.40183e-35	0.278217	0.975	0.941	3.28953e-31	10	rpl13
flt11	4.09894e-34	0.442036	0.327	0.176	9.61858e-30	10	flt1
bag21	7.04765e-33	0.477973	0.218	0.102	1.6538e-28	10	bag2
fam174b1	1.1132e-32	0.554127	0.509	0.351	2.61224e-28	10	fam174b
si:ch211-71m22.12	1.64102e-32	0.4808	0.383	0.226	3.85082e-28	10	si:ch211-71m22.1
ptprb1	2.20981e-32	0.502794	0.307	0.168	5.18553e-28	10	ptprb
rpl102	5.74657e-32	0.250623	0.987	0.967	1.34849e-27	10	rpl10
rpl231	7.80482e-32	0.260141	0.99	0.973	1.83148e-27	10	rpl23
palm2.11	9.17945e-32	0.455195	0.224	0.107	2.15405e-27	10	palm2.1
si:dkeyp-97a10.23	1.01956e-31	0.365109	0.36	0.2	2.39249e-27	10	si:dkeyp-97a10.2
naca	3.61193e-31	0.292079	0.947	0.896	8.47575e-27	10	naca
ppiaa2	4.28532e-31	0.414615	0.912	0.845	1.00559e-26	10	ppiaa
cx431	5.46454e-31	0.51058	0.193	0.087	1.28231e-26	10	cx43
zgc:775171	3.52581e-30	0.520412	0.412	0.257	8.27366e-26	10	zgc:77517
phactr4b	9.99827e-30	0.276139	0.119	0.043	2.34619e-25	10	phactr4b
rps141	1.22545e-29	0.254895	0.992	0.964	2.87563e-25	10	rps14
limch1b1	2.71596e-29	0.477733	0.37	0.223	6.37328e-25	10	limch1b
her93	4.47576e-29	0.622125	0.599	0.438	1.05028e-24	10	her9
ntn1b1	5.29497e-29	0.588448	0.231	0.115	1.24252e-24	10	ntn1b
si:dkey-172h23.21	1.15509e-28	0.516929	0.453	0.299	2.71054e-24	10	si:dkey-172h23.2
hsp90ab11	2.9468e-28	0.272015	0.976	0.942	6.91497e-24	10	hsp90ab1
rpl13a2	7.4913e-28	0.267387	0.979	0.941	1.75791e-23	10	rpl13a
tek	8.80305e-28	0.418952	0.221	0.111	2.06572e-23	10	tek
stx3a	2.39642e-27	0.41601	0.25	0.133	5.62343e-23	10	stx3a
smco41	8.38474e-27	0.356236	0.201	0.098	1.96756e-22	10	smco4
rhoab2	9.91354e-27	0.673787	0.473	0.331	2.32631e-22	10	rhoab
btf32	6.73587e-26	0.313272	0.911	0.846	1.58064e-21	10	btf3
tpm32	1.2266e-25	0.431601	0.572	0.415	2.87834e-21	10	tpm3
myct1a1	1.41899e-25	0.40472	0.247	0.134	3.3298e-21	10	myct1a
jam2a2	4.96288e-25	0.385582	0.275	0.153	1.16459e-20	10	jam2a
rps101	7.17641e-25	0.259268	0.962	0.916	1.68402e-20	10	rps10
rpl23a2	2.63774e-24	0.274257	0.957	0.907	6.18973e-20	10	rpl23a
eef1db1	5.4307e-24	0.446515	0.611	0.479	1.27437e-19	10	eef1db
htra1b1	6.91559e-24	0.532743	0.315	0.196	1.62281e-19	10	htra1b
klf2a1	1.97885e-23	0.360876	0.753	0.592	4.64357e-19	10	klf2a
rasgef1ba	3.08673e-23	0.379969	0.22	0.117	7.24331e-19	10	rasgef1ba
klf31	9.63022e-23	0.523744	0.267	0.157	2.25983e-18	10	klf3
2012-09-01	9.9346e-23	0.374539	0.232	0.126	2.33125e-18	10	2012-09-01
podxl2	5.23932e-22	0.315204	0.598	0.428	1.22946e-17	10	podxl
fam107b1	2.01523e-21	0.4286	0.608	0.468	4.72895e-17	10	fam107b
prdx21	3.12401e-21	0.439134	0.472	0.34	7.3308e-17	10	prdx2
arl4ab2	4.09332e-21	0.418455	0.526	0.391	9.60538e-17	10	arl4ab
krt154	4.85482e-21	0.585752	0.762	0.66	1.13923e-16	10	krt15
ccm2l1	9.27934e-21	0.393898	0.221	0.123	2.17749e-16	10	ccm2l
gas2l11	9.99286e-21	0.352915	0.152	0.074	2.34493e-16	10	gas2l1
lmo22	1.19514e-20	0.385288	0.224	0.125	2.80451e-16	10	lmo2
perp2	5.39342e-20	0.416251	0.423	0.295	1.26562e-15	10	perp
cavin2a	1.48876e-19	0.341195	0.257	0.151	3.49351e-15	10	cavin2a
ackr3b3	3.041e-19	0.494731	0.223	0.129	7.13602e-15	10	ackr3b
eef2b1	4.80335e-18	0.343712	0.725	0.606	1.12715e-13	10	eef2b
si:ch211-156j16.12	5.73158e-18	0.394652	0.186	0.101	1.34497e-13	10	si:ch211-156j16.1
ednraa1	2.55011e-17	0.278967	0.241	0.145	5.98408e-13	10	ednraa
capns1b1	2.2097e-16	0.321937	0.593	0.474	5.18528e-12	10	capns1b
sesn13	2.79975e-16	0.291827	0.359	0.245	6.56988e-12	10	sesn1
sgk12	3.44673e-16	0.346713	0.496	0.376	8.08809e-12	10	sgk1
cirbpb1	5.87735e-16	0.254827	0.883	0.769	1.37918e-11	10	cirbpb
rsl24d12	7.35006e-16	0.255779	0.789	0.686	1.72476e-11	10	rsl24d1
ablim1b1	1.08346e-14	0.321163	0.403	0.294	2.54244e-10	10	ablim1b
ran1	3.19695e-14	0.267269	0.629	0.515	7.50196e-10	10	ran
mxi11	4.29576e-14	0.399709	0.298	0.205	1.00804e-09	10	mxi1
myclb1	5.62239e-14	0.324257	0.311	0.213	1.31935e-09	10	myclb
iqsec1b2	5.75477e-14	0.28692	0.14	0.076	1.35041e-09	10	iqsec1b
eif3f1	8.58254e-14	0.254237	0.726	0.614	2.01398e-09	10	eif3f
sytl4	1.46981e-13	0.271471	0.18	0.107	3.44905e-09	10	sytl4
SERP11	1.72597e-13	0.30086	0.679	0.576	4.05017e-09	10	SERP1
rasgef1bb1	2.18898e-13	0.291339	0.277	0.188	5.13666e-09	10	rasgef1bb
si:ch211-145b13.62	2.58669e-13	0.3284	0.667	0.568	6.06992e-09	10	si:ch211-145b13.6
tsc22d31	2.64562e-13	0.378416	0.411	0.313	6.20821e-09	10	tsc22d3
ugt1b5	4.03028e-13	0.279075	0.328	0.23	9.45745e-09	10	ugt1b5
lgals3b2	4.52836e-13	0.270613	0.238	0.156	1.06263e-08	10	lgals3b
pmp22b1	4.63585e-13	0.415587	0.577	0.466	1.08785e-08	10	pmp22b
cyth1b	5.72389e-13	0.260546	0.142	0.079	1.34317e-08	10	cyth1b
romo1	8.05747e-13	0.263801	0.738	0.651	1.89077e-08	10	romo1
aldh1a22	1.05264e-12	0.286132	0.478	0.366	2.47012e-08	10	aldh1a2
csrp1a1	4.03192e-12	0.274967	0.223	0.146	9.46131e-08	10	csrp1a
myl9a2	8.74456e-12	0.290866	0.238	0.159	2.052e-07	10	myl9a
eif3ba1	1.98357e-11	0.255103	0.296	0.21	4.65464e-07	10	eif3ba
hmgn31	2.53057e-11	0.267534	0.19	0.12	5.93823e-07	10	hmgn3
glud1a1	2.53809e-11	0.270729	0.293	0.209	5.95588e-07	10	glud1a
f2rl21	3.14848e-11	0.26052	0.129	0.073	7.38822e-07	10	f2rl2
atp1b1a2	3.83253e-11	0.252016	0.762	0.659	8.99341e-07	10	atp1b1a
socs3b1	4.04936e-10	0.324406	0.454	0.365	9.50224e-06	10	socs3b
eppk12	4.60305e-10	0.289101	0.6	0.507	1.08015e-05	10	eppk1
pdlim12	5.65101e-10	0.304494	0.375	0.291	1.32607e-05	10	pdlim1
shroom41	2.03099e-09	0.334299	0.234	0.166	4.76592e-05	10	shroom4
si:dkey-16l2.20	2.04336e-09	0.305694	0.141	0.087	4.79495e-05	10	si:dkey-16l2.20
RASSF5	3.47857e-09	0.342166	0.196	0.134	8.1628e-05	10	RASSF5
eif4ebp3l2	6.72623e-09	0.309822	0.283	0.207	0.000157838	10	eif4ebp3l
rnd3a1	7.3905e-09	0.265301	0.326	0.247	0.000173426	10	rnd3a
emp21	2.01939e-08	0.254986	0.219	0.155	0.00047387	10	emp2
rgcc2	3.23738e-08	0.267775	0.279	0.211	0.000759684	10	rgcc
grapa1	3.94157e-08	0.312549	0.153	0.102	0.00092493	10	grapa
afap1l1b1	1.67372e-07	0.25971	0.18	0.125	0.00392756	10	afap1l1b
nppc3	8.4179e-07	0.296058	0.231	0.172	0.0197535	10	nppc
iqgap21	0.00082404	0.258541	0.189	0.153	1	10	iqgap2
si:ch211-214p16.12	0	2.85284	0.514	0.056	0	11	si:ch211-214p16.1
ccl35.1	0	2.4659	0.324	0.026	0	11	ccl35.1
pfn1	0	2.42983	0.755	0.229	0	11	pfn1
ccl34b.4	0	1.69416	0.204	0.008	0	11	ccl34b.4
ccl36.1	0	1.47161	0.133	0.002	0	11	ccl36.1
CR936442.1	0	1.4605	0.337	0.014	0	11	CR936442.1
arpc1b	0	1.3981	0.483	0.08	0	11	arpc1b
fcer1gl	0	1.36446	0.292	0.013	0	11	fcer1gl
zgc:640511	0	1.17708	0.42	0.06	0	11	zgc:64051
coro1a	0	1.14803	0.361	0.005	0	11	coro1a
cxcr4b	0	1.12923	0.312	0.007	0	11	cxcr4b
c1qb	0	1.12682	0.211	0.009	0	11	c1qb
ptprc	0	1.00525	0.306	0.003	0	11	ptprc
rgs13	0	0.99668	0.259	0.002	0	11	rgs13
c1qc	0	0.979136	0.204	0.009	0	11	c1qc
lgals3bpb	0	0.956589	0.134	0.007	0	11	lgals3bpb
ctss2.2	0	0.898941	0.275	0.032	0	11	ctss2.2
rac2	0	0.892609	0.293	0.008	0	11	rac2
laptm5	0	0.837306	0.33	0.037	0	11	laptm5
ccr9a	0	0.792851	0.2	0.002	0	11	ccr9a
marco	0	0.718819	0.137	0.005	0	11	marco
NPC2 (1 of many)	0	0.656455	0.131	0.005	0	11	NPC2 (1 of many)
si:dkey-5n18.1	0	0.653948	0.133	0.005	0	11	si:dkey-5n18.1
c1qa	0	0.652497	0.142	0.004	0	11	c1qa
si:ch211-102c2.4	0	0.647581	0.16	0.002	0	11	si:ch211-102c2.4
wasb	0	0.636486	0.205	0.005	0	11	wasb
si:ch211-147m6.2	0	0.590609	0.128	0.004	0	11	si:ch211-147m6.2
BX120005.1	0	0.549909	0.157	0.001	0	11	BX120005.1
scinlb	0	0.504092	0.128	0.002	0	11	scinlb
si:ch211-147m6.1	0	0.50184	0.119	0.005	0	11	si:ch211-147m6.1
grap2b	0	0.490492	0.139	0.002	0	11	grap2b
si:dkeyp-68b7.12	0	0.471211	0.128	0.001	0	11	si:dkeyp-68b7.12
zgc:153317	0	0.456363	0.152	0.007	0	11	zgc:153317
si:ch211-105j21.9	0	0.45149	0.126	0.002	0	11	si:ch211-105j21.9
sla2	0	0.450975	0.103	0.001	0	11	sla2
mpeg1.1	0	0.436766	0.124	0.002	0	11	mpeg1.1
zgc:174904	0	0.427876	0.108	0.004	0	11	zgc:174904
syk	0	0.409249	0.103	0.002	0	11	syk
fmnl1a	0	0.399568	0.126	0.001	0	11	fmnl1a
ncf1	0	0.394863	0.122	0.004	0	11	ncf1
lcp1	0	0.380661	0.13	0.002	0	11	lcp1
grap2a	0	0.351442	0.113	0.001	0	11	grap2a
ptpn6	0	0.31366	0.1	0.002	0	11	ptpn6
si:ch211-226m16.2	0	0.302201	0.108	0.003	0	11	si:ch211-226m16.2
CU499336.2	0	0.297795	0.104	0.001	0	11	CU499336.2
si:ch211-153b23.7	0	0.290705	0.108	0.001	0	11	si:ch211-153b23.7
spi1b	0	0.290024	0.12	0.002	0	11	spi1b
si:ch73-248e21.5	0	0.281311	0.112	0.001	0	11	si:ch73-248e21.5
hmha1b	0	0.255473	0.103	0.001	0	11	hmha1b
grn1	3.505e-289	2.32821	0.36	0.059	8.22484e-285	11	grn1
mfap4	1.77904e-272	0.504949	0.102	0.005	4.1747e-268	11	mfap4
cd74a1	1.13232e-264	2.04566	0.592	0.163	2.6571e-260	11	cd74a
zgc:152863	3.27469e-260	0.337323	0.128	0.008	7.68438e-256	11	zgc:152863
cfp	7.76974e-257	0.404227	0.11	0.006	1.82325e-252	11	cfp
si:busm1-266f07.22	4.30124e-251	1.28818	0.378	0.07	1.00933e-246	11	si:busm1-266f07.2
[truncated: 1,217 more rows]
