# Supplementary material for: Antigen presentation plays positive roles in the regenerative response to cardiac injury in zebrafish
Source: Nat Commun. 2024 Apr 29;15:3637. doi: 10.1038/s41467-024-47430-1 (PMC11058276; doi:10.1038/s41467-024-47430-1)
Supplement: Supplementary file 6 — Supplementary Data 3 [file 41467_2024_47430_MOESM6_ESM.xlsx]

## Sheet: Cluster 13
	score	log2FC (Mut vs WT)	pval	qval	gene_ids	n_cells	is_mito	is_ribo	n_cells_by_counts	mean_counts	log1p_mean_counts	highly_variable	means	dispersions	dispersions_norm
mb	79.0069	-3.2465	0	0	ENSDARG00000031952	7833	FALSE	FALSE	14463	2.96491	1.37748	TRUE	1.45901	2.31103	1
fabp11a	70.8762	-2.84472	0	0	ENSDARG00000017299	8028	FALSE	FALSE	14184	4.98329	1.78897	TRUE	1.85097	3.05252	0.707107
aqp8a.1	41.882	-3.62956	2.81348e-233	4.55408e-230	ENSDARG00000045141	2747	FALSE	FALSE	4826	0.480834	0.392606	TRUE	0.429949	1.45467	1.84392
spock3	36.9397	-3.47928	3.97679e-197	4.2914e-194	ENSDARG00000070266	2384	FALSE	FALSE	4050	0.333789	0.288024	TRUE	0.325024	1.014	1.08149
s100a10b	30.6304	-1.00883	2.08818e-158	1.4486e-155	ENSDARG00000025254	10685	FALSE	FALSE	18850	13.506	2.67456	FALSE	2.74544	2.16423	-0.633692
faua	24.1371	-0.579049	1.95975e-109	6.79753e-107	ENSDARG00000099022	10673	FALSE	FALSE	18340	7.85939	2.18148	TRUE	2.27298	1.04852	1
CR383676.2	21.5609	-0.463196	4.51295e-90	1.12384e-87	ENSDARG00000099970	10820	FALSE	FALSE	19672	18.0386	2.94647	FALSE	3.06475	1.93394	1
si:ch73-86n18.1	20.8633	-3.65913	7.21615e-82	1.46007e-79	ENSDARG00000056379	979	FALSE	FALSE	1405	0.106233	0.100961	FALSE	0.117182	0.831254	4.87395
socs3a	19.8629	-1.35692	2.41062e-76	4.33555e-74	ENSDARG00000025428	5325	FALSE	FALSE	7649	0.709606	0.536263	FALSE	0.595325	0.645923	0.101947
id2b	19.8513	-2.39006	9.97397e-76	1.72977e-73	ENSDARG00000029544	1711	FALSE	FALSE	2471	0.186997	0.171426	TRUE	0.19552	0.677297	3.93363
btf3	19.5211	-0.824704	1.11658e-74	1.86969e-72	ENSDARG00000035400	9109	FALSE	FALSE	13532	2.0482	1.11455	FALSE	1.20078	0.580624	-0.669374
srgn	19.1011	-1.52534	2.24567e-71	3.63499e-69	ENSDARG00000077069	3369	FALSE	FALSE	4478	0.31237	0.271835	FALSE	0.318008	0.244157	-0.250449
zgc:152791	18.5202	-1.79875	1.79423e-67	2.68085e-65	ENSDARG00000039243	2505	FALSE	FALSE	3646	0.254646	0.226853	FALSE	0.245539	0.301122	-0.151889
naca	18.19	-0.815439	4.03354e-66	5.93541e-64	ENSDARG00000005513	8319	FALSE	FALSE	12036	1.57178	0.944597	FALSE	1.01604	0.438966	-0.807183
slc25a5	16.9756	-0.555975	1.11582e-58	1.37175e-56	ENSDARG00000092553	10492	FALSE	FALSE	18166	4.35647	1.67831	FALSE	1.75519	0.886229	-0.405577
fosab	16.6418	-1.12239	2.8318e-56	3.39537e-54	ENSDARG00000031683	5544	FALSE	FALSE	7762	0.748848	0.558957	FALSE	0.625698	0.612856	0.0432664
si:dkeyp-97a10.2	15.4853	-3.37313	3.68063e-49	3.84369e-47	ENSDARG00000098129	559	FALSE	FALSE	804	0.0492177	0.0480448	FALSE	0.050511	0.187481	0.941998
tmem88b	15.253	-2.03092	5.41815e-48	5.48137e-46	ENSDARG00000069388	1678	FALSE	FALSE	2217	0.144058	0.134582	TRUE	0.161815	0.41807	2.35036
romo1	15.1344	-1.12737	1.42471e-47	1.42648e-45	ENSDARG00000038076	4342	FALSE	FALSE	6006	0.441946	0.365994	FALSE	0.394423	0.180119	-0.361244
f8	14.9646	-2.71336	2.38106e-46	2.33585e-44	ENSDARG00000101385	781	FALSE	FALSE	1190	0.0663831	0.0642727	FALSE	0.0709149	0.196073	0.994475
mgst1.2	14.1036	-2.12686	8.65101e-42	7.92628e-40	ENSDARG00000022165	1200	FALSE	FALSE	1585	0.0957517	0.0914406	FALSE	0.107162	0.243347	1.28321
epas1b	13.9897	-2.63738	3.68483e-41	3.28321e-39	ENSDARG00000057671	707	FALSE	FALSE	1079	0.0637501	0.0618005	FALSE	0.068772	0.29444	1.59527
cox6a2	13.8931	-1.27746	6.88957e-41	5.97424e-39	ENSDARG00000054588	2660	FALSE	FALSE	4451	0.313586	0.27276	FALSE	0.283751	0.52088	0.228323
ecscr	13.6316	-2.57264	2.54576e-39	2.09529e-37	ENSDARG00000087457	686	FALSE	FALSE	981	0.0667376	0.064605	FALSE	0.0658302	0.265825	1.42049
dap1b	13.6126	-1.06604	1.83219e-39	1.53399e-37	ENSDARG00000086842	3927	FALSE	FALSE	5378	0.499468	0.405111	FALSE	0.447976	0.692448	0.184507
sele	13.5754	-2.24304	4.5982e-39	3.72148e-37	ENSDARG00000009123	945	FALSE	FALSE	1414	0.106183	0.100915	FALSE	0.111068	0.667346	3.87285
errfi1a	13.3813	-2.45365	4.77909e-38	3.59802e-36	ENSDARG00000104039	771	FALSE	FALSE	1114	0.0651679	0.0631324	FALSE	0.0776849	0.354192	1.96021
egfl7	13.189	-2.82735	4.69044e-37	3.30099e-35	ENSDARG00000100657	569	FALSE	FALSE	776	0.0458757	0.0448546	FALSE	0.0519038	0.234619	1.2299
marcksl1b	13.1406	-2.05873	7.25391e-37	5.03214e-35	ENSDARG00000035715	1087	FALSE	FALSE	1529	0.0917008	0.0877369	FALSE	0.0995186	0.24403	1.28738
cdh5	12.6659	-1.59009	1.3477e-34	8.78445e-33	ENSDARG00000075549	1480	FALSE	FALSE	2260	0.143957	0.134493	FALSE	0.1466	0.343202	1.89309
clic2	12.652	-1.51364	1.65855e-34	1.07385e-32	ENSDARG00000010625	1896	FALSE	FALSE	2499	0.163097	0.151086	TRUE	0.175547	0.298523	1.6202
kcne4	12.6162	-1.8446	2.711e-34	1.72086e-32	ENSDARG00000068257	1390	FALSE	FALSE	1860	0.143602	0.134183	TRUE	0.153942	0.628925	3.63819
si:ch211-145b13.6	12.4244	-2.89212	2.57234e-33	1.56141e-31	ENSDARG00000069998	479	FALSE	FALSE	712	0.0405084	0.0397094	FALSE	0.0444931	0.210268	1.08118
tmem88a	12.2971	-3.0694	1.07313e-32	6.43347e-31	ENSDARG00000056920	460	FALSE	FALSE	666	0.0368626	0.0361995	FALSE	0.0405064	0.190703	0.961677
podxl	12.219	-1.63547	1.9593e-32	1.14631e-30	ENSDARG00000031228	1320	FALSE	FALSE	1956	0.125424	0.11816	FALSE	0.12036	0.19383	0.980775
fosb	11.9918	-1.40194	2.27482e-31	1.31506e-29	ENSDARG00000055751	1916	FALSE	FALSE	2607	0.159249	0.147772	TRUE	0.170683	0.216378	1.11849
fam107b	11.9108	-1.85023	5.94117e-31	3.37431e-29	ENSDARG00000026865	1084	FALSE	FALSE	1437	0.0815738	0.0784172	FALSE	0.0904639	0.115893	0.504765
si:ch211-160j14.3	11.8745	-2.59019	9.59762e-31	5.35702e-29	ENSDARG00000089078	536	FALSE	FALSE	751	0.0417743	0.0409253	FALSE	0.0506036	0.208409	1.06982
fkbp1aa	11.8103	-0.707314	1.23248e-30	6.80105e-29	ENSDARG00000022684	5688	FALSE	FALSE	7567	0.668895	0.512162	FALSE	0.554933	0.1458	-0.785545
si:ch211-248e11.2	11.687	-2.28605	6.60033e-30	3.52211e-28	ENSDARG00000058940	642	FALSE	FALSE	933	0.0625855	0.060705	FALSE	0.0632244	0.425252	2.39422
junba	11.6275	-0.862337	1.00537e-29	5.30658e-28	ENSDARG00000074378	5174	FALSE	FALSE	6714	0.623677	0.484693	FALSE	0.555179	0.573944	-0.0257846
gng2	11.4824	-2.48933	5.86121e-29	3.01186e-27	ENSDARG00000056831	546	FALSE	FALSE	727	0.0399514	0.039174	FALSE	0.0457516	0.0664786	0.202957
gadd45ba	11.4596	-1.28684	6.47308e-29	3.30876e-27	ENSDARG00000027744	2370	FALSE	FALSE	3219	0.226898	0.204489	FALSE	0.230664	0.425731	0.063701
tuba8l3	11.31	-1.21197	2.86939e-28	1.4291e-26	ENSDARG00000070155	2167	FALSE	FALSE	2826	0.190845	0.174663	FALSE	0.183482	0.100477	0.410607
ackr4b	11.2817	-2.32354	4.5788e-28	2.26884e-26	ENSDARG00000040133	626	FALSE	FALSE	918	0.0514963	0.0502142	FALSE	0.0585746	0.243359	1.28328
fam174b	11.2317	-3.28833	8.16265e-28	3.96378e-26	ENSDARG00000068709	318	FALSE	FALSE	438	0.0237987	0.0235199	FALSE	0.027688	0.127085	0.573119
grb10a	11.2308	-2.62907	7.86149e-28	3.83673e-26	ENSDARG00000002013	465	FALSE	FALSE	713	0.0391412	0.0383946	FALSE	0.0424223	0.154463	0.740337
junbb	11.1208	-1.32999	2.13269e-27	1.02033e-25	ENSDARG00000104773	2183	FALSE	FALSE	2658	0.199149	0.181612	TRUE	0.212399	0.454242	2.57128
si:ch211-33e4.2	11.1182	-2.02916	2.31703e-27	1.10309e-25	ENSDARG00000097340	755	FALSE	FALSE	993	0.0604081	0.0586539	FALSE	0.0662753	0.167236	0.818352
lpl	10.9499	-2.72016	1.35648e-26	6.24365e-25	ENSDARG00000087697	451	FALSE	FALSE	633	0.0388374	0.0381022	FALSE	0.0465568	0.434133	2.44846
rhoca	10.7406	-1.1158	8.75776e-26	3.84866e-24	ENSDARG00000021309	2259	FALSE	FALSE	3125	0.20715	0.188262	TRUE	0.209957	0.270324	1.44798
b2ml	10.6647	-0.748761	1.74723e-25	7.64374e-24	ENSDARG00000015887	4697	FALSE	FALSE	6578	0.483974	0.394724	FALSE	0.432145	0.114947	-0.473999
zgc:64106	10.6006	-3.28901	4.36755e-25	1.88523e-23	ENSDARG00000011371	293	FALSE	FALSE	436	0.0236974	0.023421	FALSE	0.026369	0.167479	0.819835
fkbp1b	10.5459	-1.68103	6.61438e-25	2.84243e-23	ENSDARG00000052625	1066	FALSE	FALSE	1376	0.0793458	0.0763551	FALSE	0.0837269	0.0711313	0.231374
chst1	10.3979	-3.80994	3.12566e-24	1.31984e-22	ENSDARG00000088593	211	FALSE	FALSE	307	0.0162034	0.0160735	FALSE	0.019543	0.191699	0.967759
lfng	10.3381	-2.19718	5.16558e-24	2.15314e-22	ENSDARG00000037879	615	FALSE	FALSE	878	0.049319	0.0481413	FALSE	0.0550848	0.210157	1.0805
eppk1	10.2878	-1.66102	7.89991e-24	3.2373e-22	ENSDARG00000096359	1025	FALSE	FALSE	1417	0.0857765	0.0822954	FALSE	0.0903017	0.208205	1.06857
ramp2	10.2669	-1.68101	9.51612e-24	3.88322e-22	ENSDARG00000037895	917	FALSE	FALSE	1276	0.0730163	0.0704737	FALSE	0.0760569	0.103184	0.427141
itm2ba	10.2093	-0.928314	1.48572e-23	6.01219e-22	ENSDARG00000007098	2933	FALSE	FALSE	4227	0.261785	0.232528	FALSE	0.263557	0.17378	-0.37221
eif3f	9.82616	-0.581607	5.04227e-22	1.92041e-20	ENSDARG00000077533	5966	FALSE	FALSE	8120	0.7092	0.536026	FALSE	0.580851	0.125033	-0.822397
kdrl	9.79906	-2.04504	7.81143e-22	2.94049e-20	ENSDARG00000105215	597	FALSE	FALSE	824	0.047648	0.0465476	FALSE	0.0520556	0.139389	0.64827
ifi46	9.63056	-0.865822	3.17832e-21	1.17816e-19	ENSDARG00000078389	3023	FALSE	FALSE	4068	0.286242	0.251725	FALSE	0.279741	0.209131	-0.311047
jun	9.62486	-0.88057	3.42724e-21	1.2656e-19	ENSDARG00000043531	3278	FALSE	FALSE	4341	0.31875	0.276685	FALSE	0.316952	0.340317	-0.0840764
uba52	9.59416	-0.307001	3.74659e-21	1.36793e-19	ENSDARG00000041435	10448	FALSE	FALSE	17791	5.35597	1.84939	FALSE	1.91874	0.859299	-0.707107
flt1	9.58227	-2.62787	5.74665e-21	2.08252e-19	ENSDARG00000019371	359	FALSE	FALSE	520	0.0289129	0.0285028	FALSE	0.0321679	0.184227	0.922124
tspan4b	9.48062	-1.39439	1.30936e-20	4.6752e-19	ENSDARG00000070391	1186	FALSE	FALSE	1595	0.0877006	0.084066	FALSE	0.093335	0.0301115	-0.0191601
si:ch211-1a19.3	9.4576	-1.07933	1.54667e-20	5.5023e-19	ENSDARG00000100968	1894	FALSE	FALSE	2586	0.161527	0.149736	TRUE	0.162891	0.125183	0.561504
rsl24d1	9.42105	-0.758111	2.03934e-20	7.17613e-19	ENSDARG00000040439	3605	FALSE	FALSE	4834	0.342144	0.294268	FALSE	0.322907	0.175174	-0.369798
epoa	9.22782	-2.94669	1.32686e-19	4.47448e-18	ENSDARG00000055163	272	FALSE	FALSE	434	0.024305	0.0240144	FALSE	0.0257346	0.228068	1.18989
ntn1b	9.15812	-3.3504	2.44502e-19	8.02232e-18	ENSDARG00000022531	207	FALSE	FALSE	316	0.0174186	0.0172686	FALSE	0.0192168	0.184648	0.924693
nppc	9.07582	-3.23879	4.97136e-19	1.60405e-17	ENSDARG00000068126	252	FALSE	FALSE	330	0.0255709	0.0252494	FALSE	0.0282969	0.634399	3.67162
slit2	9.02601	-1.8692	7.12991e-19	2.27035e-17	ENSDARG00000004246	568	FALSE	FALSE	834	0.0465846	0.0455321	FALSE	0.0505399	0.144066	0.676837
oaz2a	9.00907	-1.81247	8.26384e-19	2.62282e-17	ENSDARG00000045929	645	FALSE	FALSE	979	0.0572181	0.055641	FALSE	0.0590828	0.237491	1.24744
icn	8.94539	-0.317293	1.09897e-18	3.46531e-17	ENSDARG00000009978	10744	FALSE	FALSE	19474	29.1972	3.40775	FALSE	3.48326	2.97506	1
arl4aa	8.90966	-2.78118	2.00531e-18	6.18273e-17	ENSDARG00000099918	282	FALSE	FALSE	390	0.0216213	0.0213909	FALSE	0.0232565	0.0814242	0.29424
myct1b	8.89433	-2.95135	2.28675e-18	7.00596e-17	ENSDARG00000088546	247	FALSE	FALSE	334	0.0182794	0.0181143	FALSE	0.0203029	0.0846937	0.314209
krt18a.1	8.88658	-0.568316	2.01539e-18	6.19413e-17	ENSDARG00000018404	5474	FALSE	FALSE	7629	0.884956	0.633905	TRUE	0.679036	0.846689	0.920783
ponzr1	8.85663	-0.70374	2.71551e-18	8.2674e-17	ENSDARG00000090444	3754	FALSE	FALSE	5070	0.389286	0.32879	FALSE	0.365743	0.274426	-0.198079
ccn1	8.8168	-1.01025	4.03716e-18	1.2139e-16	ENSDARG00000023062	2319	FALSE	FALSE	3060	0.217429	0.196741	FALSE	0.228004	0.437994	0.0849185
klf2b	8.76764	-2.50533	6.51422e-18	1.92884e-16	ENSDARG00000040432	330	FALSE	FALSE	443	0.0252165	0.0249038	FALSE	0.0282414	0.171818	0.846337
spink2.1	8.7271	-2.15705	9.04659e-18	2.66244e-16	ENSDARG00000102076	456	FALSE	FALSE	630	0.0349891	0.0343909	FALSE	0.0391527	0.182687	0.912718
cyp1b1	8.66351	-3.04981	1.56585e-17	4.56682e-16	ENSDARG00000068934	217	FALSE	FALSE	335	0.0177224	0.0175672	FALSE	0.0196935	0.130668	0.595006
her6	8.64819	-1.59047	1.6883e-17	4.9092e-16	ENSDARG00000006514	834	FALSE	FALSE	1079	0.0722568	0.0697656	FALSE	0.0750799	0.280302	1.50892
calm1a	8.52353	-1.18987	4.59473e-17	1.29721e-15	ENSDARG00000021811	1449	FALSE	FALSE	1915	0.112968	0.10703	FALSE	0.117702	0.105532	0.441482
gpx4a	8.41691	-1.2766	1.091e-16	3.02737e-15	ENSDARG00000068478	1184	FALSE	FALSE	1489	0.0845612	0.0811755	FALSE	0.0933804	0.0667383	0.204544
si:dkey-7j14.6	8.41107	-0.775768	1.09464e-16	3.0288e-15	ENSDARG00000090552	2909	FALSE	FALSE	3819	0.249633	0.22285	FALSE	0.247281	0.0921492	-0.513443
hic1	8.39736	-2.17457	1.33395e-16	3.64939e-15	ENSDARG00000055493	427	FALSE	FALSE	594	0.0334194	0.0328731	FALSE	0.0348842	0.104307	0.434
akap12b	8.39331	-1.09325	1.31268e-16	3.60133e-15	ENSDARG00000055678	1705	FALSE	FALSE	2283	0.151957	0.141462	TRUE	0.153756	0.239595	1.26029
cavin2b	8.39152	-0.976676	1.30524e-16	3.59109e-15	ENSDARG00000071196	1947	FALSE	FALSE	2554	0.166236	0.153782	TRUE	0.169206	0.1922	0.970819
tfpia	8.35643	-0.852484	1.69729e-16	4.60449e-15	ENSDARG00000034718	2311	FALSE	FALSE	3052	0.199149	0.181612	TRUE	0.203911	0.165757	0.809314
dll4	8.19363	-2.61232	6.79177e-16	1.7543e-14	ENSDARG00000070425	289	FALSE	FALSE	409	0.0221783	0.021936	FALSE	0.0230841	0.118937	0.523358
gpd1b	8.16233	-3.02554	8.71674e-16	2.22782e-14	ENSDARG00000043180	193	FALSE	FALSE	308	0.0166591	0.0165218	FALSE	0.016801	0.111703	0.479173
map2k1	8.1184	-2.39601	1.21812e-15	3.05784e-14	ENSDARG00000007825	339	FALSE	FALSE	454	0.0242038	0.0239155	FALSE	0.0265982	0.0725022	0.239747
sult2st3	8.06226	-2.70826	1.89808e-15	4.6659e-14	ENSDARG00000028367	265	FALSE	FALSE	390	0.0213175	0.0210935	FALSE	0.0238804	0.237019	1.24456
atp1b3b	8.06218	-2.68636	1.89594e-15	4.6659e-14	ENSDARG00000042837	262	FALSE	FALSE	364	0.019444	0.0192574	FALSE	0.0213054	0.0933431	0.367036
anxa13	8.06057	-1.30384	1.82477e-15	4.52097e-14	ENSDARG00000013976	1009	FALSE	FALSE	1396	0.077371	0.0745238	FALSE	0.0809193	0.0654061	0.196407
capns1a	8.05436	-1.14493	1.90249e-15	4.6659e-14	ENSDARG00000035329	1328	FALSE	FALSE	1742	0.0993468	0.0947162	FALSE	0.102485	0.0192182	-0.0856927
si:ch211-71m22.1	8.04158	-2.28287	2.20333e-15	5.33635e-14	ENSDARG00000058638	358	FALSE	FALSE	508	0.0268874	0.0265323	FALSE	0.0290175	0.102548	0.423254
cav2	8.02142	-1.97513	2.54767e-15	6.13969e-14	ENSDARG00000052000	468	FALSE	FALSE	624	0.034027	0.0334609	FALSE	0.0366887	0.0837241	0.308287
jpt1b	7.98098	-0.638937	3.20643e-15	7.68909e-14	ENSDARG00000099312	3569	FALSE	FALSE	4637	0.354904	0.303731	FALSE	0.324767	0.122856	-0.460315
gata5	7.9752	-1.64719	3.58805e-15	8.58303e-14	ENSDARG00000017821	629	FALSE	FALSE	873	0.047091	0.0460158	FALSE	0.0526825	0.106407	0.446825
arl4ab	7.96489	-2.18251	3.9552e-15	9.41493e-14	ENSDARG00000033182	364	FALSE	FALSE	527	0.028609	0.0282074	FALSE	0.0308822	0.120756	0.534463
CT573383.1	7.94725	-1.49105	4.37034e-15	1.03777e-13	ENSDARG00000097513	700	FALSE	FALSE	941	0.0716998	0.069246	FALSE	0.075258	0.530236	3.03543
anxa4	7.92656	-0.805445	4.98983e-15	1.17911e-13	ENSDARG00000036456	2515	FALSE	FALSE	3157	0.202289	0.184227	FALSE	0.207553	0.0687669	0.216934
yrk	7.87084	-1.51718	7.91066e-15	1.8424e-13	ENSDARG00000004378	702	FALSE	FALSE	948	0.0515469	0.0502623	FALSE	0.0592089	0.0999809	0.407578
LRATD2	7.69472	-2.43716	3.06372e-14	6.74713e-13	ENSDARG00000040280	286	FALSE	FALSE	405	0.0219252	0.0216883	FALSE	0.0250851	0.164276	0.800268
btg2	7.67342	-0.572928	3.30879e-14	7.2376e-13	ENSDARG00000020298	4353	FALSE	FALSE	5901	0.454707	0.374804	FALSE	0.423254	0.283392	-0.182566
slc22a31	7.6531	-1.93229	4.13255e-14	8.95877e-13	ENSDARG00000078882	472	FALSE	FALSE	615	0.0337232	0.0331671	FALSE	0.0401145	0.214161	1.10495
fli1a	7.61424	-1.50349	5.40419e-14	1.16118e-12	ENSDARG00000054632	674	FALSE	FALSE	937	0.0520026	0.0506956	FALSE	0.0595776	0.136311	0.629472
plk2b	7.60694	-2.08122	5.79855e-14	1.23755e-12	ENSDARG00000019130	350	FALSE	FALSE	484	0.0266849	0.0263351	FALSE	0.02952	0.111169	0.47591
ptprb	7.60523	-1.75934	5.81491e-14	1.23755e-12	ENSDARG00000076624	480	FALSE	FALSE	716	0.0417236	0.0408767	FALSE	0.0420098	0.14059	0.655607
eef1b2	7.56253	-0.314425	7.25867e-14	1.53253e-12	ENSDARG00000044521	9073	FALSE	FALSE	13365	2.17095	1.15403	FALSE	1.22893	0.474568	-0.76138
crip1	7.53602	-0.367928	8.74518e-14	1.83838e-12	ENSDARG00000053858	9018	FALSE	FALSE	14302	3.62742	1.532	TRUE	1.60611	1.69518	1.32997
glulb	7.52293	-1.28025	1.04403e-13	2.17091e-12	ENSDARG00000100003	889	FALSE	FALSE	1183	0.0695731	0.0672596	FALSE	0.078708	0.234078	1.2266
zgc:193505	7.43989	-4.40015	2.01984e-13	4.10391e-12	ENSDARG00000093584	102	FALSE	FALSE	150	0.00921566	0.00917345	FALSE	0.0102596	0.455486	2.57888
atp1b1a	7.41463	-0.597286	2.21942e-13	4.48129e-12	ENSDARG00000013144	3721	FALSE	FALSE	5475	0.359714	0.307275	FALSE	0.333147	0.125945	-0.454971
ccdc85b	7.41111	-1.36982	2.37437e-13	4.78421e-12	ENSDARG00000061543	827	FALSE	FALSE	1095	0.0614715	0.0596561	FALSE	0.0649971	0.0684239	0.214838
iqgap2	7.35526	-1.65406	3.56243e-13	7.08982e-12	ENSDARG00000060010	514	FALSE	FALSE	707	0.0384323	0.0377122	FALSE	0.0429499	0.0947785	0.375803
tmem176l.1	7.33436	-0.77157	3.9982e-13	7.9246e-12	ENSDARG00000099491	2290	FALSE	FALSE	3065	0.189275	0.173344	FALSE	0.189821	0.0750536	0.255331
mycb	7.3081	-0.909081	4.88361e-13	9.60114e-12	ENSDARG00000007241	1833	FALSE	FALSE	2407	0.163553	0.151478	TRUE	0.167315	0.260117	1.38563
vwf	7.27183	-1.36534	6.37197e-13	1.24266e-11	ENSDARG00000077231	710	FALSE	FALSE	997	0.0613702	0.0595607	FALSE	0.0699972	0.376245	2.0949
hyal2b	7.25237	-1.46635	7.35895e-13	1.42655e-11	ENSDARG00000062997	615	FALSE	FALSE	834	0.0447111	0.0437404	FALSE	0.0503026	0.044716	0.0700388
eef1db	7.16031	-0.648823	1.36544e-12	2.55514e-11	ENSDARG00000030053	3065	FALSE	FALSE	3965	0.264469	0.234652	FALSE	0.258961	0.0722384	-0.547892
krt94	7.1198	-0.516719	1.78346e-12	3.29296e-11	ENSDARG00000044975	4507	FALSE	FALSE	6234	0.630817	0.489081	FALSE	0.507784	0.514904	-0.130553
SERP1	7.10642	-0.804404	2.00759e-12	3.69274e-11	ENSDARG00000076223	2073	FALSE	FALSE	2616	0.162084	0.150215	FALSE	0.166652	0.0550238	0.132996
agrn	7.08177	-1.39421	2.43445e-12	4.41108e-11	ENSDARG00000079388	730	FALSE	FALSE	989	0.0550914	0.0536274	FALSE	0.0589217	0.109648	0.466624
si:dkey-261h17.1	6.9515	-1.61057	5.9857e-12	1.04933e-10	ENSDARG00000095268	517	FALSE	FALSE	705	0.0386855	0.037956	FALSE	0.0404056	0.0553211	0.134811
ugt5g1	6.89464	-1.79577	8.8376e-12	1.51913e-10	ENSDARG00000032862	417	FALSE	FALSE	570	0.0312927	0.0308131	FALSE	0.0329202	0.0917636	0.357389
sall1a	6.85723	-2.1922	1.14462e-11	1.94345e-10	ENSDARG00000074319	267	FALSE	FALSE	397	0.0209631	0.0207464	FALSE	0.0223292	0.109412	0.465178
afap1l1b	6.8064	-2.42661	1.61475e-11	2.68076e-10	ENSDARG00000056453	217	FALSE	FALSE	317	0.0169122	0.0167708	FALSE	0.018106	0.0941885	0.3722
ccdc187	6.76267	-1.83266	2.14494e-11	3.50112e-10	ENSDARG00000053857	400	FALSE	FALSE	534	0.0282546	0.0278628	FALSE	0.0310276	0.0654572	0.196719
crip2	6.72597	-0.642024	2.61543e-11	4.24058e-10	ENSDARG00000070670	2557	FALSE	FALSE	3409	0.268722	0.23801	FALSE	0.252356	0.355796	-0.0572971
nppb	6.70747	-0.919882	3.05112e-11	4.92233e-10	ENSDARG00000052958	2152	FALSE	FALSE	3743	0.326498	0.282542	TRUE	0.30578	1.89995	2.61431
gstr	6.70221	-1.05893	3.13426e-11	5.04808e-10	ENSDARG00000042620	1056	FALSE	FALSE	1459	0.0807129	0.0776209	FALSE	0.0889365	0.117667	0.515596
cfd	6.68891	-1.36505	3.44747e-11	5.51595e-10	ENSDARG00000039579	674	FALSE	FALSE	1003	0.0760545	0.0733011	FALSE	0.0767878	0.659908	3.82742
nrarpa	6.66489	-1.66505	4.07029e-11	6.45926e-10	ENSDARG00000091419	447	FALSE	FALSE	601	0.0322548	0.0317455	FALSE	0.0362919	0.11892	0.523254
ccn1l2	6.66184	-2.34046	4.19297e-11	6.63227e-10	ENSDARG00000099985	215	FALSE	FALSE	322	0.0173173	0.0171691	FALSE	0.0188526	0.115948	0.505101
efhd1	6.54957	-2.36712	8.70022e-11	1.3244e-09	ENSDARG00000043446	206	FALSE	FALSE	296	0.0153932	0.0152759	FALSE	0.01663	0.0612678	0.171132
mlnl	6.5107	-2.48442	1.11995e-10	1.6916e-09	ENSDARG00000092916	192	FALSE	FALSE	275	0.0149375	0.014827	FALSE	0.0152186	0.0485859	0.0936749
aldh1a2	6.35183	-0.653583	2.96188e-10	4.26159e-09	ENSDARG00000053493	2434	FALSE	FALSE	3218	0.238189	0.21365	FALSE	0.23379	0.342096	-0.0809987
hmgb1a	6.34827	-1.06272	3.07459e-10	4.4107e-09	ENSDARG00000099175	984	FALSE	FALSE	1294	0.071396	0.0689625	FALSE	0.0771395	0.0313003	-0.0118995
smco4	6.34023	-1.43514	3.25929e-10	4.65503e-09	ENSDARG00000097824	558	FALSE	FALSE	674	0.036255	0.0356133	FALSE	0.0397831	-0.0267798	-0.366633
jcada	6.33692	-1.77963	3.3415e-10	4.75846e-09	ENSDARG00000089871	341	FALSE	FALSE	475	0.0247607	0.0244592	FALSE	0.0262901	0.0149781	-0.11159
tek	6.30627	-2.54951	4.08497e-10	5.76645e-09	ENSDARG00000028663	171	FALSE	FALSE	234	0.0124563	0.0123794	FALSE	0.0148318	0.224345	1.16715
appa	6.27609	-0.830612	4.7964e-10	6.71219e-09	ENSDARG00000104279	1522	FALSE	FALSE	2106	0.120867	0.114102	FALSE	0.129017	0.115594	0.502935
clec14a	6.27002	-1.77671	5.07114e-10	7.08646e-09	ENSDARG00000103533	331	FALSE	FALSE	458	0.0249633	0.0246568	FALSE	0.0280113	0.127498	0.575644
acsl4b	6.26739	-1.1312	5.10356e-10	7.12152e-09	ENSDARG00000010752	838	FALSE	FALSE	1068	0.059041	0.0573637	FALSE	0.0667113	0.0529182	0.120135
nfia	6.20438	-1.74635	7.62447e-10	1.03829e-08	ENSDARG00000062420	367	FALSE	FALSE	541	0.0285078	0.028109	FALSE	0.029591	0.0934172	0.367489
adora2aa	6.18251	-3.52551	8.83646e-10	1.19526e-08	ENSDARG00000033706	92	FALSE	FALSE	131	0.00693706	0.00691311	FALSE	0.00820203	0.16307	0.792906
si:dkey-172h23.2	6.17936	-1.45115	8.82059e-10	1.19478e-08	ENSDARG00000023868	463	FALSE	FALSE	640	0.0343309	0.0337547	FALSE	0.0383609	0.100976	0.413653
ier2a	6.11752	-1.05069	1.28275e-09	1.70893e-08	ENSDARG00000099195	981	FALSE	FALSE	1291	0.0741303	0.0715113	FALSE	0.0830942	0.175289	0.867535
sfrp5	6.09128	-2.31702	1.52805e-09	2.00818e-08	ENSDARG00000039041	186	FALSE	FALSE	270	0.0142792	0.0141782	FALSE	0.0174448	0.188451	0.947926
nsa2	6.06111	-0.60165	1.77894e-09	2.30669e-08	ENSDARG00000007708	2490	FALSE	FALSE	3309	0.209428	0.190148	FALSE	0.208731	0.0847327	0.314447
s100a11	5.96371	-1.99209	3.273e-09	4.12824e-08	ENSDARG00000093628	258	FALSE	FALSE	359	0.0261279	0.0257924	FALSE	0.0263313	0.663918	3.85191
CABZ01030107.1	5.93837	-1.96898	3.80311e-09	4.77207e-08	ENSDARG00000058631	263	FALSE	FALSE	328	0.0218745	0.0216387	FALSE	0.0255311	0.43788	2.47135
spon1b	5.91062	-1.49421	4.45793e-09	5.52237e-08	ENSDARG00000023694	438	FALSE	FALSE	572	0.0309889	0.0305184	FALSE	0.0378598	0.18148	0.905349
ccm2l	5.91028	-2.61927	4.51392e-09	5.57751e-08	ENSDARG00000063089	144	FALSE	FALSE	201	0.0106841	0.0106274	FALSE	0.0120707	0.0836039	0.307553
rhocb	5.90229	-0.802907	4.63239e-09	5.70936e-08	ENSDARG00000018328	1499	FALSE	FALSE	1828	0.104461	0.0993574	FALSE	0.111915	-0.0319104	-0.397969
rpz5	5.89101	-0.885016	4.95445e-09	6.08314e-08	ENSDARG00000075718	1218	FALSE	FALSE	1574	0.0886121	0.0849036	FALSE	0.0966308	0.0697885	0.223173
b2m	5.87115	-0.414432	5.48932e-09	6.70595e-08	ENSDARG00000053136	4570	FALSE	FALSE	6381	0.453137	0.373725	FALSE	0.417336	0.125868	-0.455105
bbip1	5.85874	-1.24065	6.02871e-09	7.3006e-08	ENSDARG00000071046	641	FALSE	FALSE	832	0.0439516	0.0430131	FALSE	0.0470974	0.0090647	-0.147707
sh3d21	5.85718	-2.73659	6.16844e-09	7.44197e-08	ENSDARG00000099448	131	FALSE	FALSE	183	0.00957011	0.0095246	FALSE	0.0109249	0.0964794	0.386192
niban2a	5.78119	-1.70212	9.50942e-09	1.11452e-07	ENSDARG00000062970	314	FALSE	FALSE	434	0.0231404	0.0228767	FALSE	0.0261602	0.109909	0.468216
spry4	5.77909	-1.10771	9.55691e-09	1.11581e-07	ENSDARG00000068732	754	FALSE	FALSE	1021	0.057927	0.0563113	FALSE	0.0607572	0.0625667	0.179065
fblim1	5.77529	-1.54444	9.82116e-09	1.14231e-07	ENSDARG00000071558	386	FALSE	FALSE	487	0.0257735	0.0254469	FALSE	0.0288358	0.00398719	-0.178719
myl6	5.76578	-0.605382	1.01965e-08	1.18032e-07	ENSDARG00000008494	2292	FALSE	FALSE	2918	0.203352	0.185111	TRUE	0.200263	0.172865	0.852727
si:ch1073-291c23.2	5.75971	-1.10474	1.06825e-08	1.23128e-07	ENSDARG00000074869	753	FALSE	FALSE	939	0.0524077	0.0510806	FALSE	0.058287	0.0503303	0.104329
tspan13b	5.75419	-3.33101	1.12364e-08	1.29145e-07	ENSDARG00000070479	92	FALSE	FALSE	133	0.00678515	0.00676224	FALSE	0.00735332	0.0644405	0.190509
NC_002333.4	5.74145	-0.220051	1.13874e-08	1.30727e-07	ENSDARG00000080337	10824	FALSE	FALSE	19746	102.988	4.64428	FALSE	4.43729	3.83332	1
insra	5.72067	-2.37958	1.35544e-08	1.53785e-07	ENSDARG00000011948	168	FALSE	FALSE	242	0.0126082	0.0125294	FALSE	0.0135128	0.0948872	0.376467
pros1	5.71343	-1.66594	1.40475e-08	1.59008e-07	ENSDARG00000068261	342	FALSE	FALSE	475	0.0250139	0.0247062	FALSE	0.0269197	0.0762063	0.262371
stx3a	5.67632	-3.0403	1.75033e-08	1.9675e-07	ENSDARG00000001880	100	FALSE	FALSE	138	0.0071396	0.00711424	FALSE	0.00757955	-0.00259357	-0.218912
adarb1a	5.67473	-1.40628	1.74193e-08	1.96033e-07	ENSDARG00000041609	413	FALSE	FALSE	572	0.0320523	0.0315493	FALSE	0.0368176	0.193689	0.979916
plekhg5a	5.6643	-1.50655	1.85289e-08	2.07797e-07	ENSDARG00000025902	378	FALSE	FALSE	504	0.0285584	0.0281582	FALSE	0.0322579	0.137317	0.635615
rasip1	5.65616	-1.96869	1.94864e-08	2.18284e-07	ENSDARG00000074829	222	FALSE	FALSE	305	0.0161527	0.0160237	FALSE	0.0181036	0.0954236	0.379744
mxi1	5.62861	-1.26916	2.25859e-08	2.50119e-07	ENSDARG00000040884	501	FALSE	FALSE	732	0.0386855	0.037956	FALSE	0.0399521	0.052678	0.118668
ndnf	5.59614	-2.02505	2.73534e-08	2.995e-07	ENSDARG00000062936	206	FALSE	FALSE	284	0.01514	0.0150265	FALSE	0.0169821	0.0956045	0.380849
si:ch211-156j16.1	5.59581	-0.744094	2.69867e-08	2.95818e-07	ENSDARG00000092035	1484	FALSE	FALSE	1941	0.118538	0.112022	FALSE	0.120423	0.061202	0.170729
si:dkey-126g1.9	5.53661	-1.65348	3.80528e-08	4.06119e-07	ENSDARG00000093702	309	FALSE	FALSE	402	0.0224315	0.0221836	FALSE	0.025236	0.0963335	0.385301
cox4i2	5.49318	-1.36883	4.82492e-08	5.08791e-07	ENSDARG00000022509	444	FALSE	FALSE	558	0.0306345	0.0301746	FALSE	0.0349616	0.0822727	0.299422
klf3	5.47003	-1.90443	5.51095e-08	5.74891e-07	ENSDARG00000015495	233	FALSE	FALSE	316	0.0172667	0.0171193	FALSE	0.0177284	0.0255786	-0.0468456
apof	5.46308	-3.58801	5.76996e-08	5.97419e-07	ENSDARG00000090980	70	FALSE	FALSE	110	0.00572181	0.0057055	FALSE	0.00623933	0.125572	0.563878
cd82a	5.45916	-1.16495	5.8008e-08	5.99972e-07	ENSDARG00000019098	566	FALSE	FALSE	776	0.0418249	0.0409739	FALSE	0.0466366	0.073746	0.247344
cx43	5.41684	-1.2527	7.33559e-08	7.43667e-07	ENSDARG00000041799	535	FALSE	FALSE	705	0.0417236	0.0408767	FALSE	0.0453282	0.149282	0.708691
perp	5.40797	-0.966023	7.65974e-08	7.73299e-07	ENSDARG00000063572	828	FALSE	FALSE	1126	0.0620791	0.0602284	FALSE	0.0646963	0.0369163	0.0224013
serf2	5.367	-0.323862	9.4584e-08	9.40225e-07	ENSDARG00000074340	5719	FALSE	FALSE	7578	0.651577	0.501731	FALSE	0.540374	0.0571678	-0.942827
si:ch211-14k19.8	5.32976	-1.67484	1.17786e-07	1.15549e-06	ENSDARG00000088975	259	FALSE	FALSE	348	0.0184313	0.0182635	FALSE	0.0208486	0.0661493	0.200946
metrn	5.32886	-2.81804	1.19245e-07	1.16863e-06	ENSDARG00000030367	98	FALSE	FALSE	129	0.00658261	0.00656104	FALSE	0.00855596	0.102787	0.424715
morf4l1	5.26298	-0.801445	1.67072e-07	1.58612e-06	ENSDARG00000041155	1178	FALSE	FALSE	1504	0.0843587	0.0809887	FALSE	0.0873383	-0.0266631	-0.36592
shroom4	5.23814	-1.40128	1.91823e-07	1.80522e-06	ENSDARG00000079900	389	FALSE	FALSE	523	0.0296218	0.0291915	FALSE	0.0323302	0.135924	0.627108
cd63	5.21529	-0.300453	2.12812e-07	1.98543e-06	ENSDARG00000025147	6285	FALSE	FALSE	8451	0.794572	0.584766	FALSE	0.646828	0.266169	-0.571945
palm1b	5.21392	-1.14276	2.17479e-07	2.02702e-06	ENSDARG00000007818	574	FALSE	FALSE	795	0.0422806	0.0414112	FALSE	0.0444289	0.0309895	-0.0137981
sytl4	5.21354	-2.46083	2.19837e-07	2.04704e-06	ENSDARG00000102433	120	FALSE	FALSE	179	0.00931693	0.00927379	FALSE	0.00988369	0.0626063	0.179307
aqp1a.1	5.19213	-2.19891	2.45929e-07	2.26394e-06	ENSDARG00000023713	161	FALSE	FALSE	269	0.0148362	0.0147272	FALSE	0.0145751	0.206256	1.05667
myct1a	5.19081	-2.28951	2.47636e-07	2.27535e-06	ENSDARG00000056125	143	FALSE	FALSE	195	0.0103296	0.0102767	FALSE	0.0119173	0.11241	0.483492
dynll2b	5.18957	-1.45097	2.48102e-07	2.27747e-06	ENSDARG00000005172	380	FALSE	FALSE	475	0.0256215	0.0252988	FALSE	0.0272313	-0.0165744	-0.304302
lgals17	5.1272	-1.29037	3.42898e-07	3.08926e-06	ENSDARG00000088251	433	FALSE	FALSE	586	0.0317991	0.031304	FALSE	0.0348632	0.0713417	0.232659
wasf3b	5.12105	-2.13776	3.55917e-07	3.20062e-06	ENSDARG00000062948	155	FALSE	FALSE	223	0.0118993	0.0118291	FALSE	0.0115854	-0.00205683	-0.215634
si:dkey-165a24.9	5.12008	-1.99101	3.57578e-07	3.21042e-06	ENSDARG00000090052	178	FALSE	FALSE	241	0.0129627	0.0128794	FALSE	0.0147197	0.0428473	0.0586253
chl1a	5.11845	-2.88608	3.62243e-07	3.24548e-06	ENSDARG00000077881	96	FALSE	FALSE	142	0.00749405	0.00746611	FALSE	0.00909636	0.217341	1.12437
si:ch211-196l7.4	5.08556	-0.603251	4.2211e-07	3.75759e-06	ENSDARG00000095451	1873	FALSE	FALSE	2385	0.144969	0.135378	FALSE	0.152597	0.0817129	0.296003
si:ch211-153b23.5	5.06947	-1.55328	4.63273e-07	4.10521e-06	ENSDARG00000058206	305	FALSE	FALSE	404	0.0263811	0.0260391	FALSE	0.0298163	0.338587	1.8649
igfbp6b	5.0512	-3.57718	5.12468e-07	4.49602e-06	ENSDARG00000090833	56	FALSE	FALSE	88	0.00455719	0.00454684	FALSE	0.00479193	0.0775619	0.27065
sod1	5.02528	-0.501565	5.74704e-07	4.99242e-06	ENSDARG00000043848	2602	FALSE	FALSE	3356	0.208466	0.189352	FALSE	0.210096	0.0315097	-0.0106206
efemp2b	5.02503	-1.51313	5.80774e-07	5.04064e-06	ENSDARG00000020811	287	FALSE	FALSE	398	0.0220264	0.0217874	FALSE	0.0243007	0.126948	0.572284
fgd5a	5.02166	-1.64609	5.91836e-07	5.12748e-06	ENSDARG00000088801	256	FALSE	FALSE	359	0.0196466	0.0194561	FALSE	0.0211839	0.123755	0.55278
gapdhs	5.01045	-0.301102	6.16084e-07	5.32331e-06	ENSDARG00000039914	6263	FALSE	FALSE	8468	0.962327	0.674131	TRUE	0.72861	0.709022	0.579957
klf17	4.95322	-2.57156	8.40813e-07	7.18836e-06	ENSDARG00000038792	102	FALSE	FALSE	163	0.00845612	0.00842057	FALSE	0.00939495	0.16888	0.828389
hvcn1	4.94862	-1.66781	8.57634e-07	7.32572e-06	ENSDARG00000040338	270	FALSE	FALSE	321	0.0169629	0.0168206	FALSE	0.0203051	0.0423731	0.0557294
f10	4.94625	-0.898181	8.6056e-07	7.34425e-06	ENSDARG00000088581	775	FALSE	FALSE	1041	0.0628386	0.0609433	FALSE	0.0686383	0.252995	1.34214
rap2c	4.90381	-1.4407	1.07184e-06	9.05195e-06	ENSDARG00000015649	335	FALSE	FALSE	454	0.0236468	0.0233715	FALSE	0.0259913	0.0253614	-0.0481721
cnn3a	4.89997	-0.698704	1.08464e-06	9.14412e-06	ENSDARG00000099510	1325	FALSE	FALSE	1698	0.101575	0.0967408	FALSE	0.103331	0.0511547	0.109364
CR383676.3	4.89238	-0.844334	1.12753e-06	9.46459e-06	ENSDARG00000105368	861	FALSE	FALSE	1214	0.0652691	0.0632275	FALSE	0.0734654	0.0929923	0.364894
arrdc3a	4.84478	-0.728472	1.42598e-06	1.18167e-05	ENSDARG00000052690	1125	FALSE	FALSE	1600	0.0905869	0.086716	FALSE	0.0955987	0.117291	0.513305
kirrel3l	4.84431	-1.5995	1.44016e-06	1.1924e-05	ENSDARG00000104665	252	FALSE	FALSE	336	0.0177731	0.017617	FALSE	0.0187671	0.0232129	-0.0612949
si:ch73-335l21.4	4.83622	-0.421247	1.48749e-06	1.22949e-05	ENSDARG00000091234	4495	FALSE	FALSE	6000	0.697959	0.529427	TRUE	0.601183	1.17816	1.04642
ubl3a	4.81946	-1.2637	1.62416e-06	1.33677e-05	ENSDARG00000099532	395	FALSE	FALSE	516	0.026533	0.0261871	FALSE	0.0296261	-0.00156381	-0.212622
cdc42	4.81225	-0.602173	1.67339e-06	1.3738e-05	ENSDARG00000044573	1689	FALSE	FALSE	2263	0.127753	0.120227	FALSE	0.134631	0.0261207	-0.0435345
vamp3	4.79618	-0.664852	1.81236e-06	1.47789e-05	ENSDARG00000070161	1421	FALSE	FALSE	1804	0.104056	0.0989906	FALSE	0.10978	0.0209912	-0.0748642
golga7	4.79323	-0.921806	1.84228e-06	1.49977e-05	ENSDARG00000057676	735	FALSE	FALSE	905	0.0489139	0.0477552	FALSE	0.0551991	0.00766094	-0.156281
sema3aa	4.76705	-2.77076	2.1129e-06	1.7129e-05	ENSDARG00000019235	83	FALSE	FALSE	108	0.00562054	0.0056048	FALSE	0.00675286	0.0677576	0.210769
si:dkey-188i13.6	4.76497	-1.19468	2.11814e-06	1.71571e-05	ENSDARG00000074217	408	FALSE	FALSE	564	0.031394	0.0309113	FALSE	0.0318876	0.0238841	-0.0571952
dennd2db	4.76356	-3.13442	2.15167e-06	1.74142e-05	ENSDARG00000030250	69	FALSE	FALSE	94	0.00486101	0.00484923	FALSE	0.00561713	0.0574711	0.147943
sema4ba	4.76038	-2.68851	2.18274e-06	1.76509e-05	ENSDARG00000074414	90	FALSE	FALSE	137	0.0069877	0.00696339	FALSE	0.0067413	-0.0275213	-0.371162
pttg1ipb	4.75026	-1.72053	2.28415e-06	1.84249e-05	ENSDARG00000040039	211	FALSE	FALSE	277	0.0150894	0.0149767	FALSE	0.0166341	0.0423696	0.0557076
si:zfos-464b6.2	4.74455	-1.5343	2.34669e-06	1.88668e-05	ENSDARG00000054363	275	FALSE	FALSE	354	0.0182794	0.0181143	FALSE	0.0207994	0.0151136	-0.110762
ece1	4.74178	-1.70074	2.38039e-06	1.90745e-05	ENSDARG00000061737	220	FALSE	FALSE	287	0.0149881	0.0148769	FALSE	0.0186336	0.104325	0.434109
basp1	4.73751	-2.95429	2.44105e-06	1.95445e-05	ENSDARG00000053358	82	FALSE	FALSE	106	0.0055699	0.00555445	FALSE	0.00666287	0.163067	0.792887
cyp2aa6	4.7243	-1.33742	2.58605e-06	2.06543e-05	ENSDARG00000103590	367	FALSE	FALSE	479	0.0256722	0.0253482	FALSE	0.0276661	0.0384102	0.0315254
arhgap27l	4.70292	-2.40568	2.8786e-06	2.28968e-05	ENSDARG00000061798	110	FALSE	FALSE	159	0.00815231	0.00811926	FALSE	0.00948276	0.184763	0.925396
marcksl1a	4.69166	-0.386567	3.00123e-06	2.38331e-05	ENSDARG00000039034	3836	FALSE	FALSE	5353	0.389842	0.32919	FALSE	0.35946	0.223134	-0.28682
notch1a	4.69031	-1.95455	3.05202e-06	2.42167e-05	ENSDARG00000103554	151	FALSE	FALSE	214	0.0113423	0.0112785	FALSE	0.0128072	0.104767	0.436813
anks1b	4.67354	-1.44746	3.29974e-06	2.61395e-05	ENSDARG00000003512	286	FALSE	FALSE	407	0.0214694	0.0212422	FALSE	0.0238332	0.13691	0.633129
ptger4a	4.67139	-3.72506	3.35663e-06	2.65037e-05	ENSDARG00000059236	46	FALSE	FALSE	68	0.00359512	0.00358867	FALSE	0.00408862	0.105857	0.443469
sesn1	4.66938	-0.879969	3.35265e-06	2.64938e-05	ENSDARG00000020693	729	FALSE	FALSE	1112	0.0606613	0.0588926	FALSE	0.0615881	0.085725	0.320508
fhl1b	4.65864	-0.975981	3.5332e-06	2.78752e-05	ENSDARG00000056653	633	FALSE	FALSE	783	0.0427363	0.0418484	FALSE	0.0490254	0.0578077	0.149998
nova2	4.64282	-0.989909	3.80978e-06	2.98392e-05	ENSDARG00000017673	601	FALSE	FALSE	814	0.0440529	0.0431101	FALSE	0.0472834	0.0569772	0.144926
ushbp1	4.63761	-1.6986	3.92246e-06	3.05493e-05	ENSDARG00000089071	206	FALSE	FALSE	285	0.0153932	0.0152759	FALSE	0.0162762	0.0353209	0.0126569
si:ch211-119e14.1	4.63563	-1.67432	3.95685e-06	3.07678e-05	ENSDARG00000099518	203	FALSE	FALSE	289	0.0148362	0.0147272	FALSE	0.016265	0.0740341	0.249104
adgrl4	4.58423	-1.43038	5.03822e-06	3.87727e-05	ENSDARG00000013653	269	FALSE	FALSE	383	0.0206086	0.0203992	FALSE	0.0223853	0.0943197	0.373001
mhc1zba	4.58276	-0.555898	5.04421e-06	3.87881e-05	ENSDARG00000036588	1779	FALSE	FALSE	2431	0.140969	0.131878	FALSE	0.148205	0.0602973	0.165204
eif4ebp3	4.57314	-1.54887	5.31361e-06	4.06665e-05	ENSDARG00000054916	243	FALSE	FALSE	313	0.017368	0.0172189	FALSE	0.0201295	0.111202	0.476111
notch1b	4.56112	-2.60145	5.64112e-06	4.29699e-05	ENSDARG00000052094	86	FALSE	FALSE	132	0.00673452	0.00671194	FALSE	0.00677892	0.0294337	-0.0233
si:ch73-138n13.1	4.55313	-1.57856	5.8367e-06	4.439e-05	ENSDARG00000075349	236	FALSE	FALSE	331	0.0172161	0.0170695	FALSE	0.0176155	0.0012305	-0.195556
ackr3b	4.54059	-1.57316	6.18872e-06	4.68471e-05	ENSDARG00000058179	239	FALSE	FALSE	335	0.0192415	0.0190587	FALSE	0.0199307	0.139023	0.646035
hsp90ab1	4.53696	-0.197618	6.21936e-06	4.70277e-05	ENSDARG00000029150	8704	FALSE	FALSE	13159	1.61259	0.960341	FALSE	1.02657	0.254462	-1.06618
stox2a	4.51831	-2.07641	6.87498e-06	5.17194e-05	ENSDARG00000070162	131	FALSE	FALSE	196	0.0103803	0.0103268	FALSE	0.00948694	-0.0183839	-0.315354
map4k2	4.51535	-1.52157	6.95299e-06	5.22254e-05	ENSDARG00000001234	231	FALSE	FALSE	319	0.0167097	0.0165716	FALSE	0.0180057	0.0213993	-0.0723713
si:dkey-205h13.1	4.51478	-1.75937	6.98189e-06	5.23615e-05	ENSDARG00000079307	185	FALSE	FALSE	280	0.0147349	0.0146274	FALSE	0.0146563	0.0926378	0.362729
cyp3c1	4.50686	-1.13304	7.21959e-06	5.4019e-05	ENSDARG00000015575	426	FALSE	FALSE	565	0.0303307	0.0298798	FALSE	0.0353801	0.086734	0.32667
si:dkey-159f12.2	4.48327	-0.286171	7.98961e-06	5.94598e-05	ENSDARG00000093606	5442	FALSE	FALSE	6993	0.646615	0.498722	FALSE	0.548158	0.25175	-0.597532
nos1apa-1	4.43864	-0.816862	9.86942e-06	7.27252e-05	ENSDARG00000105071	855	FALSE	FALSE	1088	0.0651172	0.0630849	FALSE	0.06455	0.0455745	0.075282
irx5a	4.4295	-2.91493	1.03676e-05	7.61646e-05	ENSDARG00000034043	66	FALSE	FALSE	101	0.00516482	0.00515153	FALSE	0.00581101	0.0777245	0.271644
ppp1r13ba	4.42551	-1.05843	1.04903e-05	7.70082e-05	ENSDARG00000004377	482	FALSE	FALSE	720	0.0382804	0.0375659	FALSE	0.0397884	0.0847981	0.314847
BX649388.3	4.41714	-2.88588	1.09682e-05	8.00928e-05	ENSDARG00000093087	74	FALSE	FALSE	96	0.00491164	0.00489962	FALSE	0.00556338	0.062818	0.1806
ralgapa2	4.41315	-1.77956	1.11295e-05	8.1209e-05	ENSDARG00000005861	162	FALSE	FALSE	233	0.0120006	0.0119292	FALSE	0.0125476	0.0194367	-0.0843587
sat1a.1	4.40696	-3.41573	1.14925e-05	8.36695e-05	ENSDARG00000035652	49	FALSE	FALSE	79	0.00415211	0.00414351	FALSE	0.00418065	0.105095	0.438813
si:ch211-66e2.3	4.40675	-1.28901	1.14354e-05	8.33165e-05	ENSDARG00000078824	311	FALSE	FALSE	409	0.0221783	0.021936	FALSE	0.0253927	0.0683005	0.214085
sf3b6	4.39956	-0.57353	1.17658e-05	8.55952e-05	ENSDARG00000009753	1584	FALSE	FALSE	1967	0.11398	0.10794	FALSE	0.12164	0.00480063	-0.173751
sdk1a	4.39919	-1.55757	1.18516e-05	8.61549e-05	ENSDARG00000078866	218	FALSE	FALSE	322	0.016811	0.0166712	FALSE	0.0182176	0.0962275	0.384654
ccni	4.39281	-0.749499	1.21503e-05	8.81281e-05	ENSDARG00000068214	959	FALSE	FALSE	1286	0.0707884	0.0683952	FALSE	0.0739352	0.0164833	-0.102397
thbs3a	4.38793	-0.746701	1.24132e-05	8.99008e-05	ENSDARG00000077641	932	FALSE	FALSE	1197	0.0723075	0.0698128	FALSE	0.0827637	0.233455	1.22279
rnf213a	4.38677	-0.504168	1.24561e-05	9.00398e-05	ENSDARG00000099465	1945	FALSE	FALSE	2577	0.156616	0.145498	FALSE	0.160764	0.0679931	0.212207
cebpd	4.37873	-0.736872	1.29544e-05	9.34025e-05	ENSDARG00000087303	1032	FALSE	FALSE	1379	0.080561	0.0774804	FALSE	0.086232	0.133788	0.614061
CABZ01102109.1	4.37561	-2.83601	1.32337e-05	9.53457e-05	ENSDARG00000114226	69	FALSE	FALSE	97	0.00501291	0.00500039	FALSE	0.00588756	0.096927	0.388926
nckap1	4.35335	-0.878888	1.4526e-05	0.000104039	ENSDARG00000060853	679	FALSE	FALSE	847	0.0455213	0.0445156	FALSE	0.0507307	0.00216374	-0.189856
agap1	4.34923	-1.44197	1.48398e-05	0.000105896	ENSDARG00000062123	249	FALSE	FALSE	339	0.0174186	0.0172686	FALSE	0.019394	0.0106909	-0.137775
zgc:162989	4.34393	-3.12329	1.526e-05	0.000108655	ENSDARG00000110496	54	FALSE	FALSE	79	0.00410147	0.00409309	FALSE	0.00482225	0.145224	0.683909
dhrs1	4.32075	-1.35254	1.68441e-05	0.000119234	ENSDARG00000054300	273	FALSE	FALSE	377	0.0195959	0.0194064	FALSE	0.0210688	0.0420146	0.0535397
tgm1l1	4.31398	-1.03293	1.73518e-05	0.0001226	ENSDARG00000102106	520	FALSE	FALSE	669	0.0364575	0.0358087	FALSE	0.0431471	0.155802	0.748511
gpr182	4.27108	-3.47576	2.11149e-05	0.000147425	ENSDARG00000036616	49	FALSE	FALSE	80	0.00440529	0.00439561	FALSE	0.00465258	0.255681	1.35854
hephl1a	4.26746	-0.727321	2.12772e-05	0.000148345	ENSDARG00000059231	938	FALSE	FALSE	1210	0.0670414	0.0648897	FALSE	0.0731309	0.0235912	-0.0589842
heg1	4.2671	-2.71865	2.1455e-05	0.000149156	ENSDARG00000018441	67	FALSE	FALSE	99	0.00506355	0.00505077	FALSE	0.00572201	0.130009	0.590977
STMP1	4.26543	-0.540255	2.14523e-05	0.000149156	ENSDARG00000093058	1737	FALSE	FALSE	2179	0.125525	0.11825	FALSE	0.131383	-0.0183314	-0.315033
lmo2	4.2653	-1.68403	2.15716e-05	0.000149859	ENSDARG00000095019	173	FALSE	FALSE	243	0.0137222	0.0136289	FALSE	0.0144992	0.127328	0.574606
cgnl1	4.24796	-0.956848	2.32208e-05	0.000160668	ENSDARG00000015805	556	FALSE	FALSE	749	0.0408122	0.0400014	FALSE	0.0429061	0.0298526	-0.0207417
abcc2	4.23611	-2.14906	2.45629e-05	0.000169068	ENSDARG00000014031	111	FALSE	FALSE	154	0.00825358	0.00821971	FALSE	0.00823634	0.0248626	-0.0512188
si:ch211-250c4.4	4.2131	-1.0736	2.70673e-05	0.000184475	ENSDARG00000092199	440	FALSE	FALSE	583	0.0317991	0.031304	FALSE	0.0330003	0.0335388	0.00177213
lmo4a	4.20913	-1.65297	2.7597e-05	0.000187559	ENSDARG00000013853	178	FALSE	FALSE	248	0.0129627	0.0128794	FALSE	0.0139806	0.0358958	0.016168
zgc:113363	4.19268	-1.61007	2.96145e-05	0.000200569	ENSDARG00000101206	163	FALSE	FALSE	235	0.0122538	0.0121793	FALSE	0.0134062	0.0953772	0.37946
eef1g	4.18683	-0.200339	3.01551e-05	0.000203662	ENSDARG00000056119	8146	FALSE	FALSE	11899	1.4541	0.89776	FALSE	0.950577	0.29537	-1.00876
rnd3a	4.17696	-1.27111	3.17106e-05	0.000213278	ENSDARG00000076799	321	FALSE	FALSE	436	0.0235455	0.0232726	FALSE	0.026387	0.113914	0.492678
si:ch211-57n23.1	4.15856	-1.97741	3.4381e-05	0.000230441	ENSDARG00000099891	122	FALSE	FALSE	145	0.0078485	0.00781786	FALSE	0.00775651	-0.0512703	-0.516212
sox7	4.14707	-1.45187	3.60763e-05	0.00024147	ENSDARG00000030125	215	FALSE	FALSE	300	0.0165072	0.0163724	FALSE	0.0177565	0.0873069	0.330169
ptgs1	4.11739	-1.99049	4.10298e-05	0.000272373	ENSDARG00000052148	107	FALSE	FALSE	155	0.00820295	0.00816949	FALSE	0.00901114	0.0778373	0.272332
phldb2b	4.10047	-2.08767	4.41337e-05	0.00029198	ENSDARG00000074843	106	FALSE	FALSE	146	0.00759532	0.00756662	FALSE	0.00918225	0.104768	0.436817
edn2	4.09231	-1.47817	4.56437e-05	0.000300945	ENSDARG00000070578	251	FALSE	FALSE	336	0.022786	0.0225302	FALSE	0.0278399	0.704548	4.10007
nfyba	4.08769	-1.03155	4.64323e-05	0.000305729	ENSDARG00000039185	436	FALSE	FALSE	517	0.0271913	0.0268281	FALSE	0.0316343	0.00389983	-0.179252
tie1	4.07858	-1.04216	4.82588e-05	0.000316896	ENSDARG00000004105	398	FALSE	FALSE	565	0.0311408	0.0306658	FALSE	0.0334205	0.09677	0.387967
sypl2a	4.05598	-0.914931	5.31066e-05	0.000347087	ENSDARG00000055307	573	FALSE	FALSE	794	0.0425338	0.0416541	FALSE	0.0434346	0.0387783	0.0337735
kdr	4.04801	-2.31558	5.51371e-05	0.000358812	ENSDARG00000017321	86	FALSE	FALSE	110	0.00577244	0.00575585	FALSE	0.00727281	0.136546	0.630907
bmpr2a	4.03837	-1.50617	5.72893e-05	0.000371414	ENSDARG00000011941	194	FALSE	FALSE	261	0.0136209	0.013529	FALSE	0.0145176	0.0123618	-0.127569
ier2b	4.03315	-0.578364	5.83538e-05	0.000377068	ENSDARG00000086881	1321	FALSE	FALSE	1690	0.0995493	0.0949004	FALSE	0.107865	0.0878056	0.333215
lypd6	4.0214	-1.97666	6.15931e-05	0.00039563	ENSDARG00000004307	108	FALSE	FALSE	138	0.00739278	0.00736559	FALSE	0.00818299	0.00291413	-0.185273
CR388166.2	4.01915	-1.76896	6.21637e-05	0.000399031	ENSDARG00000095025	145	FALSE	FALSE	183	0.00931693	0.00927379	FALSE	0.0113877	0.0637647	0.186382
nedd9	4.01143	-1.55411	6.41383e-05	0.000410689	ENSDARG00000089878	171	FALSE	FALSE	230	0.0120006	0.0119292	FALSE	0.0130703	0.0119144	-0.130302
phlda2	3.99986	-0.392285	6.69951e-05	0.000428345	ENSDARG00000042874	2925	FALSE	FALSE	3730	0.361487	0.308577	FALSE	0.3343	0.671267	0.488515
mgll	3.99268	-1.91845	6.94532e-05	0.000442895	ENSDARG00000036820	118	FALSE	FALSE	162	0.00825358	0.00821971	FALSE	0.0093518	0.00807718	-0.153739
stab1	3.98724	-2.61614	7.11247e-05	0.000453256	ENSDARG00000076484	64	FALSE	FALSE	99	0.005418	0.00540337	FALSE	0.0050755	0.0253948	-0.0479685
cav1	3.97615	-0.511681	7.39882e-05	0.000469656	ENSDARG00000103747	1580	FALSE	FALSE	2153	0.131956	0.123947	FALSE	0.130261	0.0901955	0.347812
si:dkey-93m18.4	3.96226	-1.96563	7.87907e-05	0.000498187	ENSDARG00000092967	114	FALSE	FALSE	139	0.00708897	0.00706396	FALSE	0.00848421	0.0121931	-0.1286
2006-09-01	3.9498	-0.66593	8.25653e-05	0.00052036	ENSDARG00000010721	906	FALSE	FALSE	1215	0.0656236	0.0635601	FALSE	0.0712708	0.022842	-0.0635603
cd9a	3.9395	-1.32346	8.64099e-05	0.000542127	ENSDARG00000005842	243	FALSE	FALSE	316	0.0165072	0.0163724	FALSE	0.019382	0.0412302	0.048749
swap70b	3.93793	-0.993308	8.68377e-05	0.000544108	ENSDARG00000057286	415	FALSE	FALSE	514	0.0273432	0.026976	FALSE	0.0330898	0.0557247	0.137276
si:ch211-191j22.3	3.93264	-0.882584	8.87115e-05	0.000554418	ENSDARG00000095459	534	FALSE	FALSE	693	0.0362044	0.0355644	FALSE	0.0403529	0.00936224	-0.14589
chac1	3.92	-0.485645	9.32637e-05	0.000581745	ENSDARG00000070426	1715	FALSE	FALSE	2273	0.133981	0.125735	FALSE	0.147065	0.141887	0.663529
bag2	3.89895	-2.18344	0.000102198	0.000634217	ENSDARG00000035005	87	FALSE	FALSE	118	0.00617753	0.00615852	FALSE	0.00614339	-0.0529659	-0.526569
s1pr5a	3.88962	-1.78171	0.000106105	0.000657623	ENSDARG00000040526	137	FALSE	FALSE	194	0.00992455	0.00987563	FALSE	0.0100015	-0.0358534	-0.422051
rsad2	3.88438	-2.48285	0.000108498	0.000670739	ENSDARG00000004952	65	FALSE	FALSE	116	0.00607626	0.00605787	FALSE	0.00576289	0.153752	0.735995
sult6b1	3.84787	-1.53778	0.00012555	0.000767365	ENSDARG00000086826	172	FALSE	FALSE	218	0.011393	0.0113286	FALSE	0.013654	0.0470985	0.0845902
tcf12	3.84435	-0.57921	0.000126907	0.000774194	ENSDARG00000004714	1183	FALSE	FALSE	1582	0.0894729	0.085694	FALSE	0.0948184	0.0752248	0.256376
gchfr	3.78179	-0.657873	0.00016308	0.000978885	ENSDARG00000098588	921	FALSE	FALSE	1145	0.0735733	0.0709927	FALSE	0.0780123	0.200077	1.01893
rnf144ab	3.77573	-2.34024	0.00016776	0.00100387	ENSDARG00000042557	71	FALSE	FALSE	106	0.00536736	0.00535301	FALSE	0.00603925	0.0714728	0.23346
kcng1	3.76471	-3.35078	0.000175433	0.00104785	ENSDARG00000099038	41	FALSE	FALSE	60	0.00308876	0.003084	FALSE	0.00307723	0.0596611	0.161318
mgst1.1	3.75846	-1.53305	0.000179368	0.00106938	ENSDARG00000032618	171	FALSE	FALSE	221	0.0113423	0.0112785	FALSE	0.0130221	0.0157201	-0.107058
spred2a	3.75661	-1.51675	0.000180662	0.00107643	ENSDARG00000052435	169	FALSE	FALSE	245	0.0126589	0.0125794	FALSE	0.0142082	0.107333	0.452482
cst3	3.75013	-0.463528	0.000184666	0.00109693	ENSDARG00000007795	1695	FALSE	FALSE	2126	0.122285	0.115366	FALSE	0.132604	0.0104106	-0.139487
jam2a	3.72938	-0.90851	0.000200588	0.0011857	ENSDARG00000058996	410	FALSE	FALSE	552	0.035141	0.0345377	FALSE	0.0364299	0.198311	1.00814
cadps2	3.72479	-2.5421	0.000205081	0.0012098	ENSDARG00000013312	60	FALSE	FALSE	80	0.00410147	0.00409309	FALSE	0.00521485	0.177318	0.879928
si:dkey-188i13.10	3.72037	-0.46786	0.000207621	0.00122207	ENSDARG00000075151	1680	FALSE	FALSE	2138	0.125627	0.11834	FALSE	0.133638	0.0391817	0.036237
skia	3.71074	-0.949334	0.000216036	0.00126853	ENSDARG00000042151	447	FALSE	FALSE	568	0.0299762	0.0295357	FALSE	0.0333555	0.00839038	-0.151826
pkig	3.70943	-0.798927	0.000216983	0.00127332	ENSDARG00000086471	588	FALSE	FALSE	810	0.0432427	0.0423338	FALSE	0.048359	0.0661131	0.200725
bambia	3.69152	-1.03106	0.000232835	0.00135729	ENSDARG00000055381	353	FALSE	FALSE	464	0.0246595	0.0243603	FALSE	0.028346	0.0696482	0.222316
esama	3.69058	-1.79424	0.000234154	0.00136261	ENSDARG00000077039	124	FALSE	FALSE	164	0.00860803	0.00857119	FALSE	0.0100872	0.124871	0.559596
sumo3b	3.64136	-0.852361	0.000282672	0.00162444	ENSDARG00000035993	567	FALSE	FALSE	694	0.0382804	0.0375659	FALSE	0.0425731	0.0351377	0.0115378
she	3.63671	-2.46492	0.000288543	0.00165525	ENSDARG00000087956	65	FALSE	FALSE	87	0.00465846	0.00464765	FALSE	0.00514017	0.0732508	0.24432
nfkbiab	3.61671	-0.469012	0.000310077	0.00176937	ENSDARG00000007693	1602	FALSE	FALSE	2090	0.123702	0.116629	FALSE	0.138697	0.159671	0.772147
usp54a	3.59021	-1.29562	0.000343812	0.001947	ENSDARG00000077948	212	FALSE	FALSE	296	0.0156464	0.0155252	FALSE	0.015742	0.0204317	-0.0782816
si:dkey-38p12.3	3.57392	-2.56468	0.000366477	0.00207052	ENSDARG00000061844	54	FALSE	FALSE	86	0.00445592	0.00444602	FALSE	0.00509039	0.149194	0.708157
rpz2	3.57226	-1.23425	0.000368051	0.0020782	ENSDARG00000091215	248	FALSE	FALSE	305	0.0160008	0.0158741	FALSE	0.0185574	0.0454651	0.0746139
ralgapa1	3.56429	-1.0219	0.000379035	0.00213155	ENSDARG00000076889	339	FALSE	FALSE	483	0.0250646	0.0247556	FALSE	0.0267249	0.0561769	0.140038
vhl	3.55616	-1.40781	0.000391151	0.00218828	ENSDARG00000070617	173	FALSE	FALSE	207	0.0107854	0.0107276	FALSE	0.012379	-0.0594792	-0.56635
hbegfa	3.55219	-0.606369	0.000396314	0.00221461	ENSDARG00000075121	985	FALSE	FALSE	1257	0.0791432	0.0761674	FALSE	0.0821898	0.187454	0.941836
flot1b	3.55103	-0.742752	0.000398172	0.00222244	ENSDARG00000037998	638	FALSE	FALSE	814	0.0431921	0.0422853	FALSE	0.0471896	-0.0247287	-0.354105
si:dkey-219e21.2	3.54104	-2.25957	0.000414576	0.00230078	ENSDARG00000096739	67	FALSE	FALSE	86	0.00455719	0.00454684	FALSE	0.00579899	0.107992	0.45651
ablim1b	3.53409	-0.668692	0.000424132	0.00234844	ENSDARG00000045064	748	FALSE	FALSE	1072	0.0578257	0.0562156	FALSE	0.0607601	0.0788	0.278212
tbc1d31	3.52668	-2.90664	0.000437747	0.00241694	ENSDARG00000074623	43	FALSE	FALSE	60	0.00308876	0.003084	FALSE	0.00351342	0.0712745	0.232249
sult1st6	3.52573	-2.0025	0.000438953	0.00242222	ENSDARG00000006811	90	FALSE	FALSE	126	0.00643071	0.00641012	FALSE	0.00730632	0.051495	0.111443
BX936337.1	3.51383	-0.451823	0.000457177	0.00251279	ENSDARG00000092870	1599	FALSE	FALSE	2048	0.115955	0.109711	FALSE	0.122884	-0.0168589	-0.306039
sat1a.2	3.51271	-0.277378	0.000458784	0.0025202	ENSDARG00000095908	4002	FALSE	FALSE	5144	0.39997	0.336451	FALSE	0.377972	0.20754	-0.3138
fam32a	3.49471	-0.546531	0.000491149	0.00268432	ENSDARG00000042660	1140	FALSE	FALSE	1396	0.0760038	0.073254	FALSE	0.0843912	-0.0414489	-0.456227
ddt	3.49318	-0.633707	0.000493953	0.00269813	ENSDARG00000044751	819	FALSE	FALSE	1056	0.056813	0.0552578	FALSE	0.0612773	-0.0173119	-0.308806
sult1st1	3.48281	-0.911191	0.000513906	0.00279768	ENSDARG00000028275	444	FALSE	FALSE	577	0.0306345	0.0301746	FALSE	0.033736	0.0633816	0.184042
sc:d189	3.47785	-2.43221	0.000524614	0.00284958	ENSDARG00000102858	60	FALSE	FALSE	69	0.00349385	0.00348776	FALSE	0.00489319	0.0494316	0.0988399
si:ch1073-185p12.2	3.46202	-0.931493	0.000554761	0.00299158	ENSDARG00000100199	398	FALSE	FALSE	502	0.0273432	0.026976	FALSE	0.0289817	-0.00628592	-0.241463
klf2a	3.46138	-0.733737	0.000555732	0.00299516	ENSDARG00000042667	620	FALSE	FALSE	857	0.0490658	0.0479	FALSE	0.0492863	0.0838569	0.309098
cavin2a	3.45856	-2.40766	0.000563101	0.0030315	ENSDARG00000027611	57	FALSE	FALSE	77	0.0040002	0.00399222	FALSE	0.00509034	0.185502	0.929912
dnph1	3.45257	-1.16477	0.000574867	0.00308459	ENSDARG00000075730	276	FALSE	FALSE	328	0.0176718	0.0175175	FALSE	0.019259	-0.0549165	-0.538482
bnip3lb	3.45077	-0.796773	0.000577821	0.00309531	ENSDARG00000028067	494	FALSE	FALSE	709	0.0370652	0.0363948	FALSE	0.0399171	0.0593023	0.159127
tspan18a	3.44971	-1.48286	0.000581058	0.00310922	ENSDARG00000056656	158	FALSE	FALSE	204	0.0107347	0.0106775	FALSE	0.0128009	0.134271	0.617009
CR589944.1	3.44768	-0.998147	0.000584804	0.00312582	ENSDARG00000096988	332	FALSE	FALSE	424	0.0223809	0.0221341	FALSE	0.0259367	0.0462053	0.0791353
limch1b	3.4291	-1.57982	0.000626601	0.00332907	ENSDARG00000103774	132	FALSE	FALSE	185	0.00967138	0.00962491	FALSE	0.00915448	-0.0627928	-0.586588
bean1	3.4282	-2.17747	0.000629164	0.00334086	ENSDARG00000087413	67	FALSE	FALSE	103	0.00521545	0.0052019	FALSE	0.006033	0.137811	0.638633
tgfbr2b	3.41805	-1.48917	0.000652364	0.00345631	ENSDARG00000034541	161	FALSE	FALSE	202	0.0103803	0.0103268	FALSE	0.0113302	0.0134243	-0.12108
p2rx1	3.418	-1.82416	0.000652684	0.00345631	ENSDARG00000016695	97	FALSE	FALSE	124	0.00643071	0.00641012	FALSE	0.00744656	0.0235012	-0.0595336
atp5if1b	3.41638	-0.361148	0.000654468	0.00346386	ENSDARG00000044092	2339	FALSE	FALSE	3218	0.195909	0.178906	FALSE	0.191273	0.0358947	0.0161612
C1H3orf70-1	3.41372	-1.943	0.000662891	0.00350272	ENSDARG00000061664	80	FALSE	FALSE	117	0.00612689	0.0061082	FALSE	0.00605692	0.0148374	-0.112449
wu:fc75a09	3.40527	-1.0133	0.000682618	0.00358938	ENSDARG00000111625	317	FALSE	FALSE	409	0.0215201	0.0212918	FALSE	0.0236982	0.0197767	-0.0822821
add3a	3.40302	-0.616165	0.000687518	0.00361124	ENSDARG00000040874	821	FALSE	FALSE	1151	0.0621297	0.0602761	FALSE	0.0644839	0.0162876	-0.103592
eva1ba	3.40015	-1.44938	0.000696065	0.00365082	ENSDARG00000102701	159	FALSE	FALSE	200	0.0104309	0.0103769	FALSE	0.0124645	0.0777143	0.271581
fth1a	3.39703	-0.261372	0.000701585	0.00367454	ENSDARG00000015551	4064	FALSE	FALSE	5447	0.400679	0.336957	FALSE	0.374196	0.232434	-0.27073
sptssa	3.37879	-0.644327	0.00075058	0.00390238	ENSDARG00000071203	778	FALSE	FALSE	966	0.0515975	0.0503105	FALSE	0.0560893	-0.022402	-0.339895
ndfip1	3.37245	-0.646391	0.000767874	0.00398802	ENSDARG00000013979	750	FALSE	FALSE	957	0.0507367	0.0494916	FALSE	0.0590019	0.0429694	0.0593714
pmp22b	3.3686	-0.442021	0.000777913	0.00403368	ENSDARG00000060457	1518	FALSE	FALSE	1959	0.12431	0.11717	FALSE	0.141494	0.299919	1.62873
gabarapl2	3.3646	-0.720954	0.000790228	0.00409317	ENSDARG00000027200	649	FALSE	FALSE	846	0.0453187	0.0443219	FALSE	0.0457107	-0.0381974	-0.436368
rock2b-1	3.36324	-1.61713	0.000795211	0.00411679	ENSDARG00000004877	120	FALSE	FALSE	187	0.00957011	0.0095246	FALSE	0.00959734	0.0897412	0.345037
mmrn2a	3.34665	-1.85964	0.000844265	0.00434332	ENSDARG00000076135	94	FALSE	FALSE	139	0.0071396	0.00711424	FALSE	0.00678065	-0.0437956	-0.470559
cxcl20	3.34058	-1.60662	0.00086234	0.00442656	ENSDARG00000075163	122	FALSE	FALSE	174	0.00957011	0.0095246	FALSE	0.0103535	0.245338	1.29537
hspa12b	3.33272	-1.6693	0.000886952	0.00454329	ENSDARG00000030307	107	FALSE	FALSE	157	0.00820295	0.00816949	FALSE	0.00883741	0.0510062	0.108457
ggh	3.33237	-1.19383	0.000887446	0.00454343	ENSDARG00000037176	225	FALSE	FALSE	277	0.0141779	0.0140784	FALSE	0.0161548	-0.0120028	-0.27638
snap29	3.33193	-1.25632	0.000889005	0.00454901	ENSDARG00000038518	203	FALSE	FALSE	269	0.0137728	0.0136789	FALSE	0.0156667	0.0188417	-0.0879925
slc31a2	3.32475	-1.90987	0.00091284	0.00466605	ENSDARG00000076092	87	FALSE	FALSE	113	0.00582308	0.00580619	FALSE	0.00647535	-0.0332278	-0.406015
CU459094.2	3.32399	-1.21274	0.000914291	0.00467101	ENSDARG00000113503	221	FALSE	FALSE	280	0.0146843	0.0145775	FALSE	0.015184	-0.0148505	-0.293773
dctn3	3.3192	-0.665168	0.000929003	0.00474118	ENSDARG00000041363	712	FALSE	FALSE	862	0.0460276	0.0449998	FALSE	0.0500144	-0.070156	-0.63156
bmp16	3.31546	-0.877989	0.000941852	0.00479417	ENSDARG00000103679	402	FALSE	FALSE	539	0.0294192	0.0289948	FALSE	0.0330464	0.0949457	0.376824
fkbp5	3.31528	-0.311648	0.0009409	0.00479183	ENSDARG00000028396	2881	FALSE	FALSE	3916	0.241177	0.21606	FALSE	0.244271	0.0857159	-0.524574
chd7	3.31406	-1.59682	0.000947914	0.00482249	ENSDARG00000075211	135	FALSE	FALSE	184	0.00957011	0.0095246	FALSE	0.0109705	0.134418	0.617906
plcb3	3.30834	-0.849623	0.000965659	0.00489994	ENSDARG00000068246	399	FALSE	FALSE	567	0.0294698	0.029044	FALSE	0.0319631	0.0197201	-0.0826277
msna	3.30015	-0.21675	0.000992208	0.00502153	ENSDARG00000058128	5171	FALSE	FALSE	7389	0.558206	0.443535	FALSE	0.478535	0.098768	-0.869006
LECT2	3.29689	-0.798665	0.00100569	0.00508171	ENSDARG00000090889	497	FALSE	FALSE	631	0.0341283	0.0335589	FALSE	0.0386554	0.0621734	0.176663
tfpi2	3.29588	-2.1762	0.0010112	0.00509988	ENSDARG00000061351	62	FALSE	FALSE	81	0.00415211	0.00414351	FALSE	0.00529602	0.0605763	0.166908
hpgd	3.29371	-2.7724	0.00101942	0.00513516	ENSDARG00000012016	39	FALSE	FALSE	54	0.00278495	0.00278108	FALSE	0.00306337	-0.0112146	-0.271566
cnbpb	3.29167	-0.512036	0.00102344	0.00515275	ENSDARG00000070922	1123	FALSE	FALSE	1516	0.0842068	0.0808487	FALSE	0.0895344	0.0604761	0.166296
tead1b	3.28742	-0.816791	0.0010396	0.00522869	ENSDARG00000059483	441	FALSE	FALSE	611	0.0322042	0.0316965	FALSE	0.0340004	0.0285938	-0.02843
syf2	3.28179	-0.65377	0.00106029	0.00531898	ENSDARG00000004706	734	FALSE	FALSE	918	0.0498253	0.0486238	FALSE	0.0547092	0.0205276	-0.0776957
tegt	3.27577	-0.997904	0.00108356	0.00543011	ENSDARG00000077934	305	FALSE	FALSE	379	0.0196972	0.0195057	FALSE	0.02191	-0.0253427	-0.357855
vhll	3.26155	-1.26423	0.00113941	0.00567483	ENSDARG00000078613	186	FALSE	FALSE	253	0.012912	0.0128294	FALSE	0.0131773	-0.0502979	-0.510274
si:ch211-79k12.1	3.2571	-1.24821	0.00115733	0.00576115	ENSDARG00000079175	193	FALSE	FALSE	250	0.0135197	0.0134291	FALSE	0.0151167	0.029268	-0.024312
gng7	3.25026	-1.10817	0.001185	0.00588381	ENSDARG00000038693	247	FALSE	FALSE	334	0.0171148	0.01697	FALSE	0.018235	-0.00485968	-0.232752
2012-09-01	3.24871	-1.12134	0.00119147	0.0059129	ENSDARG00000019191	239	FALSE	FALSE	322	0.016811	0.0166712	FALSE	0.0192142	0.055698	0.137113
prkar1aa	3.24577	-0.632484	0.00120257	0.00595883	ENSDARG00000076128	748	FALSE	FALSE	963	0.0514456	0.050166	FALSE	0.0593309	0.0640642	0.188211
hmgn6	3.24381	-0.316076	0.00120975	0.0059914	ENSDARG00000087636	2735	FALSE	FALSE	3512	0.224163	0.202258	FALSE	0.220057	0.00704574	-0.160038
AL929210.2	3.23705	-2.19263	0.0012425	0.00614416	ENSDARG00000117295	68	FALSE	FALSE	77	0.00389893	0.00389135	FALSE	0.00512042	0.0567006	0.143237
ehd1b	3.21107	-0.697528	0.00135628	0.00665599	ENSDARG00000014793	587	FALSE	FALSE	732	0.0390906	0.0383459	FALSE	0.0450659	0.0344642	0.00742441
CR376783.1	3.20537	-2.83405	0.00138661	0.00677063	ENSDARG00000074235	35	FALSE	FALSE	46	0.00232923	0.00232652	FALSE	0.00254825	-0.0335914	-0.408236
si:ch211-196g2.4	3.20536	-2.08978	0.00138597	0.00677063	ENSDARG00000077087	66	FALSE	FALSE	85	0.00435465	0.0043452	FALSE	0.00459888	-0.0441687	-0.472838
ddit4	3.20149	-0.714701	0.00140182	0.00683115	ENSDARG00000037618	533	FALSE	FALSE	768	0.0414198	0.040585	FALSE	0.0463899	0.143507	0.673423
uqcc3	3.19938	-0.726474	0.00141223	0.00687841	ENSDARG00000093382	547	FALSE	FALSE	714	0.037926	0.0372245	FALSE	0.0401358	-0.00938448	-0.260388
gas6	3.19499	-0.932009	0.00143419	0.0069749	ENSDARG00000007804	327	FALSE	FALSE	446	0.0232923	0.0230252	FALSE	0.0263155	0.0858799	0.321454
lima1a	3.19076	-0.962123	0.00145527	0.00706327	ENSDARG00000101441	309	FALSE	FALSE	395	0.0207099	0.0204984	FALSE	0.0239302	0.0432412	0.0610312
grinab	3.18643	-0.555553	0.00147586	0.00714536	ENSDARG00000052746	903	FALSE	FALSE	1197	0.0653704	0.0633225	FALSE	0.0726266	0.0830656	0.304265
edf1	3.18257	-0.354745	0.00149494	0.0072305	ENSDARG00000009950	2147	FALSE	FALSE	2688	0.160818	0.149125	FALSE	0.16225	-0.0511315	-0.515365
pir	3.18183	-2.07422	0.00150285	0.00726151	ENSDARG00000056638	73	FALSE	FALSE	90	0.00460783	0.00459724	FALSE	0.00514054	-0.0313695	-0.394665
spry2	3.18141	-1.75028	0.00150439	0.00726536	ENSDARG00000078308	92	FALSE	FALSE	131	0.00693706	0.00691311	FALSE	0.00830586	0.17802	0.884215
srp9	3.17605	-0.938589	0.0015305	0.00737241	ENSDARG00000042851	327	FALSE	FALSE	393	0.0203048	0.0201014	FALSE	0.0243469	0.00823541	-0.152772
AL732488.2	3.16974	-1.45479	0.00156505	0.00752093	ENSDARG00000096717	137	FALSE	FALSE	186	0.0094182	0.00937412	FALSE	0.00986089	-0.0130066	-0.282511
MYO1D	3.15922	-0.870717	0.00162066	0.00774981	ENSDARG00000036863	373	FALSE	FALSE	499	0.0266849	0.0263351	FALSE	0.0273223	0.00767398	-0.156201
tusc3	3.15412	-0.960891	0.00164948	0.00787598	ENSDARG00000078854	316	FALSE	FALSE	377	0.0201023	0.0199029	FALSE	0.0233223	0.0220053	-0.0686706
vgll4b	3.15236	-0.868904	0.00165904	0.00791449	ENSDARG00000103730	382	FALSE	FALSE	494	0.0261279	0.0257924	FALSE	0.0295367	0.060874	0.168727
fkbp3	3.15212	-0.555962	0.00165961	0.00791449	ENSDARG00000098059	950	FALSE	FALSE	1222	0.0671426	0.0649847	FALSE	0.0705811	-0.00420784	-0.228771
lamb1b	3.14913	-1.19177	0.00167814	0.00798537	ENSDARG00000045524	202	FALSE	FALSE	268	0.0137728	0.0136789	FALSE	0.0149886	0.0116699	-0.131796
susd6	3.14088	-0.715105	0.001724	0.00818779	ENSDARG00000030116	514	FALSE	FALSE	649	0.0342802	0.0337057	FALSE	0.0403903	0.0513245	0.110401
CU469362.1	3.13812	-1.02708	0.00174134	0.00826181	ENSDARG00000096857	245	FALSE	FALSE	342	0.0175199	0.0173682	FALSE	0.0203903	0.0392326	0.0365483
ak1	3.13764	-0.485812	0.00174221	0.00826189	ENSDARG00000001950	1087	FALSE	FALSE	1761	0.0982835	0.0937485	FALSE	0.094852	0.147691	0.698976
cntf	3.1374	-3.1704	0.00174909	0.00829049	ENSDARG00000074662	31	FALSE	FALSE	32	0.00162034	0.00161902	FALSE	0.00199677	-0.117377	-0.91997
f7l	3.13646	-1.90247	0.00175316	0.00830568	ENSDARG00000100782	74	FALSE	FALSE	105	0.00546863	0.00545373	FALSE	0.0061008	0.0507109	0.106654
ctsf	3.12561	-1.03986	0.00181662	0.00857289	ENSDARG00000063095	257	FALSE	FALSE	327	0.0174692	0.0173184	FALSE	0.0203824	0.145485	0.6855
cry3a	3.1232	-0.726762	0.00183035	0.00862093	ENSDARG00000069074	499	FALSE	FALSE	668	0.0350398	0.0344398	FALSE	0.0401707	0.0586345	0.155049
dock9b	3.11938	-1.40535	0.00185619	0.00872147	ENSDARG00000016311	141	FALSE	FALSE	191	0.00997519	0.00992576	FALSE	0.0106079	0.0289189	-0.0264442
lsm1	3.11227	-0.909856	0.00189975	0.00889858	ENSDARG00000043177	335	FALSE	FALSE	401	0.0207605	0.020548	FALSE	0.0228151	-0.0729873	-0.648853
grapa	3.09601	-0.773252	0.00200527	0.00934064	ENSDARG00000005414	410	FALSE	FALSE	535	0.029166	0.0287488	FALSE	0.0327484	0.028517	-0.028899
proza	3.09138	-0.913412	0.00203738	0.00946295	ENSDARG00000037783	313	FALSE	FALSE	417	0.0216213	0.0213909	FALSE	0.0240403	0.00910224	-0.147478
si:ch211-195o20.7	3.08923	-1.52793	0.00205371	0.00953424	ENSDARG00000089221	117	FALSE	FALSE	162	0.00850676	0.00847078	FALSE	0.00841232	0.0295319	-0.0227005
FBXO48	3.0884	-1.25413	0.00205907	0.00955456	ENSDARG00000086184	172	FALSE	FALSE	213	0.010836	0.0107777	FALSE	0.0139323	0.0396247	0.0389432
srpra	3.08714	-0.931505	0.00206655	0.00958009	ENSDARG00000061124	309	FALSE	FALSE	403	0.021115	0.0208952	FALSE	0.0231693	0.0135161	-0.120519
pik3ca	3.08032	-1.61308	0.00211591	0.00979493	ENSDARG00000075456	99	FALSE	FALSE	125	0.00643071	0.00641012	FALSE	0.00753367	-0.0108064	-0.269073
spcs3	3.079	-0.3718	0.00212109	0.0098142	ENSDARG00000089976	1797	FALSE	FALSE	2195	0.130994	0.123097	FALSE	0.138416	-0.0297733	-0.384916
armc2	3.07645	-1.34505	0.00214268	0.00989995	ENSDARG00000022660	139	FALSE	FALSE	218	0.011393	0.0113286	FALSE	0.0111844	0.0209373	-0.0751936
CABZ01044746.1	3.07628	-1.83508	0.0021452	0.00990691	ENSDARG00000117312	85	FALSE	FALSE	111	0.00562054	0.0056048	FALSE	0.00603822	0.00213021	-0.190061
nrip1b	3.06838	-1.47386	0.00220142	0.0101424	ENSDARG00000068894	122	FALSE	FALSE	163	0.00835485	0.00832014	FALSE	0.009538	0.0196034	-0.0833404
si:ch211-284f22.3	3.06748	-0.964803	0.00220654	0.0101612	ENSDARG00000097055	288	FALSE	FALSE	380	0.0204567	0.0202503	FALSE	0.021832	0.0370388	0.0231493
cops9	3.06368	-0.400718	0.00223213	0.010245	ENSDARG00000045296	1562	FALSE	FALSE	1974	0.112512	0.106621	FALSE	0.119195	-0.0161545	-0.301737
fmnl3	3.06324	-0.97288	0.00223801	0.0102623	ENSDARG00000004372	298	FALSE	FALSE	372	0.0194947	0.0193071	FALSE	0.0221845	0.036388	0.0191743
si:dkey-110g7.8	3.06113	-2.03979	0.00225625	0.0103362	ENSDARG00000074773	66	FALSE	FALSE	83	0.00425338	0.00424436	FALSE	0.00505009	0.0309914	-0.0137864
gpm6ab	3.05612	-0.936962	0.00229102	0.0104708	ENSDARG00000004621	301	FALSE	FALSE	410	0.0232417	0.0229757	FALSE	0.0227542	0.0370821	0.0234136
foxc1a	3.05438	-1.63815	0.00230631	0.0105258	ENSDARG00000091481	96	FALSE	FALSE	120	0.00612689	0.0061082	FALSE	0.0081803	0.10259	0.423516
igfbp5b	3.0379	-0.596747	0.00243252	0.0110499	ENSDARG00000025348	839	FALSE	FALSE	1127	0.0888146	0.0850896	FALSE	0.0854162	0.525389	3.00582
selenot1b	3.03275	-0.891238	0.00247462	0.0112201	ENSDARG00000027595	335	FALSE	FALSE	420	0.0220771	0.0218369	FALSE	0.0255556	0.047029	0.0841659
fmnl2a	3.02891	-1.74171	0.00250801	0.0113609	ENSDARG00000012586	77	FALSE	FALSE	110	0.0055699	0.00555445	FALSE	0.00612946	0.0453939	0.0741794
ywhabl	3.02317	-0.365646	0.00255104	0.0115451	ENSDARG00000040287	1808	FALSE	FALSE	2307	0.136209	0.127698	FALSE	0.142806	0.0362353	0.0182419
egr1	3.01902	-0.31617	0.00258585	0.0116863	ENSDARG00000037421	2510	FALSE	FALSE	3256	0.226492	0.204158	FALSE	0.236036	0.369781	-0.0330997
mcamb	3.01758	-0.486506	0.00259849	0.0117325	ENSDARG00000005368	993	FALSE	FALSE	1495	0.0872956	0.0836935	FALSE	0.0883034	0.179568	0.893666
smarca1	3.01578	-1.71365	0.00261854	0.0118022	ENSDARG00000012776	85	FALSE	FALSE	112	0.00567117	0.00565515	FALSE	0.00669733	0.0466337	0.0817514
hmgn3	3.01048	-0.848007	0.00266205	0.0119694	ENSDARG00000036754	375	FALSE	FALSE	449	0.0237987	0.0235199	FALSE	0.0264911	-0.0273921	-0.370373
cry3b	3.00914	-1.21238	0.00267499	0.012022	ENSDARG00000091131	180	FALSE	FALSE	247	0.0128614	0.0127794	FALSE	0.0142508	0.0667336	0.204515
rtn3	3.00363	-0.571419	0.00272073	0.0122074	ENSDARG00000091348	756	FALSE	FALSE	1027	0.0546863	0.0532434	FALSE	0.0582535	-0.00321508	-0.222708
prnprs3	3.00084	-0.603737	0.00274525	0.0123093	ENSDARG00000003705	656	FALSE	FALSE	921	0.0496228	0.0484308	FALSE	0.0526835	0.0920894	0.35938
efna1b	2.99898	-1.39265	0.0027657	0.0123895	ENSDARG00000018787	143	FALSE	FALSE	186	0.0100258	0.0099759	FALSE	0.0103778	0.0941705	0.37209
pim1	2.99241	-0.287952	0.00282078	0.0126188	ENSDARG00000100020	2902	FALSE	FALSE	3819	0.24624	0.220131	FALSE	0.250222	0.118318	-0.468167
dpysl3	2.98955	-0.934507	0.00284991	0.0127432	ENSDARG00000002587	281	FALSE	FALSE	377	0.0197985	0.019605	FALSE	0.0225643	0.0833138	0.305781
zgc:158689	2.98711	-1.36316	0.00287364	0.0128198	ENSDARG00000017785	121	FALSE	FALSE	162	0.0085574	0.00852099	FALSE	0.00986872	0.0681614	0.213235
cwc25	2.98626	-0.837416	0.00288027	0.0128435	ENSDARG00000003382	366	FALSE	FALSE	458	0.0239506	0.0236683	FALSE	0.0263426	-0.0108009	-0.269039
lrrc15	2.97476	-0.685967	0.00298867	0.0132842	ENSDARG00000070792	525	FALSE	FALSE	725	0.0393438	0.0385895	FALSE	0.0411645	0.0924328	0.361477
rnasekb	2.96887	-0.700506	0.00304648	0.0135164	ENSDARG00000104458	516	FALSE	FALSE	652	0.0344321	0.0338526	FALSE	0.037773	0.00795279	-0.154498
CU927890.1	2.96612	-2.42606	0.00307875	0.0136409	ENSDARG00000107130	42	FALSE	FALSE	71	0.00369639	0.00368957	FALSE	0.00305473	-0.0501615	-0.50944
tspan3a	2.96156	-0.97176	0.00311987	0.0137979	ENSDARG00000034753	241	FALSE	FALSE	344	0.0178237	0.0176667	FALSE	0.0200105	0.0960886	0.383805
palm2akap2-1	2.95688	-1.81424	0.00316972	0.0139992	ENSDARG00000069608	66	FALSE	FALSE	105	0.00536736	0.00535301	FALSE	0.00457803	-0.0472439	-0.49162
CU463231.2	2.95628	-2.76112	0.00317866	0.0140323	ENSDARG00000117238	36	FALSE	FALSE	52	0.00263304	0.00262958	FALSE	0.00245038	-0.0608159	-0.574514
ctdsp2	2.95409	-0.981608	0.00319626	0.0141036	ENSDARG00000036102	248	FALSE	FALSE	326	0.0169629	0.0168206	FALSE	0.0193879	0.0393934	0.0375304
zgc:162509	2.95297	-0.977885	0.00320745	0.0141401	ENSDARG00000070604	240	FALSE	FALSE	328	0.0173173	0.0171691	FALSE	0.0185792	0.0293297	-0.0239351
klf6a	2.95031	-0.282029	0.00323167	0.0142211	ENSDARG00000029072	2826	FALSE	FALSE	3800	0.240569	0.21557	FALSE	0.241431	0.0880523	-0.520531
csrnp1b	2.94741	-1.34975	0.00326714	0.0143531	ENSDARG00000038429	135	FALSE	FALSE	185	0.00967138	0.00962491	FALSE	0.0104839	0.0749077	0.254439
dtx2	2.94152	-1.72599	0.00333077	0.0145779	ENSDARG00000032933	84	FALSE	FALSE	115	0.00592435	0.00590687	FALSE	0.0061071	-0.027125	-0.368741
sptlc2b	2.93842	-0.549111	0.00335894	0.0146814	ENSDARG00000074287	777	FALSE	FALSE	983	0.0534711	0.0520905	FALSE	0.0615979	0.0472668	0.0856184
bsg	2.93837	-0.28949	0.00335793	0.0146814	ENSDARG00000019881	2660	FALSE	FALSE	3725	0.228214	0.205561	FALSE	0.222862	0.0724003	0.239125
sgsm3	2.93335	-1.38763	0.00341739	0.01491	ENSDARG00000019038	115	FALSE	FALSE	155	0.00794977	0.00791834	FALSE	0.00927039	0.0571548	0.146011
si:dkey-151g10.6	2.9272	-0.0747891	0.00347596	0.0151316	ENSDARG00000092807	10820	FALSE	FALSE	19606	20.2627	3.05695	FALSE	3.14324	1.82078	-0.707107
tpt1	2.92425	-0.144646	0.00351134	0.0152719	ENSDARG00000092693	7705	FALSE	FALSE	11161	1.18041	0.779515	FALSE	0.840399	0.20689	-0.663187
sox11a	2.91492	-1.53293	0.00362513	0.0156755	ENSDARG00000077811	99	FALSE	FALSE	131	0.00688642	0.00686282	FALSE	0.00818263	0.118267	0.519265
wnt4	2.91395	-2.49844	0.00363885	0.0157279	ENSDARG00000071208	38	FALSE	FALSE	53	0.00273432	0.00273058	FALSE	0.00338679	0.139007	0.645938
selenot1a	2.9101	-0.502899	0.00367655	0.0158767	ENSDARG00000058354	921	FALSE	FALSE	1128	0.061117	0.0593221	FALSE	0.0669323	-0.0376588	-0.433078
cd81b	2.90383	-1.62693	0.00375466	0.016178	ENSDARG00000022437	79	FALSE	FALSE	117	0.00643071	0.00641012	FALSE	0.00662311	0.24446	1.29
spns2	2.89728	-0.790865	0.00383017	0.0164781	ENSDARG00000061017	350	FALSE	FALSE	507	0.0306345	0.0301746	FALSE	0.0316585	0.218852	1.1336
rcan1a	2.89711	-0.502057	0.0038311	0.0164781	ENSDARG00000003109	914	FALSE	FALSE	1255	0.0694719	0.067165	FALSE	0.073209	0.0825217	0.300943
dusp6	2.89657	-0.411648	0.00383696	0.016496	ENSDARG00000070914	1302	FALSE	FALSE	1907	0.106891	0.101556	FALSE	0.113139	0.101179	0.414898
epha2a	2.89266	-1.10292	0.0038888	0.016682	ENSDARG00000017354	200	FALSE	FALSE	237	0.0124057	0.0123294	FALSE	0.0139044	-0.0358196	-0.421845
h2ax1	2.8904	-0.303565	0.00391169	0.0167654	ENSDARG00000068995	2330	FALSE	FALSE	2952	0.18725	0.17164	FALSE	0.192344	0.0593551	0.15945
wwc3	2.89002	-1.78959	0.00392394	0.0168086	ENSDARG00000061654	77	FALSE	FALSE	102	0.00521545	0.0052019	FALSE	0.00534741	-0.0583872	-0.55968
rell1	2.88459	-1.35846	0.00399022	0.0170347	ENSDARG00000018312	127	FALSE	FALSE	172	0.0087093	0.0086716	FALSE	0.00901233	-0.0654343	-0.602721
pik3c2a	2.86535	-0.717178	0.00423571	0.0179482	ENSDARG00000060841	434	FALSE	FALSE	567	0.0293179	0.0288964	FALSE	0.0347685	0.0545734	0.130244
si:cabz01007802.1	2.86159	-1.54704	0.00428984	0.0181617	ENSDARG00000068030	97	FALSE	FALSE	126	0.00643071	0.00641012	FALSE	0.0070413	0.0121457	-0.128889
sept9a	2.85885	-0.688476	0.00432273	0.0182611	ENSDARG00000020235	480	FALSE	FALSE	623	0.0331156	0.0325791	FALSE	0.0359122	0.0276052	-0.0344681
scarf1	2.85769	-1.81678	0.00434348	0.0183306	ENSDARG00000077285	69	FALSE	FALSE	91	0.00501291	0.00500039	FALSE	0.00567545	0.0982386	0.396936
egln3	2.855	-0.976386	0.00437699	0.0184502	ENSDARG00000032553	246	FALSE	FALSE	320	0.017368	0.0172189	FALSE	0.0186385	0.0660735	0.200483
hmg20a	2.85197	-1.15851	0.00442008	0.0185754	ENSDARG00000031198	183	FALSE	FALSE	227	0.0115449	0.0114788	FALSE	0.0128799	-0.0488185	-0.501238
ccdc88c	2.85125	-2.17107	0.00443316	0.0186223	ENSDARG00000053713	51	FALSE	FALSE	65	0.00339258	0.00338683	FALSE	0.00395837	0.0365082	0.0199084
palm1a	2.85049	-1.73798	0.00444179	0.0186425	ENSDARG00000026882	73	FALSE	FALSE	101	0.00521545	0.0052019	FALSE	0.00493289	-0.0623286	-0.583753
abtb2b	2.84807	-1.58501	0.0044756	0.0187601	ENSDARG00000062000	95	FALSE	FALSE	129	0.00683579	0.00681253	FALSE	0.00777318	0.104588	0.435714
cyp2p6	2.83682	-1.58997	0.0046357	0.0193559	ENSDARG00000042978	100	FALSE	FALSE	134	0.00703833	0.00701368	FALSE	0.0065637	-0.0922789	-0.766679
si:ch211-207d6.2	2.82005	-1.83476	0.00488324	0.0202675	ENSDARG00000031658	64	FALSE	FALSE	84	0.00430402	0.00429478	FALSE	0.00490089	-0.00374752	-0.22596
ube2v1	2.81797	-0.385236	0.00490799	0.0203442	ENSDARG00000041875	1516	FALSE	FALSE	1862	0.107145	0.101784	FALSE	0.1118	-0.0361661	-0.423961
CR790380.1	2.81399	-1.36062	0.00497395	0.0205912	ENSDARG00000100836	121	FALSE	FALSE	171	0.00901311	0.00897274	FALSE	0.00939985	0.0690913	0.218915
si:dkeyp-44a8.2	2.81344	-0.59763	0.00497801	0.0205992	ENSDARG00000092493	603	FALSE	FALSE	811	0.0427363	0.0418484	FALSE	0.0470174	0.0324751	-0.00472456
smim14	2.81066	-1.10464	0.00502387	0.0207801	ENSDARG00000005799	175	FALSE	FALSE	215	0.0111398	0.0110782	FALSE	0.0138386	0.0723922	0.239076
dgcr6	2.80915	-1.31444	0.00504854	0.0208644	ENSDARG00000005500	128	FALSE	FALSE	160	0.00815231	0.00811926	FALSE	0.00934218	-0.00522464	-0.234981
arhgef7b	2.79861	-1.1374	0.00521459	0.0214594	ENSDARG00000073848	170	FALSE	FALSE	227	0.0118487	0.0117791	FALSE	0.014307	0.132865	0.60842
CABZ01087560.1	2.78517	-0.644243	0.00543156	0.0222204	ENSDARG00000117652	555	FALSE	FALSE	671	0.0360018	0.0353689	FALSE	0.0394523	-0.0106682	-0.268229
CR354430.3	2.78105	-2.24056	0.00550714	0.0224823	ENSDARG00000097946	43	FALSE	FALSE	51	0.00263304	0.00262958	FALSE	0.00320901	0.0192206	-0.0856781
si:dkey-248g21.1	2.78022	-1.89906	0.00552068	0.0225281	ENSDARG00000090120	64	FALSE	FALSE	78	0.00410147	0.00409309	FALSE	0.00511815	0.0951418	0.378022
lyrm4	2.77378	-0.473276	0.00562231	0.0228947	ENSDARG00000078352	952	FALSE	FALSE	1161	0.0629399	0.0610386	FALSE	0.067797	-0.0551948	-0.540182
zcrb1	2.76845	-0.864704	0.00571726	0.0232182	ENSDARG00000045691	290	FALSE	FALSE	355	0.0183807	0.0182138	FALSE	0.020099	-0.0541442	-0.533765
si:ch211-222l21.1	2.75321	-0.189064	0.00597998	0.0241186	ENSDARG00000076532	4686	FALSE	FALSE	6390	0.62069	0.482852	FALSE	0.514775	0.534127	-0.0964404
CR450808.2	2.74715	-1.30458	0.00610354	0.0245253	ENSDARG00000100484	144	FALSE	FALSE	176	0.00911439	0.0090731	FALSE	0.00949082	-0.0931208	-0.771821
plekhg4	2.74544	-1.42654	0.00613522	0.0246424	ENSDARG00000075964	110	FALSE	FALSE	144	0.00734214	0.00731532	FALSE	0.00873828	0.0547316	0.131211
sept7b	2.74219	-0.563681	0.00618941	0.0248292	ENSDARG00000052673	648	FALSE	FALSE	871	0.0460783	0.0450482	FALSE	0.0495141	0.0703713	0.226733
gch1	2.74052	-1.75375	0.00622771	0.0249622	ENSDARG00000070453	64	FALSE	FALSE	94	0.00475973	0.00474844	FALSE	0.00512166	0.0384211	0.0315917
hif1ab	2.72969	-0.39069	0.00642688	0.0256231	ENSDARG00000034293	1364	FALSE	FALSE	1841	0.102537	0.0976137	FALSE	0.106441	0.064097	0.188411
foxc1b	2.72245	-0.78374	0.00657146	0.0261244	ENSDARG00000055398	334	FALSE	FALSE	428	0.0232923	0.0230252	FALSE	0.0269894	0.079043	0.279696
dip2ba	2.71452	-0.57994	0.00672775	0.0266911	ENSDARG00000005350	580	FALSE	FALSE	760	0.0401033	0.03932	FALSE	0.0460941	0.0349364	0.0103086
tmem14ca	2.71281	-0.351704	0.00676057	0.0268104	ENSDARG00000110836	1556	FALSE	FALSE	1988	0.112613	0.106712	FALSE	0.116519	-0.054764	-0.537551
micos13	2.71043	-0.598468	0.00681158	0.0269906	ENSDARG00000071378	586	FALSE	FALSE	765	0.0410147	0.0401959	FALSE	0.0414273	-0.0243418	-0.351743
sh3gl3b	2.70526	-1.26139	0.00692264	0.0273526	ENSDARG00000007302	135	FALSE	FALSE	178	0.00921566	0.00917345	FALSE	0.00975532	-0.0139309	-0.288156
aida	2.69767	-1.29589	0.00708217	0.0279314	ENSDARG00000014532	136	FALSE	FALSE	175	0.00906375	0.00902292	FALSE	0.0090976	-0.0525702	-0.524152
bahd1	2.697	-1.67418	0.00709851	0.0279565	ENSDARG00000086789	81	FALSE	FALSE	106	0.00546863	0.00545373	FALSE	0.00621642	-0.0123576	-0.278547
cyth1a-1	2.69527	-0.678477	0.00712829	0.028051	ENSDARG00000076742	437	FALSE	FALSE	591	0.0311915	0.0307149	FALSE	0.0346224	0.0409009	0.0467376
prdx4	2.6835	-0.353036	0.00737984	0.0289705	ENSDARG00000069013	1607	FALSE	FALSE	1974	0.116158	0.109892	FALSE	0.119608	-0.0150041	-0.294711
il6st	2.67496	-0.352418	0.00756825	0.0296144	ENSDARG00000104693	1503	FALSE	FALSE	1918	0.109474	0.103886	FALSE	0.120844	0.0589952	0.157251
ino80c	2.6728	-0.944577	0.00762315	0.0298172	ENSDARG00000055719	239	FALSE	FALSE	315	0.0163046	0.0161731	FALSE	0.0168011	-0.0185781	-0.31654
il13ra1	2.66584	-0.822343	0.00778093	0.0303609	ENSDARG00000080020	306	FALSE	FALSE	388	0.0207099	0.0204984	FALSE	0.0239084	0.0562947	0.140758
eva1bb	2.66215	-2.23822	0.00787225	0.0306926	ENSDARG00000100698	35	FALSE	FALSE	48	0.00248114	0.00247807	FALSE	0.002924	0.0896588	0.344534
tusc2a	2.66136	-1.67616	0.00788903	0.0307457	ENSDARG00000099817	70	FALSE	FALSE	97	0.00491164	0.00489962	FALSE	0.00493017	-0.0273042	-0.369836
atp8a2	2.66082	-2.02821	0.00790317	0.0307692	ENSDARG00000077492	47	FALSE	FALSE	64	0.00324067	0.00323543	FALSE	0.00353734	-0.0116987	-0.274523
mpeg1.2	2.66075	-1.64992	0.00790458	0.0307692	ENSDARG00000043093	84	FALSE	FALSE	115	0.00612689	0.0061082	FALSE	0.00657259	0.123493	0.551179
p2ry13	2.65924	-1.89547	0.00794021	0.0308832	ENSDARG00000069944	55	FALSE	FALSE	73	0.00369639	0.00368957	FALSE	0.00470404	0.0585135	0.154309
si:dkey-19a16.7	2.65728	-0.871979	0.00798024	0.0310102	ENSDARG00000071644	263	FALSE	FALSE	348	0.017925	0.0177662	FALSE	0.0196155	-0.0212262	-0.332714
sult1st9	2.65478	-1.29492	0.00804119	0.0311904	ENSDARG00000094996	107	FALSE	FALSE	154	0.0078485	0.00781786	FALSE	0.00939647	0.104604	0.435813
smad3a	2.64727	-0.609749	0.0082169	0.0317432	ENSDARG00000036096	524	FALSE	FALSE	680	0.0362044	0.0355644	FALSE	0.0423171	0.0472211	0.085339
ABR	2.64312	-1.69963	0.00832405	0.0321189	ENSDARG00000059587	64	FALSE	FALSE	88	0.00445592	0.00444602	FALSE	0.00464992	-0.0439615	-0.471573
si:ch211-196c10.15	2.63781	-1.01698	0.00845205	0.032561	ENSDARG00000095724	206	FALSE	FALSE	271	0.0139754	0.0138786	FALSE	0.0143689	-0.0121612	-0.277347
pdlim1	2.63578	-0.456303	0.00849701	0.0326824	ENSDARG00000019845	942	FALSE	FALSE	1202	0.0679022	0.0656961	FALSE	0.0720922	0.0630495	0.182013
ndrg2	2.634	-0.497571	0.00854022	0.0328226	ENSDARG00000011170	704	FALSE	FALSE	1093	0.0584333	0.0567898	FALSE	0.0597632	0.107544	0.453772
zgc:162944	2.62799	-0.25089	0.00869037	0.0333469	ENSDARG00000069846	2786	FALSE	FALSE	3552	0.227606	0.205066	FALSE	0.228186	0.025504	-0.628749
dlc1	2.6271	-2.45482	0.0087273	0.0334753	ENSDARG00000079317	30	FALSE	FALSE	35	0.00182288	0.00182122	FALSE	0.00216874	-0.133025	-1.01554
qki2	2.61844	-0.807456	0.00894124	0.0341879	ENSDARG00000010018	285	FALSE	FALSE	360	0.0186845	0.0185121	FALSE	0.0219726	0.0653033	0.195779
zbtb4	2.61748	-0.644538	0.00896492	0.0342246	ENSDARG00000105255	445	FALSE	FALSE	607	0.0316978	0.0312058	FALSE	0.035513	0.0671209	0.20688
tmtc1	2.61392	-1.27653	0.00906419	0.0345764	ENSDARG00000063149	122	FALSE	FALSE	157	0.00810168	0.00806903	FALSE	0.00975373	0.0794351	0.282091
boka	2.61216	-1.5369	0.00911216	0.0347457	ENSDARG00000052129	83	FALSE	FALSE	117	0.00597499	0.00595721	FALSE	0.00664548	0.0671457	0.207032
eif3m	2.61097	-0.339475	0.00913435	0.0348167	ENSDARG00000013931	1622	FALSE	FALSE	2059	0.11869	0.112158	FALSE	0.127105	0.0172353	-0.0978037
myclb	2.61	-1.22547	0.0091672	0.0349008	ENSDARG00000034956	123	FALSE	FALSE	169	0.00875994	0.00872179	FALSE	0.00902051	-0.029754	-0.384799
si:dkey-165a24.10	2.60719	-1.38732	0.00924434	0.0351726	ENSDARG00000105545	107	FALSE	FALSE	121	0.00643071	0.00641012	FALSE	0.00782357	0.0141115	-0.116883
tns1b	2.60696	-0.816456	0.00924586	0.0351726	ENSDARG00000020845	291	FALSE	FALSE	390	0.0203048	0.0201014	FALSE	0.0224898	0.0445063	0.0687583
slc12a4	2.6064	-0.86143	0.00926143	0.0352181	ENSDARG00000014378	269	FALSE	FALSE	339	0.0175705	0.0174179	FALSE	0.0197392	0.0165087	-0.102242
nktr	2.60445	-1.08835	0.00931587	0.0354112	ENSDARG00000059097	163	FALSE	FALSE	218	0.0112917	0.0112284	FALSE	0.0125569	0.0352808	0.012412
fam3c	2.60409	-0.793429	0.00932348	0.0354263	ENSDARG00000056152	317	FALSE	FALSE	430	0.0221783	0.021936	FALSE	0.0239297	0.00840698	-0.151724
kank3	2.60358	-1.5565	0.00934295	0.0354864	ENSDARG00000076566	86	FALSE	FALSE	115	0.00597499	0.00595721	FALSE	0.00602587	-0.0559376	-0.544719
grk4	2.60311	-1.07034	0.00935249	0.0355087	ENSDARG00000070448	173	FALSE	FALSE	240	0.0124057	0.0123294	FALSE	0.0133097	0.00242502	-0.18826
schip1	2.59615	-0.825687	0.00953972	0.0361913	ENSDARG00000035175	269	FALSE	FALSE	374	0.0194947	0.0193071	FALSE	0.0205083	0.00815533	-0.153261
atxn2	2.59165	-0.689397	0.00966351	0.036618	ENSDARG00000052897	376	FALSE	FALSE	517	0.0267862	0.0264337	FALSE	0.0306038	0.0359573	0.016544
sema7a	2.58877	-1.0986	0.0097477	0.0368651	ENSDARG00000078707	153	FALSE	FALSE	200	0.0110892	0.0110281	FALSE	0.0114786	0.0409413	0.0469845
tmem97	2.58764	-1.29794	0.0097797	0.036943	ENSDARG00000040553	99	FALSE	FALSE	135	0.00693706	0.00691311	FALSE	0.00716032	-0.0211245	-0.332092
cemip	2.58468	-1.03854	0.00986387	0.0372031	ENSDARG00000039881	180	FALSE	FALSE	250	0.0132159	0.0131293	FALSE	0.013992	0.0647114	0.192164
prdm11	2.58377	-1.2784	0.00989186	0.0372652	ENSDARG00000074468	124	FALSE	FALSE	163	0.00830422	0.00826993	FALSE	0.00937514	0.0455002	0.0748287
efnb2b	2.58132	-1.85845	0.0099646	0.0375101	ENSDARG00000074050	60	FALSE	FALSE	78	0.00394957	0.00394179	FALSE	0.00400636	-0.0179995	-0.313006
znf865	2.57936	-0.801569	0.0100144	0.0376573	ENSDARG00000036698	305	FALSE	FALSE	408	0.0209125	0.0206968	FALSE	0.0216241	-0.0428094	-0.464536
srpx	2.57836	-1.42052	0.0100483	0.0377519	ENSDARG00000010318	102	FALSE	FALSE	136	0.00708897	0.00706396	FALSE	0.00777883	0.0640942	0.188394
BX323074.2	2.57797	-0.958912	0.0100556	0.037765	ENSDARG00000095432	212	FALSE	FALSE	270	0.0139248	0.0138287	FALSE	0.0153901	-0.014161	-0.289562
apln	2.57572	-0.933128	0.0101202	0.0379779	ENSDARG00000053279	212	FALSE	FALSE	318	0.0174692	0.0173184	FALSE	0.0198687	0.319706	1.74958
irgq1	2.57378	-1.5481	0.0101819	0.0381303	ENSDARG00000086847	79	FALSE	FALSE	113	0.00572181	0.0057055	FALSE	0.00651312	0.0467476	0.0824471
tomm20a	2.56953	-0.421664	0.0102966	0.0385061	ENSDARG00000103163	1018	FALSE	FALSE	1247	0.0686111	0.0663597	FALSE	0.0751305	0.00244564	-0.188134
im:7152348	2.56675	-1.04291	0.0103856	0.0387792	ENSDARG00000097082	179	FALSE	FALSE	218	0.0123551	0.0122794	FALSE	0.0138694	0.0822165	0.299079
emp2	2.56659	-0.55172	0.0103854	0.0387792	ENSDARG00000044588	608	FALSE	FALSE	818	0.0444073	0.0434496	FALSE	0.0479517	0.0761428	0.261983
CU929259.1	2.56568	-1.151	0.0104175	0.0388833	ENSDARG00000101687	138	FALSE	FALSE	179	0.00926629	0.00922362	FALSE	0.00962026	-0.0455724	-0.481411
si:ch211-269k10.2	2.5638	-2.02125	0.0104801	0.0390863	ENSDARG00000086950	52	FALSE	FALSE	73	0.00374703	0.00374002	FALSE	0.00402839	0.110276	0.470454
fut11	2.55233	-1.29552	0.0108256	0.0402305	ENSDARG00000102402	117	FALSE	FALSE	169	0.0085574	0.00852099	FALSE	0.00891205	0.029623	-0.0221438
raph1b	2.5486	-1.10001	0.0109396	0.0405982	ENSDARG00000061732	162	FALSE	FALSE	202	0.0103296	0.0102767	FALSE	0.0121921	0.042091	0.0540065
arf2a	2.54322	-0.323538	0.0111006	0.0411328	ENSDARG00000014763	1689	FALSE	FALSE	2263	0.12988	0.122111	FALSE	0.133765	0.0159708	-0.105527
wdr83os	2.53838	-0.364785	0.0112553	0.0416268	ENSDARG00000025554	1362	FALSE	FALSE	1638	0.0940807	0.0899145	FALSE	0.0998806	-0.0283554	-0.376256
emc4	2.53253	-0.561961	0.0114467	0.0422541	ENSDARG00000039268	608	FALSE	FALSE	749	0.040002	0.0392227	FALSE	0.0433656	-0.0340953	-0.411313
CU467856.1	2.53089	-0.867339	0.0115027	0.0423963	ENSDARG00000103358	249	FALSE	FALSE	318	0.0166084	0.016472	FALSE	0.019558	0.065183	0.195044
gas2l1	2.51754	-1.02198	0.0119466	0.043833	ENSDARG00000078803	181	FALSE	FALSE	245	0.0127095	0.0126294	FALSE	0.013879	0.0779603	0.273084
ttc3	2.5157	-1.099	0.0120094	0.0440465	ENSDARG00000086075	149	FALSE	FALSE	179	0.00911439	0.0090731	FALSE	0.0105725	-0.056643	-0.549027
cdc42ep5	2.51399	-0.837742	0.0120636	0.0442287	ENSDARG00000062390	245	FALSE	FALSE	336	0.0176718	0.0175175	FALSE	0.0185248	0.0530953	0.121217
ahcyl1	2.50872	-1.35405	0.0122479	0.0448199	ENSDARG00000056331	83	FALSE	FALSE	109	0.00551927	0.00550409	FALSE	0.0064877	0.00257262	-0.187358
pkp2	2.50832	-2.16238	0.0122678	0.0448758	ENSDARG00000023026	38	FALSE	FALSE	56	0.00288622	0.00288206	FALSE	0.0030642	0.0764932	0.264123
si:dkey-57k2.7-1	2.50449	-1.26025	0.0123955	0.0453185	ENSDARG00000095191	108	FALSE	FALSE	148	0.00759532	0.00756662	FALSE	0.00822206	0.00139329	-0.194561
hsbp1b	2.49966	-0.279159	0.0125549	0.0458068	ENSDARG00000041921	2109	FALSE	FALSE	2588	0.15302	0.142385	FALSE	0.157475	-0.0641305	-0.594758
bgnb	2.4978	-2.17721	0.0126362	0.0460324	ENSDARG00000002945	37	FALSE	FALSE	49	0.00258241	0.00257908	FALSE	0.00323892	0.094741	0.375574
ptp4a2a	2.49763	-0.579958	0.0126295	0.0460253	ENSDARG00000087443	507	FALSE	FALSE	610	0.0328118	0.032285	FALSE	0.0349279	-0.0501427	-0.509325
etv2	2.48849	-1.70692	0.0129681	0.0469192	ENSDARG00000053868	65	FALSE	FALSE	83	0.00425338	0.00424436	FALSE	0.00513082	0.0826422	0.301679
meis1b	2.48814	-0.581559	0.0129714	0.0469192	ENSDARG00000012078	530	FALSE	FALSE	733	0.0389893	0.0382484	FALSE	0.0432259	0.101799	0.418684
ctdspla	2.4803	-0.893372	0.0132617	0.047756	ENSDARG00000071673	223	FALSE	FALSE	280	0.0147856	0.0146773	FALSE	0.0177196	0.0818593	0.296897
pank1b	2.47551	-1.12442	0.0134415	0.0483496	ENSDARG00000010098	132	FALSE	FALSE	174	0.00886121	0.00882218	FALSE	0.010295	-0.000458764	-0.205873
pdzd11	2.47189	-1.16695	0.0135777	0.0487853	ENSDARG00000053194	125	FALSE	FALSE	159	0.00810168	0.00806903	FALSE	0.0085956	-0.0496121	-0.506085
si:dkey-93m18.3	2.47135	-0.990001	0.0135979	0.0488397	ENSDARG00000092664	193	FALSE	FALSE	226	0.0118993	0.0118291	FALSE	0.0136705	0.0407977	0.0461072
cxxc5b	2.46824	-1.13198	0.013717	0.0492312	ENSDARG00000075735	137	FALSE	FALSE	178	0.00911439	0.0090731	FALSE	0.0104937	0.0318253	-0.00869286
cmtm7	2.4605	-0.691501	0.014011	0.0501752	ENSDARG00000010032	374	FALSE	FALSE	467	0.0245076	0.0242121	FALSE	0.0280564	0.017121	-0.0985018
mylipa	2.45293	-1.3328	0.0143125	0.0510852	ENSDARG00000008859	95	FALSE	FALSE	149	0.00764596	0.00761687	FALSE	0.00732231	0.0516487	0.112381
sbf1	2.44731	-0.784425	0.0145325	0.0517186	ENSDARG00000062968	281	FALSE	FALSE	366	0.0190389	0.01886	FALSE	0.0216496	0.0305998	-0.0161783
selenok	2.44359	-0.339664	0.0146756	0.0521321	ENSDARG00000100823	1381	FALSE	FALSE	1727	0.0983847	0.0938407	FALSE	0.10232	-0.0304368	-0.388968
acsbg2	2.44084	-0.626718	0.0147913	0.0524856	ENSDARG00000004094	413	FALSE	FALSE	552	0.0292167	0.028798	FALSE	0.0324424	0.038661	0.033057
si:ch73-234b20.5	2.44061	-0.515329	0.0147991	0.0524942	ENSDARG00000086996	618	FALSE	FALSE	776	0.0416224	0.0407795	FALSE	0.0444795	-0.0347658	-0.415409
prex2	2.43813	-1.4221	0.0149094	0.0528275	ENSDARG00000071692	78	FALSE	FALSE	102	0.00531672	0.00530264	FALSE	0.00603953	0.038088	0.0295576
zgc:112148	2.43103	-1.49156	0.0152051	0.053777	ENSDARG00000001804	76	FALSE	FALSE	96	0.00491164	0.00489962	FALSE	0.00600401	0.0158372	-0.106343
adcyap1b	2.42527	-2.43742	0.0154532	0.0544561	ENSDARG00000027740	33	FALSE	FALSE	41	0.00288622	0.00288206	FALSE	0.00248436	0.0929221	0.364465
polr3glb	2.42317	-1.37525	0.0155364	0.0546702	ENSDARG00000013734	96	FALSE	FALSE	113	0.00577244	0.00575585	FALSE	0.0069383	-0.040663	-0.451427
sh3bp4a	2.42112	-0.924552	0.0156197	0.0549235	ENSDARG00000020000	210	FALSE	FALSE	254	0.0131146	0.0130293	FALSE	0.0151992	-0.0109563	-0.269989
zgc:174888	2.41807	-1.14068	0.0157496	0.0552401	ENSDARG00000077176	116	FALSE	FALSE	163	0.0085574	0.00852099	FALSE	0.0093569	0.0726484	0.24064
fgl2a	2.41382	-0.440934	0.0159235	0.0556891	ENSDARG00000019861	724	FALSE	FALSE	975	0.059041	0.0573637	FALSE	0.07089	0.377997	2.10561
h3f3d	2.41067	-0.209234	0.0160602	0.0561066	ENSDARG00000045248	3268	FALSE	FALSE	3980	0.270748	0.239606	FALSE	0.277352	0.0841533	-0.527277
fbxl7	2.41044	-1.2303	0.0160847	0.0561317	ENSDARG00000062251	120	FALSE	FALSE	154	0.00810168	0.00806903	FALSE	0.00883872	0.0620975	0.176199
sdhaf4	2.40191	-0.647922	0.0164555	0.0572405	ENSDARG00000039390	380	FALSE	FALSE	518	0.0269381	0.0265816	FALSE	0.02907	0.0218408	-0.0696749
ube2a	2.39795	-0.607761	0.0166338	0.0577782	ENSDARG00000098466	454	FALSE	FALSE	592	0.0312927	0.0308131	FALSE	0.0332555	0.0251287	-0.0495939
snrnp27	2.39168	-0.629266	0.0169186	0.0586204	ENSDARG00000035625	409	FALSE	FALSE	514	0.0271406	0.0267788	FALSE	0.029963	0.0174724	-0.0963556
ccdc32	2.38946	-0.828504	0.0170234	0.0588578	ENSDARG00000073962	238	FALSE	FALSE	292	0.0151906	0.0150764	FALSE	0.01632	-0.0462381	-0.485477
hmgb1b	2.38808	-0.437919	0.0170828	0.0590421	ENSDARG00000030479	857	FALSE	FALSE	1067	0.0592941	0.0576028	FALSE	0.0626167	-0.0116296	-0.274101
si:ch211-209j10.6	2.3859	-1.5897	0.0171957	0.0593268	ENSDARG00000093317	67	FALSE	FALSE	74	0.0038483	0.00384091	FALSE	0.0045088	-0.0507529	-0.513053
gli3	2.38334	-0.796915	0.0173065	0.0596453	ENSDARG00000052131	240	FALSE	FALSE	310	0.0160008	0.0158741	FALSE	0.0174145	-0.0181826	-0.314124
nudt3b	2.38313	-2.05195	0.017328	0.0596772	ENSDARG00000042123	39	FALSE	FALSE	51	0.00258241	0.00257908	FALSE	0.00283927	-0.0201322	-0.326032
zfyve21	2.38031	-0.584336	0.017447	0.0599383	ENSDARG00000027887	464	FALSE	FALSE	603	0.031394	0.0309113	FALSE	0.0342609	-0.00916788	-0.259065
plod1a	2.3738	-0.466446	0.0177552	0.0608249	ENSDARG00000059746	739	FALSE	FALSE	918	0.0504329	0.0492024	FALSE	0.0556262	0.0117786	-0.131132
pgrmc1	2.36937	-0.453568	0.0179679	0.0614668	ENSDARG00000054172	767	FALSE	FALSE	950	0.0511418	0.049877	FALSE	0.056192	-0.0155962	-0.298327
GARRE1	2.3653	-0.895849	0.0181699	0.0620923	ENSDARG00000105288	183	FALSE	FALSE	254	0.0129627	0.0128794	FALSE	0.0146563	0.0732048	0.244039
b3gnt2b	2.36394	-0.603452	0.0182328	0.0622854	ENSDARG00000091902	392	FALSE	FALSE	524	0.0274444	0.0270746	FALSE	0.0327922	0.0677238	0.210563
dpm2	2.35637	-0.41566	0.0186061	0.0634489	ENSDARG00000095623	909	FALSE	FALSE	1084	0.058484	0.0568377	FALSE	0.064297	-0.0584993	-0.560365
lrch1	2.35538	-0.948459	0.0186636	0.0636225	ENSDARG00000078778	189	FALSE	FALSE	255	0.0130133	0.0129294	FALSE	0.0143403	0.0164113	-0.102836
plpp2b	2.35476	-0.945278	0.0186948	0.0636621	ENSDARG00000028896	201	FALSE	FALSE	251	0.0130133	0.0129294	FALSE	0.0141617	0.0325874	-0.00403818
exoc3l1	2.34223	-1.44411	0.0193354	0.0656134	ENSDARG00000051899	80	FALSE	FALSE	105	0.00546863	0.00545373	FALSE	0.00593268	0.0342744	0.00626513
sos1	2.3376	-1.06084	0.0195705	0.0662953	ENSDARG00000100503	136	FALSE	FALSE	173	0.00881057	0.00877199	FALSE	0.010078	0.0263801	-0.0419504
tcp11l2	2.33651	-0.770453	0.0196236	0.0664057	ENSDARG00000027316	246	FALSE	FALSE	354	0.0185326	0.0183629	FALSE	0.0205239	0.111478	0.477797
si:dkey-42i9.6	2.33528	-0.288695	0.0196803	0.066528	ENSDARG00000013681	1676	FALSE	FALSE	2133	0.122639	0.115682	FALSE	0.132654	0.00169902	-0.192694
tsku	2.33285	-0.65517	0.0198145	0.0669351	ENSDARG00000040815	355	FALSE	FALSE	429	0.0225328	0.0222827	FALSE	0.0266745	0.0290371	-0.0257226
kank4	2.33186	-1.07843	0.0198733	0.0670406	ENSDARG00000059473	143	FALSE	FALSE	185	0.00946883	0.00942429	FALSE	0.010415	0.0201736	-0.0798579
higd1a	2.33064	-0.241572	0.0199243	0.0671892	ENSDARG00000022303	2367	FALSE	FALSE	3172	0.193579	0.176957	FALSE	0.197562	0.0655884	0.19752
meaf6	2.32936	-0.510567	0.0199994	0.0673722	ENSDARG00000101216	633	FALSE	FALSE	764	0.0408122	0.0400014	FALSE	0.0450283	-0.0360037	-0.42297
spint2	2.32926	-1.67413	0.020016	0.0674048	ENSDARG00000069476	58	FALSE	FALSE	92	0.00481037	0.00479884	FALSE	0.00460456	0.0855452	0.31941
tmsb	2.3218	-1.22353	0.020409	0.0685617	ENSDARG00000054911	91	FALSE	FALSE	125	0.00703833	0.00701368	FALSE	0.00799334	0.324821	1.78082
tspan7	2.31588	-0.575748	0.0207248	0.0694784	ENSDARG00000015759	446	FALSE	FALSE	597	0.0312927	0.0308131	FALSE	0.0335668	0.0187333	-0.0886546
mettl7a	2.31441	-1.83314	0.0208195	0.069748	ENSDARG00000056726	49	FALSE	FALSE	58	0.00293686	0.00293255	FALSE	0.00391212	0.126393	0.568891
p4ha1b	2.30953	-0.442733	0.0210751	0.0704825	ENSDARG00000071082	787	FALSE	FALSE	951	0.0539774	0.052571	FALSE	0.0582401	-0.00559364	-0.237235
grwd1	2.30914	-0.975503	0.0211047	0.0705571	ENSDARG00000004806	172	FALSE	FALSE	223	0.0116462	0.0115789	FALSE	0.0126668	0.00800731	-0.154165
si:dkey-244a7.1	2.30874	-0.718024	0.021123	0.0705764	ENSDARG00000097368	300	FALSE	FALSE	383	0.020001	0.0198036	FALSE	0.0226167	0.0294716	-0.0230685
bcl6b	2.3064	-0.761975	0.0212518	0.0709756	ENSDARG00000069335	246	FALSE	FALSE	343	0.0209631	0.0207464	FALSE	0.022314	0.347504	1.91936
xrn2	2.30475	-0.784588	0.0213476	0.0711976	ENSDARG00000101900	255	FALSE	FALSE	340	0.0175705	0.0174179	FALSE	0.0184189	-0.0209851	-0.331241
trnau1apa	2.30204	-1.42111	0.0215065	0.0716292	ENSDARG00000101323	76	FALSE	FALSE	105	0.00536736	0.00535301	FALSE	0.00590344	0.0632251	0.183086
samd4a	2.30142	-1.29935	0.0215403	0.0717174	ENSDARG00000075759	90	FALSE	FALSE	122	0.0062788	0.00625917	FALSE	0.00680695	0.0283837	-0.0297132
ntn1a	2.29962	-0.77238	0.0216362	0.0720111	ENSDARG00000105112	250	FALSE	FALSE	349	0.0185326	0.0183629	FALSE	0.0188485	0.043641	0.0634731
taf13	2.29053	-0.367877	0.0221534	0.0735568	ENSDARG00000070834	1091	FALSE	FALSE	1390	0.0766115	0.0738186	FALSE	0.0809566	-0.0172541	-0.308453
cdipt	2.28742	-0.709936	0.02234	0.0739995	ENSDARG00000070686	298	FALSE	FALSE	373	0.0193934	0.0192077	FALSE	0.0228976	0.046986	0.0839034
adma	2.28504	-1.00426	0.0224822	0.0744195	ENSDARG00000015263	142	FALSE	FALSE	176	0.00946883	0.00942429	FALSE	0.0115669	0.110323	0.470745
zgc:171686	2.28241	-1.28383	0.0226405	0.0748417	ENSDARG00000076721	84	FALSE	FALSE	107	0.0055699	0.00555445	FALSE	0.00690428	0.0859455	0.321854
rusc2	2.27917	-1.03789	0.0228309	0.0753173	ENSDARG00000095288	140	FALSE	FALSE	173	0.00896248	0.00892256	FALSE	0.0105556	0.0516586	0.112442
rack1	2.27705	-0.116612	0.0229422	0.0756428	ENSDARG00000041619	7465	FALSE	FALSE	10708	1.08902	0.736694	FALSE	0.79474	0.168873	-0.757308
runx1t1	2.27095	-1.17644	0.0233253	0.0767398	ENSDARG00000003680	95	FALSE	FALSE	135	0.00708897	0.00706396	FALSE	0.00727252	-0.0120309	-0.276552
iqsec1b	2.27004	-0.962521	0.0233804	0.0768947	ENSDARG00000016551	159	FALSE	FALSE	199	0.0101777	0.0101263	FALSE	0.0121326	0.00589974	-0.167038
CABZ01075125.1	2.26751	-1.09147	0.0235363	0.0771984	ENSDARG00000102972	125	FALSE	FALSE	169	0.00957011	0.0095246	FALSE	0.00988876	0.078001	0.273332
rgs3a	2.26728	-1.33254	0.0235539	0.0772299	ENSDARG00000099746	91	FALSE	FALSE	109	0.00562054	0.0056048	FALSE	0.00601819	-0.0796973	-0.689835
abi1a	2.26632	-0.566497	0.0236022	0.0773363	ENSDARG00000010155	464	FALSE	FALSE	612	0.0324067	0.0318927	FALSE	0.0360391	0.0550116	0.132921
p3h3	2.26623	-1.02216	0.0236163	0.0773564	ENSDARG00000057879	163	FALSE	FALSE	205	0.0107347	0.0106775	FALSE	0.0111605	-0.0130718	-0.282909
chst14	2.26596	-1.51804	0.0236356	0.0773936	ENSDARG00000043011	65	FALSE	FALSE	77	0.00394957	0.00394179	FALSE	0.00456164	-0.0363251	-0.424932
tcea2	2.2631	-1.16734	0.0238113	0.0778637	ENSDARG00000012927	131	FALSE	FALSE	169	0.00881057	0.00877199	FALSE	0.0094032	0.0176645	-0.0951824
zgc:92140	2.25768	-1.19391	0.0241467	0.0788808	ENSDARG00000098592	107	FALSE	FALSE	146	0.00749405	0.00746611	FALSE	0.00773837	-0.00644869	-0.242457
zgc:158398	2.2545	-0.883015	0.0243422	0.0794392	ENSDARG00000074226	193	FALSE	FALSE	238	0.0123044	0.0122293	FALSE	0.0139938	-0.00427912	-0.229206
pear1	2.25204	-1.01673	0.0244978	0.0798115	ENSDARG00000060753	136	FALSE	FALSE	169	0.00860803	0.00857119	FALSE	0.0100289	0.0193656	-0.0847929
strn3	2.25173	-0.550241	0.0245115	0.0798115	ENSDARG00000001729	456	FALSE	FALSE	617	0.0326092	0.0320889	FALSE	0.0356606	0.0319434	-0.00797159
C20H12orf57	2.24874	-0.676456	0.0247044	0.0803243	ENSDARG00000030038	323	FALSE	FALSE	397	0.0208618	0.0206472	FALSE	0.0237817	0.0239706	-0.0566668
elavl4	2.24532	-1.26772	0.0249296	0.0809482	ENSDARG00000045639	87	FALSE	FALSE	111	0.00572181	0.0057055	FALSE	0.00666947	0.0545813	0.130293
CR548634.2	2.23999	-0.739531	0.0252713	0.0817572	ENSDARG00000097585	289	FALSE	FALSE	347	0.0190896	0.0189097	FALSE	0.0197585	-0.0204263	-0.327828
kifc3	2.23384	-0.987354	0.0256771	0.0829319	ENSDARG00000054978	150	FALSE	FALSE	211	0.0109879	0.010928	FALSE	0.0135626	0.218076	1.12886
tbc1d10aa	2.2322	-0.627194	0.0257781	0.0831751	ENSDARG00000102070	344	FALSE	FALSE	437	0.0226847	0.0224312	FALSE	0.0260623	-0.00166286	-0.213227
klf7b	2.23112	-0.689709	0.0258509	0.0833269	ENSDARG00000043821	288	FALSE	FALSE	362	0.0190389	0.01886	FALSE	0.0212724	-0.0130909	-0.283026
selenbp1	2.22953	-0.684717	0.0259575	0.0836151	ENSDARG00000024717	307	FALSE	FALSE	397	0.0208112	0.0205976	FALSE	0.0231871	0.0513862	0.110778
si:ch211-214p16.1	2.22784	-0.523232	0.026065	0.0839038	ENSDARG00000044129	554	FALSE	FALSE	941	0.089878	0.0860657	FALSE	0.084575	1.69511	10.1501
vdrb	2.2243	-1.56183	0.0263197	0.0846134	ENSDARG00000070721	64	FALSE	FALSE	83	0.00425338	0.00424436	FALSE	0.00481076	0.040699	0.0455047
arap3	2.22356	-0.842153	0.0263604	0.084716	ENSDARG00000076801	201	FALSE	FALSE	260	0.0136716	0.013579	FALSE	0.0147021	0.00676391	-0.161759
stard4	2.22291	-2.0008	0.0264155	0.084837	ENSDARG00000102477	35	FALSE	FALSE	48	0.0024305	0.00242755	FALSE	0.00274097	0.0691796	0.219454
cbx7a	2.22237	-0.482462	0.0264343	0.0848695	ENSDARG00000038025	580	FALSE	FALSE	705	0.0390906	0.0383459	FALSE	0.0448309	0.0506345	0.106187
cmip	2.21848	-0.409012	0.0266977	0.0855163	ENSDARG00000062933	806	FALSE	FALSE	1018	0.0542812	0.0528592	FALSE	0.0633915	0.0324749	-0.00472562
lsp1b	2.21654	-0.770114	0.0268371	0.0858223	ENSDARG00000099385	240	FALSE	FALSE	302	0.015697	0.0155751	FALSE	0.0182135	0.0477242	0.088412
phactr4b	2.21268	-1.23764	0.0271067	0.0865135	ENSDARG00000032221	82	FALSE	FALSE	106	0.005418	0.00540337	FALSE	0.00690762	0.0869821	0.328186
tle2a	2.2107	-1.81083	0.0272505	0.0868296	ENSDARG00000042484	40	FALSE	FALSE	61	0.00308876	0.003084	FALSE	0.00339149	0.102253	0.421454
u2surp	2.20811	-0.565101	0.0274167	0.087302	ENSDARG00000061490	420	FALSE	FALSE	554	0.028609	0.0282074	FALSE	0.0318263	-0.00704611	-0.246106
gstk1	2.20746	-0.389572	0.0274595	0.0874097	ENSDARG00000056510	894	FALSE	FALSE	1213	0.0661299	0.0640352	FALSE	0.0654757	-0.0127045	-0.280666
CR762483.1	2.20666	-1.12679	0.0275251	0.0875722	ENSDARG00000114454	106	FALSE	FALSE	146	0.00936756	0.00932396	FALSE	0.00898054	0.239719	1.26105
specc1la	2.20263	-0.929249	0.027806	0.0884255	ENSDARG00000006719	149	FALSE	FALSE	193	0.0101777	0.0101263	FALSE	0.0116093	0.0518392	0.113545
ahr2	2.20229	-0.417021	0.0278239	0.0884537	ENSDARG00000021833	771	FALSE	FALSE	1039	0.0564079	0.0548744	FALSE	0.0604271	0.0424477	0.0561849
aebp1	2.20194	-0.320569	0.0278452	0.0884924	ENSDARG00000091726	1264	FALSE	FALSE	1601	0.100258	0.0955449	FALSE	0.112478	0.268916	1.43938
arhgap29a	2.20007	-1.91371	0.0279983	0.0888896	ENSDARG00000026329	35	FALSE	FALSE	50	0.00253177	0.00252857	FALSE	0.00280994	0.0400684	0.0416528
hapln1b	2.19753	-0.43297	0.0281621	0.0893239	ENSDARG00000068516	701	FALSE	FALSE	919	0.0520533	0.0507437	FALSE	0.0616711	0.211375	1.08793
prkd2	2.1969	-0.684878	0.0282123	0.0893852	ENSDARG00000104676	290	FALSE	FALSE	397	0.0204567	0.0202503	FALSE	0.0218325	0.0282244	-0.0306864
eif4ebp2	2.19639	-0.373329	0.0282414	0.0894162	ENSDARG00000031819	920	FALSE	FALSE	1189	0.0647121	0.0627045	FALSE	0.0730879	0.0809079	0.291086
si:dkey-100n23.5	2.19308	-1.18963	0.0284968	0.0900328	ENSDARG00000086911	115	FALSE	FALSE	146	0.00744342	0.00741585	FALSE	0.00788822	-0.0347513	-0.41532
dnase1l4.1	2.1918	-1.66595	0.0285886	0.090264	ENSDARG00000015123	43	FALSE	FALSE	67	0.00339258	0.00338683	FALSE	0.00362226	0.0970803	0.389862
2002-09-01	2.19031	-0.323208	0.0286822	0.0904422	ENSDARG00000027590	1301	FALSE	FALSE	1763	0.099043	0.0944398	FALSE	0.103331	0.0596683	0.161362
abcb10	2.18933	-1.45622	0.0287675	0.0906229	ENSDARG00000061591	59	FALSE	FALSE	82	0.00430402	0.00429478	FALSE	0.00550746	0.188586	0.948745
gosr2	2.18563	-0.782742	0.0290299	0.091258	ENSDARG00000053070	214	FALSE	FALSE	279	0.0144817	0.0143779	FALSE	0.0153879	-0.0171294	-0.307691
cdc26	2.18546	-0.344786	0.0290349	0.091258	ENSDARG00000077815	1064	FALSE	FALSE	1297	0.0709403	0.0685371	FALSE	0.0761363	-0.0594302	-0.56605
rgl1	2.17893	-0.455659	0.029521	0.0926659	ENSDARG00000005989	640	FALSE	FALSE	844	0.0448124	0.0438373	FALSE	0.0487732	0.00675083	-0.161839
zgc:77056	2.1783	-0.881593	0.0295754	0.0928064	ENSDARG00000029615	182	FALSE	FALSE	223	0.0118993	0.0118291	FALSE	0.0123338	-0.0327142	-0.402878
fam120a	2.17586	-0.364315	0.0297491	0.0931411	ENSDARG00000075021	1023	FALSE	FALSE	1349	0.0742822	0.0716528	FALSE	0.0768284	0.0194336	-0.0843776
s100v2	2.17551	-0.407785	0.0297774	0.0931994	ENSDARG00000070702	873	FALSE	FALSE	1029	0.0691174	0.0668335	FALSE	0.0739705	0.246083	1.29992
slco5a1a	2.17313	-0.961118	0.0299647	0.0936951	ENSDARG00000086104	155	FALSE	FALSE	223	0.0115449	0.0114788	FALSE	0.0122432	0.066992	0.206093
gig2o	2.17177	-0.93761	0.0300658	0.0939811	ENSDARG00000086903	155	FALSE	FALSE	212	0.0109373	0.0108779	FALSE	0.0113962	0.0499073	0.101745
cetn4	2.17085	-0.717815	0.030131	0.0941243	ENSDARG00000041215	249	FALSE	FALSE	311	0.0161021	0.0159738	FALSE	0.018255	-0.00191343	-0.214758
fundc2	2.1702	-0.373636	0.0301768	0.0942369	ENSDARG00000103740	973	FALSE	FALSE	1279	0.0699782	0.0676383	FALSE	0.0739205	0.0163347	-0.103304
ubiad1	2.165	-1.22334	0.0305857	0.0952681	ENSDARG00000013009	91	FALSE	FALSE	117	0.00592435	0.00590687	FALSE	0.00708397	0.0388717	0.0343437
arhgap45a	2.164	-1.43371	0.0306645	0.095453	ENSDARG00000052496	61	FALSE	FALSE	84	0.00425338	0.00424436	FALSE	0.00480996	-0.00728586	-0.247571
cyp26b1	2.16162	-0.766077	0.030842	0.0958825	ENSDARG00000077121	236	FALSE	FALSE	326	0.0177224	0.0175672	FALSE	0.0195428	0.0914218	0.355302
sccpdhb	2.1589	-1.12296	0.0310566	0.0964882	ENSDARG00000024564	108	FALSE	FALSE	130	0.00668388	0.00666164	FALSE	0.00833762	0.0266408	-0.0403584
pdap1b	2.14521	-0.457691	0.0321265	0.0993672	ENSDARG00000002967	624	FALSE	FALSE	782	0.0412679	0.0404391	FALSE	0.0453957	-0.0228764	-0.342792
ino80	2.1327	-0.952285	0.033149	0.10201	ENSDARG00000070432	139	FALSE	FALSE	192	0.00982328	0.00977535	FALSE	0.0112383	0.0592857	0.159026
maf1	2.13182	-0.922635	0.0332216	0.102201	ENSDARG00000013122	151	FALSE	FALSE	202	0.0103296	0.0102767	FALSE	0.0115464	0.018308	-0.0912524
fam207a	2.13073	-0.808809	0.0333105	0.102442	ENSDARG00000071500	204	FALSE	FALSE	255	0.0134184	0.0133292	FALSE	0.0141109	-0.0582134	-0.558618
kmt2e	2.12848	-0.73741	0.0334957	0.102946	ENSDARG00000007523	236	FALSE	FALSE	312	0.0162034	0.0160735	FALSE	0.0191115	0.0712877	0.232329
CTBP1	2.12741	-0.652786	0.0335827	0.103118	ENSDARG00000019213	309	FALSE	FALSE	398	0.0206086	0.0203992	FALSE	0.0225867	0.0096593	-0.144075
cacnb2a	2.12738	-1.44668	0.0335933	0.103118	ENSDARG00000099045	57	FALSE	FALSE	75	0.00379766	0.00379047	FALSE	0.00434575	0.0776799	0.271371
gtf2a2	2.12622	-0.560863	0.0336807	0.103286	ENSDARG00000053685	412	FALSE	FALSE	511	0.0267862	0.0264337	FALSE	0.0288757	-0.0562698	-0.546748
slc12a7b	2.1186	-0.609401	0.0343206	0.105016	ENSDARG00000062058	325	FALSE	FALSE	463	0.0242544	0.0239649	FALSE	0.0270532	0.0929281	0.364502
mbd4	2.11534	-1.78935	0.0346159	0.105705	ENSDARG00000110298	46	FALSE	FALSE	60	0.00308876	0.003084	FALSE	0.00386896	0.20608	1.05559
tmem230a	2.11489	-1.11114	0.0346456	0.105744	ENSDARG00000027687	111	FALSE	FALSE	143	0.00739278	0.00736559	FALSE	0.00754371	-0.0494376	-0.505019
dagla	2.11412	-1.92529	0.0347196	0.10587	ENSDARG00000062956	35	FALSE	FALSE	48	0.0024305	0.00242755	FALSE	0.00263458	-0.00898196	-0.25793
ifitm1	2.11013	-0.183337	0.0350268	0.106673	ENSDARG00000093303	3331	FALSE	FALSE	4531	0.551117	0.438975	TRUE	0.496832	1.37862	1.40214
fli1b	2.10703	-0.955458	0.0353227	0.107473	ENSDARG00000040080	153	FALSE	FALSE	213	0.0111398	0.0110782	FALSE	0.0118355	0.0362678	0.0184402
ston2	2.10531	-0.751873	0.0354672	0.107845	ENSDARG00000057452	222	FALSE	FALSE	297	0.0152919	0.0151762	FALSE	0.018108	0.0618505	0.174691
pld1a	2.10305	-0.962411	0.0356671	0.10826	ENSDARG00000056228	137	FALSE	FALSE	180	0.00921566	0.00917345	FALSE	0.0101807	-0.0177991	-0.311782
emc10	2.10289	-0.425872	0.0356705	0.10826	ENSDARG00000054793	657	FALSE	FALSE	817	0.0436478	0.0427221	FALSE	0.0457755	-0.0407668	-0.452061
tax1bp3	2.09853	-0.457619	0.0360566	0.109023	ENSDARG00000059177	606	FALSE	FALSE	766	0.0413185	0.0404877	FALSE	0.0448509	0.0238942	-0.0571334
MRAS	2.09114	-1.76083	0.0367317	0.110857	ENSDARG00000075285	37	FALSE	FALSE	50	0.00253177	0.00252857	FALSE	0.0030324	0.0370076	0.0229588
ntan1	2.08886	-1.24883	0.0369354	0.111299	ENSDARG00000105182	94	FALSE	FALSE	115	0.00587371	0.00585653	FALSE	0.00675239	-0.0073636	-0.248045
agfg1b	2.08885	-1.22433	0.036933	0.111299	ENSDARG00000019526	84	FALSE	FALSE	109	0.00562054	0.0056048	FALSE	0.00611159	-0.00434189	-0.22959
tmbim4	2.08757	-0.620907	0.0370399	0.11151	ENSDARG00000014361	318	FALSE	FALSE	390	0.0201023	0.0199029	FALSE	0.0244532	0.017553	-0.0958633
si:dkey-237i9.8	2.0875	-1.68064	0.0370596	0.111532	ENSDARG00000103020	43	FALSE	FALSE	65	0.00334194	0.00333637	FALSE	0.00316494	-0.035576	-0.420357
capns1b	2.08245	-0.257555	0.0374954	0.112707	ENSDARG00000013804	1687	FALSE	FALSE	2074	0.124411	0.11726	FALSE	0.129722	0.0106611	-0.137957
med21	2.08026	-0.558548	0.0377049	0.113266	ENSDARG00000026839	402	FALSE	FALSE	497	0.0259254	0.025595	FALSE	0.0280633	-0.0405366	-0.450655
rbms2a	2.07716	-0.542519	0.0379898	0.113875	ENSDARG00000044179	412	FALSE	FALSE	523	0.0273938	0.0270253	FALSE	0.0314334	0.0372761	0.0245986
jupa	2.07559	-0.467849	0.0381319	0.114196	ENSDARG00000070787	530	FALSE	FALSE	685	0.0374702	0.0367853	FALSE	0.0408191	0.0718497	0.235762
ywhae2	2.07497	-0.42748	0.0381924	0.114287	ENSDARG00000017014	703	FALSE	FALSE	908	0.0484075	0.0472724	FALSE	0.0502528	-0.0420205	-0.459718
si:dkey-51a16.9	2.07042	-1.60973	0.0386345	0.11525	ENSDARG00000039483	56	FALSE	FALSE	71	0.00369639	0.00368957	FALSE	0.00411414	0.0889559	0.340241
purab	2.06904	-0.698759	0.0387479	0.115506	ENSDARG00000099614	235	FALSE	FALSE	349	0.0178237	0.0176667	FALSE	0.0180815	0.00681599	-0.161441
nck1a	2.06189	-0.815725	0.0394277	0.117137	ENSDARG00000074262	173	FALSE	FALSE	230	0.0117981	0.011729	FALSE	0.0138348	0.0449773	0.071635
castor1	2.06164	-1.32079	0.0394603	0.117198	ENSDARG00000079588	69	FALSE	FALSE	103	0.00531672	0.00530264	FALSE	0.00515959	-0.0306737	-0.390415
ENSDARG00000059507	2.05328	-1.68329	0.0402688	0.119235	ENSDARG00000059507	43	FALSE	FALSE	62	0.00319003	0.00318496	FALSE	0.00323573	-0.00511902	-0.234336
lpar6a	2.04683	-1.49425	0.0409002	0.12081	ENSDARG00000062552	62	FALSE	FALSE	95	0.00501291	0.00500039	FALSE	0.00460525	0.023057	-0.0622466
rassf2b	2.04656	-1.9702	0.0409283	0.120853	ENSDARG00000044044	32	FALSE	FALSE	41	0.00207605	0.0020739	FALSE	0.00270162	0.104507	0.435223
BX927253.2	2.04611	-1.9267	0.0409714	0.12091	ENSDARG00000096091	32	FALSE	FALSE	35	0.00177224	0.00177067	FALSE	0.00252033	0.0750489	0.255302
zgc:194246	2.04346	-0.46764	0.0412128	0.121548	ENSDARG00000092889	523	FALSE	FALSE	665	0.0365082	0.0358575	FALSE	0.0384031	-0.00810711	-0.252587
si:ch211-132g1.3	2.04337	-1.31542	0.0412399	0.121591	ENSDARG00000089477	80	FALSE	FALSE	117	0.00607626	0.00605787	FALSE	0.00592285	0.0245463	-0.0531508
fgfr2	2.0401	-0.701989	0.0415513	0.122277	ENSDARG00000058115	231	FALSE	FALSE	318	0.0165578	0.0164222	FALSE	0.0194744	0.118102	0.518255
fopnl	2.04002	-0.790389	0.0415606	0.122277	ENSDARG00000071198	185	FALSE	FALSE	222	0.0114943	0.0114287	FALSE	0.013223	-0.00670381	-0.244016
cyfip1	2.03879	-0.404603	0.0416786	0.122439	ENSDARG00000044345	726	FALSE	FALSE	916	0.049319	0.0481413	FALSE	0.0553685	0.025188	-0.0492313
ddx5	2.03741	-0.206297	0.041813	0.122722	ENSDARG00000038068	2634	FALSE	FALSE	3444	0.214137	0.194034	FALSE	0.218768	0.0623976	0.178032
nenf	2.03362	-0.500663	0.042201	0.123711	ENSDARG00000040192	484	FALSE	FALSE	594	0.0314953	0.0310095	FALSE	0.0343632	-0.0501948	-0.509644
ier3ip1	2.0333	-0.260369	0.042227	0.12375	ENSDARG00000039601	1659	FALSE	FALSE	2028	0.116867	0.110527	FALSE	0.12279	-0.0385328	-0.438416
GCA	2.02737	-0.273571	0.0428291	0.125098	ENSDARG00000020187	1472	FALSE	FALSE	1896	0.107043	0.101693	FALSE	0.111313	-0.024675	-0.353778
mob4	2.02723	-0.48509	0.0428489	0.125098	ENSDARG00000056085	487	FALSE	FALSE	613	0.0321535	0.0316474	FALSE	0.036026	-0.00313813	-0.222238
slc26a5	2.02631	-0.732307	0.0429457	0.125327	ENSDARG00000022424	197	FALSE	FALSE	287	0.0148868	0.0147771	FALSE	0.0156099	0.018121	-0.0923942
pet100	2.02573	-0.443828	0.0430015	0.125452	ENSDARG00000098017	579	FALSE	FALSE	743	0.0394957	0.0387357	FALSE	0.0419962	-0.0265606	-0.365294
mbd2	2.0243	-0.580534	0.0431526	0.12578	ENSDARG00000075952	358	FALSE	FALSE	446	0.0238493	0.0235694	FALSE	0.0263159	-0.00705225	-0.246144
zfp36l1b	2.02421	-0.250678	0.0431508	0.12578	ENSDARG00000021443	1682	FALSE	FALSE	2158	0.135906	0.12743	FALSE	0.144415	0.182753	0.913124
rreb1a	2.02126	-1.35118	0.0434781	0.126463	ENSDARG00000063701	65	FALSE	FALSE	94	0.00481037	0.00479884	FALSE	0.00524864	0.0826089	0.301476
apc	2.01784	-0.744313	0.0438235	0.127277	ENSDARG00000058868	200	FALSE	FALSE	282	0.0143805	0.0142781	FALSE	0.015298	-0.0058948	-0.239075
LO018029.1	2.01144	-1.71028	0.0445113	0.128851	ENSDARG00000105784	42	FALSE	FALSE	56	0.00288622	0.00288206	FALSE	0.00352743	0.0636369	0.185601
gpc4	2.00664	-0.54467	0.0450046	0.130047	ENSDARG00000015472	414	FALSE	FALSE	531	0.0290141	0.0286012	FALSE	0.0306913	0.0015503	-0.193602
inka1b	2.00611	-1.46918	0.0450714	0.130162	ENSDARG00000070404	50	FALSE	FALSE	64	0.00329131	0.0032859	FALSE	0.00373936	0.0135035	-0.120597
get1	2.00519	-0.973812	0.0451647	0.130315	ENSDARG00000074271	121	FALSE	FALSE	153	0.00794977	0.00791834	FALSE	0.00932075	0.041719	0.0517344
atf6	2.00441	-0.46671	0.0452386	0.130489	ENSDARG00000012656	513	FALSE	FALSE	638	0.0341283	0.0335589	FALSE	0.0388091	0.0337503	0.00306437
eif3k	2.00227	-0.200394	0.0454621	0.130978	ENSDARG00000068289	2563	FALSE	FALSE	3150	0.198187	0.18081	FALSE	0.201452	-0.0108016	-0.269044
tusc2b	2.00223	-0.978017	0.0454839	0.131002	ENSDARG00000025340	127	FALSE	FALSE	163	0.00850676	0.00847078	FALSE	0.00972094	0.0521576	0.115489
txndc15	2.00116	-0.589437	0.0455951	0.131245	ENSDARG00000110357	371	FALSE	FALSE	453	0.0236974	0.023421	FALSE	0.0253174	-0.0412765	-0.455174
rnf13	2.00073	-0.72694	0.0456397	0.131334	ENSDARG00000019438	215	FALSE	FALSE	279	0.0143805	0.0142781	FALSE	0.0158237	-0.0113446	-0.27236
si:dkeyp-69b9.6	1.99641	-0.862332	0.0461085	0.13233	ENSDARG00000014825	141	FALSE	FALSE	195	0.00992455	0.00987563	FALSE	0.0104628	-0.0213115	-0.333234
foxn3	1.99197	-1.42354	0.0466055	0.133481	ENSDARG00000012833	60	FALSE	FALSE	91	0.00460783	0.00459724	FALSE	0.00487441	0.0830462	0.304146
myl9b	1.98758	-0.183603	0.0470642	0.134635	ENSDARG00000008030	2900	FALSE	FALSE	4259	0.279812	0.246713	FALSE	0.263929	0.193639	-0.337851
crfb4	1.98248	-0.681115	0.0476459	0.136059	ENSDARG00000068711	242	FALSE	FALSE	296	0.0152413	0.0151263	FALSE	0.0173694	-0.0183983	-0.315441
med19b	1.98223	-1.07849	0.0476807	0.136102	ENSDARG00000009472	95	FALSE	FALSE	113	0.00572181	0.0057055	FALSE	0.00692874	-0.0310674	-0.39282
btg3	1.98197	-0.596715	0.0477029	0.136102	ENSDARG00000069065	333	FALSE	FALSE	442	0.0232923	0.0230252	FALSE	0.0228877	-0.0332547	-0.406179
sec61g	1.97954	-0.0838798	0.0479559	0.136743	ENSDARG00000018637	9040	FALSE	FALSE	13595	2.18603	1.15878	FALSE	1.22829	0.533917	-0.709893
hrasb	1.97821	-1.48023	0.0481361	0.136995	ENSDARG00000005651	48	FALSE	FALSE	65	0.00329131	0.0032859	FALSE	0.00338313	-0.0378761	-0.434405
bnip4	1.97813	-1.02321	0.0481428	0.136995	ENSDARG00000022832	112	FALSE	FALSE	139	0.00708897	0.00706396	FALSE	0.00811435	-0.0277906	-0.372807
rhoua	1.97562	-1.35909	0.0484293	0.13777	ENSDARG00000019709	58	FALSE	FALSE	80	0.00405084	0.00404266	FALSE	0.0043872	0.00531981	-0.17058
smarca2	1.9725	-0.681309	0.0487745	0.138468	ENSDARG00000008904	233	FALSE	FALSE	326	0.0169122	0.0167708	FALSE	0.0182529	0.0504797	0.105242
ssna1	1.97054	-1.08308	0.0490085	0.139051	ENSDARG00000101300	107	FALSE	FALSE	132	0.00678515	0.00676224	FALSE	0.00668774	-0.148261	-1.1086
si:dkey-4e7.3	1.96572	-1.29153	0.0495642	0.140381	ENSDARG00000042124	69	FALSE	FALSE	82	0.00415211	0.00414351	FALSE	0.00537096	0.0606844	0.167569
tspo	1.96395	-0.539939	0.0497568	0.140845	ENSDARG00000026655	375	FALSE	FALSE	518	0.0273432	0.026976	FALSE	0.0295047	0.0380633	0.0294063
mras	1.96062	-0.868537	0.0501487	0.141706	ENSDARG00000062865	134	FALSE	FALSE	199	0.0102284	0.0101764	FALSE	0.0102583	0.0132335	-0.122245
jund	1.96054	-0.213655	0.0501461	0.141706	ENSDARG00000067850	2239	FALSE	FALSE	2933	0.176617	0.162643	FALSE	0.186933	0.0817583	0.29628
ccdc82	1.95968	-1.06718	0.0502627	0.141946	ENSDARG00000014966	92	FALSE	FALSE	114	0.00582308	0.00580619	FALSE	0.00671287	-0.0180727	-0.313453
cops7a	1.95603	-0.601446	0.0506875	0.142855	ENSDARG00000022788	323	FALSE	FALSE	383	0.0196972	0.0195057	FALSE	0.0233933	-0.0204058	-0.327703
arid1aa	1.95486	-0.765498	0.0508273	0.143153	ENSDARG00000101710	192	FALSE	FALSE	251	0.0129627	0.0128794	FALSE	0.014521	0.0129002	-0.124281
cbx3b	1.95486	-1.35718	0.0508363	0.143153	ENSDARG00000092158	60	FALSE	FALSE	82	0.00415211	0.00414351	FALSE	0.00515004	0.104303	0.433974
BX511021.2	1.95046	-1.08845	0.0513533	0.144312	ENSDARG00000097646	88	FALSE	FALSE	117	0.00602562	0.00600754	FALSE	0.00710868	0.0299176	-0.0203449
sgce	1.95043	-0.413106	0.0513438	0.144312	ENSDARG00000012138	621	FALSE	FALSE	755	0.0412679	0.0404391	FALSE	0.0465462	0.0240422	-0.0562297
cks2	1.94654	-0.708756	0.0518212	0.145417	ENSDARG00000071410	260	FALSE	FALSE	305	0.018482	0.0183132	FALSE	0.0191593	0.0800832	0.286049
si:ch211-213a13.1	1.94649	-0.514385	0.0518187	0.145417	ENSDARG00000090600	396	FALSE	FALSE	528	0.0277482	0.0273702	FALSE	0.0329802	0.0967465	0.387824
BX936397.2	1.94584	-1.51063	0.051913	0.145548	ENSDARG00000096373	54	FALSE	FALSE	69	0.00354448	0.00353822	FALSE	0.00335186	-0.0823468	-0.706017
fam3a	1.94159	-0.683754	0.0524144	0.146827	ENSDARG00000070675	240	FALSE	FALSE	308	0.0162034	0.0160735	FALSE	0.0179488	0.021886	-0.0693992
lcmt1	1.94011	-0.743982	0.0525905	0.147193	ENSDARG00000045140	178	FALSE	FALSE	222	0.011393	0.0113286	FALSE	0.0130713	0.0427386	0.0579614
aplnra	1.93722	-1.63855	0.0529585	0.148009	ENSDARG00000002172	37	FALSE	FALSE	44	0.0024305	0.00242755	FALSE	0.00282537	0.00571235	-0.168182
hnrnpaba	1.9351	-0.182179	0.0531937	0.148577	ENSDARG00000007960	2875	FALSE	FALSE	3774	0.235404	0.211398	FALSE	0.236673	0.0372261	-0.608468
oip5-as1	1.93391	-0.514616	0.0533494	0.148859	ENSDARG00000093456	415	FALSE	FALSE	557	0.0293179	0.0288964	FALSE	0.0319371	0.0598207	0.162293
rnf146	1.93316	-1.42946	0.053459	0.149065	ENSDARG00000089981	61	FALSE	FALSE	79	0.0040002	0.00399222	FALSE	0.00482573	0.0929807	0.364823
ENSDARG00000059707	1.92415	-1.74905	0.0545779	0.151836	ENSDARG00000059707	30	FALSE	FALSE	35	0.00177224	0.00177067	FALSE	0.0026625	0.095617	0.380925
sbds	1.92077	-0.922349	0.0549959	0.15278	ENSDARG00000027803	135	FALSE	FALSE	180	0.00916502	0.00912328	FALSE	0.0100266	0.029989	-0.0199086
cx35.4	1.92012	-1.37877	0.0550823	0.152977	ENSDARG00000042866	56	FALSE	FALSE	72	0.00369639	0.00368957	FALSE	0.00374272	-0.00168971	-0.213391
CR545476.1	1.91982	-1.32066	0.0551199	0.152985	ENSDARG00000095078	57	FALSE	FALSE	79	0.00410147	0.00409309	FALSE	0.00480536	0.0642671	0.189451
ip6k2a	1.91707	-0.475021	0.0554522	0.153696	ENSDARG00000008310	428	FALSE	FALSE	570	0.0303307	0.0298798	FALSE	0.0341084	0.0451907	0.0729382
cnpy3	1.91542	-0.823554	0.055673	0.154132	ENSDARG00000070512	164	FALSE	FALSE	218	0.0114436	0.0113786	FALSE	0.0112254	-0.0178205	-0.311913
ddx6	1.91233	-0.330444	0.0560587	0.155023	ENSDARG00000061338	951	FALSE	FALSE	1394	0.0758519	0.0731128	FALSE	0.0814232	0.123059	0.548533
rfxank	1.90439	-0.944298	0.0570979	0.15736	ENSDARG00000016730	130	FALSE	FALSE	157	0.00794977	0.00791834	FALSE	0.00907392	-0.0269227	-0.367506
myo1ca	1.90413	-0.389165	0.0571175	0.157369	ENSDARG00000020924	661	FALSE	FALSE	853	0.0468884	0.0458224	FALSE	0.0499806	0.0551898	0.134009
fas	1.9035	-1.31743	0.0572145	0.157547	ENSDARG00000043586	53	FALSE	FALSE	76	0.00394957	0.00394179	FALSE	0.00369785	-0.105593	-0.847995
tm2d2	1.90305	-0.7936	0.0572652	0.157641	ENSDARG00000035515	157	FALSE	FALSE	185	0.00951947	0.00947444	FALSE	0.0102834	-0.104163	-0.839261
ankrd11	1.90237	-0.565079	0.0573527	0.157793	ENSDARG00000051886	322	FALSE	FALSE	464	0.0241531	0.023866	FALSE	0.0261729	0.0646322	0.19168
vcam1b	1.8964	-0.562347	0.0581375	0.159681	ENSDARG00000062479	313	FALSE	FALSE	409	0.0229379	0.0226788	FALSE	0.0260941	0.109028	0.462832
syap1	1.89438	-0.616667	0.0584065	0.160329	ENSDARG00000012946	275	FALSE	FALSE	354	0.01833	0.0181641	FALSE	0.0202659	-0.00650046	-0.242774
gadd45bb	1.89311	-0.370566	0.0585692	0.160695	ENSDARG00000013576	733	FALSE	FALSE	898	0.0505848	0.049347	FALSE	0.0577125	0.0867587	0.326821
nat9	1.89046	-0.63156	0.0589297	0.161537	ENSDARG00000071425	271	FALSE	FALSE	325	0.0170135	0.0168704	FALSE	0.0187541	-0.0376709	-0.433152
si:dkey-16l2.20	1.8901	-0.689107	0.0589778	0.161623	ENSDARG00000098191	216	FALSE	FALSE	269	0.014026	0.0139286	FALSE	0.015067	-0.040768	-0.452068
pxmp2	1.88429	-1.12407	0.0597681	0.163328	ENSDARG00000003144	84	FALSE	FALSE	96	0.00491164	0.00489962	FALSE	0.00600556	-0.00696498	-0.245611
ginm1	1.88338	-0.436462	0.0598796	0.163495	ENSDARG00000021975	540	FALSE	FALSE	690	0.0361537	0.0355155	FALSE	0.0411301	0.0388568	0.0342532
mier1a	1.88253	-1.32596	0.0600097	0.163758	ENSDARG00000041072	60	FALSE	FALSE	68	0.00349385	0.00348776	FALSE	0.00399404	-0.114787	-0.90415
calcoco2	1.88167	-0.893779	0.0601213	0.163897	ENSDARG00000052515	134	FALSE	FALSE	170	0.00886121	0.00882218	FALSE	0.0104555	0.0286448	-0.0281188
hspa12a	1.88116	-0.79225	0.0601855	0.164007	ENSDARG00000070603	163	FALSE	FALSE	194	0.0102284	0.0101764	FALSE	0.0115473	-0.00352077	-0.224575
si:dkey-118j18.2	1.87826	-0.501761	0.0605768	0.16475	ENSDARG00000096457	397	FALSE	FALSE	500	0.0260773	0.0257431	FALSE	0.0308505	0.0199128	-0.0814507
pip4k2ca	1.87733	-0.636666	0.0607076	0.165059	ENSDARG00000031020	250	FALSE	FALSE	306	0.0156464	0.0155252	FALSE	0.0188412	0.0169439	-0.0995835
stk11	1.87664	-1.49618	0.0608177	0.165312	ENSDARG00000046074	49	FALSE	FALSE	62	0.0031394	0.00313448	FALSE	0.00392425	0.0657969	0.198794
aamdc	1.87405	-0.782672	0.0611605	0.165919	ENSDARG00000103957	169	FALSE	FALSE	228	0.0118487	0.0117791	FALSE	0.012189	0.0192117	-0.0857325
glo1	1.87265	-0.288272	0.0613439	0.166256	ENSDARG00000068978	1186	FALSE	FALSE	1465	0.0819788	0.0787916	FALSE	0.0871842	-0.0182074	-0.314275
numb	1.87095	-0.797819	0.0615922	0.166593	ENSDARG00000027279	172	FALSE	FALSE	217	0.0110892	0.0110281	FALSE	0.0125612	-0.0092402	-0.259507
zgc:91944	1.86814	-1.33827	0.0619922	0.167567	ENSDARG00000035887	64	FALSE	FALSE	91	0.00460783	0.00459724	FALSE	0.00495356	0.0392463	0.0366319
si:ch211-147a11.3	1.86669	-0.987809	0.0621829	0.168003	ENSDARG00000069009	93	FALSE	FALSE	123	0.00643071	0.00641012	FALSE	0.00742381	0.132884	0.608538
hikeshi	1.86508	-0.467537	0.0624027	0.168536	ENSDARG00000104071	464	FALSE	FALSE	567	0.0296724	0.0292407	FALSE	0.0328872	-0.0262725	-0.363535
AL732567.1	1.86483	-1.05182	0.0624488	0.168585	ENSDARG00000102957	87	FALSE	FALSE	142	0.00724087	0.00721478	FALSE	0.00729879	0.0698465	0.223527
epb41l4a	1.86432	-1.3737	0.0625256	0.16868	ENSDARG00000040087	55	FALSE	FALSE	67	0.00349385	0.00348776	FALSE	0.00339144	-0.188925	-1.35696
tnfaip8l3	1.86304	-1.13808	0.0626971	0.169096	ENSDARG00000088709	68	FALSE	FALSE	93	0.00475973	0.00474844	FALSE	0.00525998	0.093891	0.370383
tmem108	1.86172	-0.796119	0.0628851	0.169509	ENSDARG00000090230	170	FALSE	FALSE	213	0.0112917	0.0112284	FALSE	0.0138501	0.163403	0.794938
CT583646.2	1.85786	-1.23198	0.0634355	0.170661	ENSDARG00000094202	68	FALSE	FALSE	86	0.00435465	0.0043452	FALSE	0.00493842	0.0109294	-0.136318
si:ch1073-224n8.1	1.85671	-1.5856	0.0636046	0.170974	ENSDARG00000104485	44	FALSE	FALSE	47	0.00237987	0.00237704	FALSE	0.00311394	0.010137	-0.141158
rxrbb	1.85476	-0.819501	0.0638725	0.171613	ENSDARG00000002006	153	FALSE	FALSE	202	0.0103296	0.0102767	FALSE	0.0117478	0.0463915	0.0802725
cflara	1.85469	-0.725934	0.0638776	0.171613	ENSDARG00000055966	184	FALSE	FALSE	243	0.0123044	0.0122293	FALSE	0.0142177	0.0597262	0.161716
si:dkeyp-67f1.1	1.85189	-1.60713	0.0642955	0.172544	ENSDARG00000096954	39	FALSE	FALSE	53	0.00268368	0.00268009	FALSE	0.00329753	0.0919981	0.358822
pomt1	1.84781	-1.38601	0.0648832	0.173833	ENSDARG00000067670	60	FALSE	FALSE	77	0.00389893	0.00389135	FALSE	0.00446656	0.0102635	-0.140385
nudt9	1.84734	-0.92626	0.0649403	0.173938	ENSDARG00000087927	116	FALSE	FALSE	143	0.00729151	0.00726505	FALSE	0.0085811	0.0355277	0.0139199
sesn3	1.84712	-0.51816	0.064961	0.173946	ENSDARG00000015822	336	FALSE	FALSE	452	0.0238999	0.0236188	FALSE	0.0265824	0.0761215	0.261853
plcd1a	1.84666	-0.962187	0.0650437	0.174023	ENSDARG00000059123	114	FALSE	FALSE	147	0.00754469	0.00751637	FALSE	0.00968038	0.119555	0.527129
si:ch211-242b18.1	1.84608	-0.628211	0.065115	0.174166	ENSDARG00000054723	224	FALSE	FALSE	302	0.0155451	0.0154255	FALSE	0.0179187	0.0261328	-0.0434612
tfdp2	1.84405	-1.48964	0.0654245	0.174801	ENSDARG00000042835	39	FALSE	FALSE	54	0.00273432	0.00273058	FALSE	0.00299152	0.000863822	-0.197795
ptgs2b	1.84192	-0.945937	0.0657275	0.175418	ENSDARG00000010276	97	FALSE	FALSE	116	0.0062788	0.00625917	FALSE	0.00840277	0.127621	0.576392
fam219b	1.84068	-1.17884	0.0659144	0.175724	ENSDARG00000104637	68	FALSE	FALSE	101	0.00516482	0.00515153	FALSE	0.00552494	0.1002	0.408914
kif5ba-1	1.83709	-0.984015	0.0664405	0.176843	ENSDARG00000074131	98	FALSE	FALSE	124	0.00638007	0.0063598	FALSE	0.00655034	-0.0756334	-0.665014
amfra	1.83427	-0.687975	0.0668556	0.177793	ENSDARG00000020218	210	FALSE	FALSE	271	0.0140767	0.0139785	FALSE	0.016269	0.0622439	0.177093
CDPF1	1.8338	-0.265832	0.0669144	0.177842	ENSDARG00000095705	1313	FALSE	FALSE	1631	0.0934225	0.0893126	FALSE	0.0968403	-0.0290704	-0.380623
mbnl2	1.83371	-0.362542	0.0669287	0.177842	ENSDARG00000018460	694	FALSE	FALSE	963	0.0511925	0.0499252	FALSE	0.0538722	0.00874548	-0.149657
rnf185	1.83204	-0.35208	0.0671771	0.178307	ENSDARG00000032997	736	FALSE	FALSE	885	0.0475973	0.0464993	FALSE	0.0537823	-0.0124755	-0.279267
si:ch1073-164k15.3	1.83106	-1.59836	0.0673433	0.178594	ENSDARG00000087102	35	FALSE	FALSE	45	0.00232923	0.00232652	FALSE	0.00255665	0.037802	0.0278107
abca3b	1.83077	-0.70318	0.0673763	0.178594	ENSDARG00000100524	196	FALSE	FALSE	255	0.0132665	0.0131793	FALSE	0.0164841	0.133644	0.613179
ghrb	1.83067	-0.687011	0.0673924	0.178594	ENSDARG00000007671	211	FALSE	FALSE	309	0.0166084	0.016472	FALSE	0.016913	0.0664552	0.202814
rnf169	1.83055	-1.05394	0.067414	0.178594	ENSDARG00000042825	87	FALSE	FALSE	104	0.00531672	0.00530264	FALSE	0.00622499	0.0153185	-0.109511
hsbp1l1	1.82954	-0.625225	0.0675571	0.178872	ENSDARG00000075984	240	FALSE	FALSE	290	0.0149375	0.014827	FALSE	0.0172781	-0.018665	-0.31707
per2	1.82938	-0.647604	0.0675846	0.178872	ENSDARG00000034503	240	FALSE	FALSE	307	0.0162034	0.0160735	FALSE	0.0177313	-0.00533883	-0.235679
slc35a4	1.8259	-0.578171	0.0681039	0.179589	ENSDARG00000062379	281	FALSE	FALSE	344	0.0176718	0.0175175	FALSE	0.020951	-0.0165015	-0.303857
zranb2	1.82218	-0.741802	0.0686703	0.180886	ENSDARG00000044332	178	FALSE	FALSE	242	0.0124563	0.0123794	FALSE	0.0135028	0.0529338	0.12023
setd1a	1.82114	-0.893685	0.068829	0.181206	ENSDARG00000060030	112	FALSE	FALSE	167	0.00865867	0.0086214	FALSE	0.00895093	0.0797428	0.28397
epha4a	1.82024	-1.04911	0.0689657	0.181516	ENSDARG00000054454	75	FALSE	FALSE	107	0.00546863	0.00545373	FALSE	0.0059439	0.0388605	0.0342756
dhcr7	1.81908	-1.16915	0.069149	0.181926	ENSDARG00000103226	69	FALSE	FALSE	106	0.00536736	0.00535301	FALSE	0.00551536	0.0402205	0.0425821
TADA1	1.81903	-1.13601	0.069159	0.181926	ENSDARG00000100031	84	FALSE	FALSE	97	0.00491164	0.00489962	FALSE	0.00611766	0.0318112	-0.00877898
dclk2a	1.81633	-0.770805	0.0695647	0.182796	ENSDARG00000034093	166	FALSE	FALSE	234	0.01195	0.0118791	FALSE	0.0131464	0.0600836	0.163899
gipc2	1.81532	-1.68556	0.0697308	0.183133	ENSDARG00000009488	32	FALSE	FALSE	50	0.00263304	0.00262958	FALSE	0.00262017	0.0744135	0.251421
si:ch211-212k18.9	1.81463	-0.876154	0.069828	0.18327	ENSDARG00000100946	131	FALSE	FALSE	155	0.0078485	0.00781786	FALSE	0.0087814	-0.0720759	-0.643286
dhrs13b.1-1	1.81454	-0.855805	0.0698396	0.18327	ENSDARG00000097019	127	FALSE	FALSE	167	0.00845612	0.00842057	FALSE	0.00986465	0.0330159	-0.00142117
cpne3	1.81378	-1.7672	0.0699725	0.18352	ENSDARG00000104177	35	FALSE	FALSE	44	0.00222796	0.00222548	FALSE	0.00247727	-0.0427532	-0.464193
erh	1.81323	-0.217114	0.0700282	0.183616	ENSDARG00000032866	1902	FALSE	FALSE	2371	0.142286	0.133031	FALSE	0.145909	0.0048179	-0.173645
serpinb14	1.81214	-1.4005	0.0702181	0.184015	ENSDARG00000091801	47	FALSE	FALSE	63	0.00319003	0.00318496	FALSE	0.00307277	-0.101567	-0.823407
si:ch211-276i12.9	1.81213	-0.769458	0.0702129	0.184015	ENSDARG00000079150	175	FALSE	FALSE	209	0.0107854	0.0107276	FALSE	0.0129994	0.0192457	-0.0855253
nr2f2	1.80927	-0.81412	0.0706518	0.184902	ENSDARG00000040926	135	FALSE	FALSE	179	0.00921566	0.00917345	FALSE	0.0105367	0.0476497	0.0879567
BX469885.1	1.80898	-1.21707	0.0707064	0.184982	ENSDARG00000091988	70	FALSE	FALSE	80	0.00445592	0.00444602	FALSE	0.00476184	0.00836778	-0.151964
gpr137	1.80893	-1.69153	0.0707207	0.184982	ENSDARG00000037244	36	FALSE	FALSE	41	0.00212669	0.00212443	FALSE	0.00252802	-0.0269605	-0.367736
phf11	1.80684	-0.604934	0.0710267	0.185612	ENSDARG00000021677	247	FALSE	FALSE	314	0.0163046	0.0161731	FALSE	0.0189838	0.0327865	-0.00282262
pdrg1	1.80666	-0.778585	0.0710612	0.185622	ENSDARG00000045017	160	FALSE	FALSE	200	0.0102284	0.0101764	FALSE	0.0116714	0.0012032	-0.195722
aplnrb	1.80582	-1.81587	0.0712082	0.185907	ENSDARG00000036670	35	FALSE	FALSE	56	0.00283559	0.00283157	FALSE	0.00247939	0.0357856	0.0154951
swt1	1.80458	-0.772559	0.0713827	0.186212	ENSDARG00000094010	147	FALSE	FALSE	180	0.00931693	0.00927379	FALSE	0.0108726	0.013773	-0.11895
puraa	1.80259	-1.07612	0.0717078	0.18686	ENSDARG00000067591	97	FALSE	FALSE	118	0.00602562	0.00600754	FALSE	0.00707748	0.0641041	0.188455
zgc:173570	1.79801	-1.24161	0.0724305	0.188591	ENSDARG00000037645	67	FALSE	FALSE	91	0.00465846	0.00464765	FALSE	0.00468056	-0.0379237	-0.434696
cited1	1.79671	-0.868672	0.0726279	0.189054	ENSDARG00000077769	113	FALSE	FALSE	182	0.00946883	0.00942429	FALSE	0.00968882	0.101695	0.418048
gnal	1.79543	-0.791236	0.0728312	0.189439	ENSDARG00000045415	150	FALSE	FALSE	176	0.00901311	0.00897274	FALSE	0.0103658	-0.0393971	-0.443695
sdc2	1.79447	-0.667839	0.0729841	0.189694	ENSDARG00000002731	225	FALSE	FALSE	271	0.0142286	0.0141283	FALSE	0.0152404	-0.0419933	-0.459552
siah1	1.79446	-0.962718	0.0729919	0.189694	ENSDARG00000030871	109	FALSE	FALSE	148	0.00754469	0.00751637	FALSE	0.00805243	0.0174386	-0.0965621
si:ch211-108d22.2	1.79155	-0.618291	0.0734504	0.190583	ENSDARG00000097615	252	FALSE	FALSE	330	0.0171654	0.0170198	FALSE	0.0190185	0.0218545	-0.0695916
KLHL12	1.79102	-1.74226	0.073551	0.190717	ENSDARG00000112728	31	FALSE	FALSE	43	0.00217733	0.00217496	FALSE	0.00251416	0.096538	0.38655
map1lc3a	1.78991	-0.431856	0.0737072	0.190977	ENSDARG00000033609	481	FALSE	FALSE	646	0.0338751	0.033314	FALSE	0.0364873	-0.00102024	-0.209302
calhm2.1	1.78705	-1.29445	0.0741859	0.191978	ENSDARG00000039482	61	FALSE	FALSE	76	0.0038483	0.00384091	FALSE	0.00433757	0.027856	-0.0329365
cecr2	1.78554	-1.42786	0.0744312	0.19251	ENSDARG00000078310	45	FALSE	FALSE	52	0.00268368	0.00268009	FALSE	0.00376601	0.0726727	0.240789
prdx2	1.78515	-0.132644	0.0744681	0.192554	ENSDARG00000025350	4519	FALSE	FALSE	5768	0.48443	0.395031	FALSE	0.43482	0.228111	-0.278209
si:rp71-36a1.3	1.78477	-1.39461	0.0745562	0.192731	ENSDARG00000071662	48	FALSE	FALSE	66	0.00339258	0.00338683	FALSE	0.00341907	-0.0264407	-0.364562
myo6a	1.78446	-1.05215	0.0746002	0.192793	ENSDARG00000044016	84	FALSE	FALSE	102	0.00521545	0.0052019	FALSE	0.00601351	0.0350986	0.0112988
dcps	1.78346	-1.11837	0.0747654	0.19306	ENSDARG00000009862	78	FALSE	FALSE	89	0.00455719	0.00454684	FALSE	0.00575956	0.0255989	-0.046722
crebbpb	1.78234	-0.67814	0.0749428	0.193421	ENSDARG00000112452	226	FALSE	FALSE	286	0.0150894	0.0149767	FALSE	0.0169331	0.0570273	0.145232
manea	1.78188	-0.979975	0.0750194	0.193568	ENSDARG00000001898	93	FALSE	FALSE	116	0.00587371	0.00585653	FALSE	0.00683343	-0.0166011	-0.304465
MDFI	1.78151	-0.53996	0.0750669	0.193617	ENSDARG00000089564	281	FALSE	FALSE	360	0.0192415	0.0190587	FALSE	0.0215656	0.0349519	0.0104029
atp6v0a1a	1.78049	-0.704539	0.0752394	0.193723	ENSDARG00000020847	174	FALSE	FALSE	220	0.0113423	0.0112785	FALSE	0.0127281	-0.0249412	-0.355404
prkcbp1l	1.77656	-0.667707	0.0758871	0.195081	ENSDARG00000011932	206	FALSE	FALSE	266	0.0135703	0.0134791	FALSE	0.015055	-0.0097487	-0.262613
si:ch73-376l24.6	1.77318	-0.68303	0.076448	0.196211	ENSDARG00000093999	219	FALSE	FALSE	265	0.0135197	0.0134291	FALSE	0.0158237	0.00674159	-0.161896
cdkn1bb	1.77027	-0.390021	0.0769254	0.197135	ENSDARG00000054271	625	FALSE	FALSE	806	0.0447618	0.0437889	FALSE	0.0479597	0.0278686	-0.0328592
tmtc2a	1.77003	-0.645076	0.0769658	0.197176	ENSDARG00000045753	201	FALSE	FALSE	272	0.0141273	0.0140284	FALSE	0.0156216	0.0260351	-0.0440574
sri	1.76971	-0.283248	0.0770119	0.197222	ENSDARG00000058593	1091	FALSE	FALSE	1334	0.0734214	0.0708512	FALSE	0.0807574	-0.00809615	-0.25252
mdm4	1.76748	-0.618592	0.0773951	0.19791	ENSDARG00000057513	246	FALSE	FALSE	323	0.0166084	0.016472	FALSE	0.0185524	0.0401495	0.0421481
eif3jb	1.76718	-0.405859	0.0774402	0.197973	ENSDARG00000053370	551	FALSE	FALSE	705	0.0372677	0.0365901	FALSE	0.0409002	-0.00222022	-0.216631
si:ch211-173p18.3	1.76219	-0.792535	0.0782886	0.199721	ENSDARG00000035821	153	FALSE	FALSE	209	0.0107347	0.0106775	FALSE	0.0120242	0.0555903	0.136456
hp1bp3	1.76181	-0.470822	0.0783442	0.19976	ENSDARG00000044669	407	FALSE	FALSE	520	0.0272419	0.0268774	FALSE	0.030001	0.0224101	-0.066198
zgc:153184	1.75533	-1.16235	0.0794567	0.202117	ENSDARG00000099645	64	FALSE	FALSE	76	0.0038483	0.00384091	FALSE	0.00410817	-0.120723	-0.940404
zmp:0000000735	1.75313	-0.566337	0.0798236	0.202838	ENSDARG00000073789	264	FALSE	FALSE	349	0.0182794	0.0181143	FALSE	0.0198727	-0.0066553	-0.243719
sap130a	1.75253	-1.06381	0.0799359	0.202964	ENSDARG00000056924	75	FALSE	FALSE	86	0.00435465	0.0043452	FALSE	0.00572011	0.0325297	-0.00439097
selenof	1.74853	-0.152195	0.0806066	0.204445	ENSDARG00000099664	3251	FALSE	FALSE	4037	0.269229	0.238409	FALSE	0.264171	-0.0155643	-0.699803
smim29	1.7485	-0.633075	0.0806245	0.204445	ENSDARG00000090634	221	FALSE	FALSE	275	0.0146337	0.0145276	FALSE	0.0155548	0.0839945	0.309938
snx18a	1.74841	-0.914949	0.0806453	0.204445	ENSDARG00000067713	99	FALSE	FALSE	118	0.00597499	0.00595721	FALSE	0.00770159	0.00509668	-0.171942
dhrs13a.1	1.74636	-0.668402	0.0809972	0.205123	ENSDARG00000026322	201	FALSE	FALSE	247	0.0127095	0.0126294	FALSE	0.0142015	-0.0388261	-0.440208
si:ch211-51h9.7	1.74574	-0.812701	0.0811034	0.205284	ENSDARG00000074720	123	FALSE	FALSE	149	0.00774723	0.00771737	FALSE	0.00871385	-0.0296126	-0.383935
wu:fj29h11	1.74558	-0.773917	0.0811335	0.205307	ENSDARG00000096562	142	FALSE	FALSE	201	0.010279	0.0102265	FALSE	0.010386	-0.0384616	-0.437981
fra10ac1	1.74442	-1.32753	0.0813467	0.205686	ENSDARG00000102615	53	FALSE	FALSE	69	0.00354448	0.00353822	FALSE	0.00413864	0.0815596	0.295067
emilin2a	1.74245	-1.50035	0.0816945	0.206404	ENSDARG00000061196	44	FALSE	FALSE	53	0.00273432	0.00273058	FALSE	0.00275107	-0.107869	-0.861899
lsm3	1.73755	-0.29256	0.082532	0.208303	ENSDARG00000089663	1019	FALSE	FALSE	1239	0.0682566	0.066028	FALSE	0.0712488	-0.0753563	-0.663322
dnajc9	1.73391	-0.659344	0.0831881	0.209687	ENSDARG00000031293	232	FALSE	FALSE	290	0.0148868	0.0147771	FALSE	0.0153864	-0.079119	-0.686303
cdc42ep4b	1.73375	-0.673592	0.0832111	0.209687	ENSDARG00000045036	188	FALSE	FALSE	242	0.0126082	0.0125294	FALSE	0.015307	0.0884515	0.33716
grasp	1.73307	-0.368196	0.0833202	0.209856	ENSDARG00000000588	558	FALSE	FALSE	731	0.0393438	0.0385895	FALSE	0.0456787	0.076498	0.264152
BX927308.1	1.73131	-0.325807	0.0836411	0.210446	ENSDARG00000091937	852	FALSE	FALSE	1018	0.0595473	0.0578418	FALSE	0.0610122	-0.0382982	-0.436984
cisd2	1.73079	-0.681839	0.0837441	0.210651	ENSDARG00000052703	222	FALSE	FALSE	271	0.0140767	0.0139785	FALSE	0.0168824	0.0523709	0.116793
pam	1.72913	-0.53293	0.0840298	0.21126	ENSDARG00000100170	299	FALSE	FALSE	379	0.0197985	0.019605	FALSE	0.0215321	0.0217132	-0.0704544
usp25	1.72893	-0.752007	0.0840747	0.211318	ENSDARG00000012314	161	FALSE	FALSE	206	0.0105828	0.0105272	FALSE	0.0113612	-0.00862731	-0.255764
ankrd40	1.72839	-0.938164	0.084173	0.211456	ENSDARG00000076490	102	FALSE	FALSE	124	0.00632943	0.00630949	FALSE	0.00772316	0.0295654	-0.0224956
igfbp7	1.72646	-1.15138	0.084524	0.212228	ENSDARG00000104138	69	FALSE	FALSE	85	0.00435465	0.0043452	FALSE	0.00454765	-0.00740154	-0.248277
zgc:92749	1.72577	-1.47584	0.0846518	0.212494	ENSDARG00000012632	40	FALSE	FALSE	47	0.00237987	0.00237704	FALSE	0.00256324	-0.141323	-1.06622
smndc1	1.72521	-0.384736	0.0847307	0.212637	ENSDARG00000056235	546	FALSE	FALSE	692	0.0368626	0.0361995	FALSE	0.0400225	-0.0264599	-0.364679
si:dkey-24i24.3	1.72486	-1.68685	0.0848198	0.212805	ENSDARG00000088452	36	FALSE	FALSE	40	0.00202542	0.00202337	FALSE	0.00279699	0.138877	0.645141
cnep1r1	1.7245	-0.606497	0.0848666	0.212868	ENSDARG00000036064	238	FALSE	FALSE	282	0.0146337	0.0145276	FALSE	0.0163613	-0.0546801	-0.537038
dsc2l	1.72336	-0.519161	0.0850694	0.213198	ENSDARG00000039677	315	FALSE	FALSE	400	0.0212163	0.0209943	FALSE	0.0237422	0.034214	0.00589623
wdr21-1	1.72335	-0.853844	0.0850781	0.213198	ENSDARG00000110654	113	FALSE	FALSE	149	0.00759532	0.00756662	FALSE	0.00887966	0.00957347	-0.1446
gtf2a1l-1	1.72021	-1.13475	0.0856498	0.214397	ENSDARG00000104596	60	FALSE	FALSE	83	0.00425338	0.00424436	FALSE	0.00419191	-0.0415529	-0.456862
vps28	1.71993	-0.540601	0.0856929	0.214397	ENSDARG00000103203	301	FALSE	FALSE	396	0.0205074	0.0202999	FALSE	0.0234057	0.0639102	0.187271
chordc1a	1.71989	-0.973616	0.0857091	0.214397	ENSDARG00000003973	91	FALSE	FALSE	109	0.0055699	0.00555445	FALSE	0.00647639	-0.0449419	-0.477561
wipf2a	1.71963	-0.645695	0.0857486	0.214416	ENSDARG00000045298	201	FALSE	FALSE	265	0.0135703	0.0134791	FALSE	0.0158295	0.036517	0.0199622
arrb2a	1.7184	-1.25614	0.0859819	0.214723	ENSDARG00000039215	50	FALSE	FALSE	59	0.00298749	0.00298304	FALSE	0.00356653	-0.0775648	-0.67681
uprt	1.71755	-0.616325	0.0861283	0.214882	ENSDARG00000035549	226	FALSE	FALSE	295	0.0152919	0.0151762	FALSE	0.0172722	0.0236488	-0.0586323
pkp3b	1.7145	-0.424038	0.0866795	0.21602	ENSDARG00000079438	451	FALSE	FALSE	599	0.032508	0.0319908	FALSE	0.0348811	0.0691932	0.219537
dad1	1.7099	-0.11049	0.0875157	0.217536	ENSDARG00000102105	5123	FALSE	FALSE	6516	0.552281	0.439726	FALSE	0.482402	0.0910235	-0.882749
orai1a	1.70986	-0.827275	0.0875438	0.217536	ENSDARG00000011515	120	FALSE	FALSE	183	0.00962074	0.00957476	FALSE	0.00966959	0.100521	0.410874
prrg2	1.70941	-1.67679	0.0876411	0.217678	ENSDARG00000087193	31	FALSE	FALSE	36	0.00182288	0.00182122	FALSE	0.0022292	0.0230387	-0.0623589
gbp	1.7077	-0.841068	0.0879467	0.218282	ENSDARG00000040059	117	FALSE	FALSE	159	0.00815231	0.00811926	FALSE	0.0089673	0.0205408	-0.0776148
arhgap31	1.70418	-1.11757	0.0886026	0.219258	ENSDARG00000059472	57	FALSE	FALSE	80	0.00410147	0.00409309	FALSE	0.00455298	0.0533728	0.122911
psme4a	1.70417	-1.22035	0.0886109	0.219258	ENSDARG00000087911	57	FALSE	FALSE	86	0.00435465	0.0043452	FALSE	0.00426286	-0.0337831	-0.409406
fam234a	1.7036	-1.71508	0.0887243	0.219483	ENSDARG00000071449	30	FALSE	FALSE	35	0.00182288	0.00182122	FALSE	0.00219359	0.0126818	-0.125615
ero1a	1.7024	-1.08963	0.0889379	0.219843	ENSDARG00000015228	67	FALSE	FALSE	94	0.00491164	0.00489962	FALSE	0.00531199	0.127151	0.573525
cfdp1	1.70149	-0.730791	0.0891047	0.220144	ENSDARG00000095086	161	FALSE	FALSE	202	0.0103296	0.0102767	FALSE	0.0115117	-0.0237815	-0.34832
MTERF4	1.70083	-1.12142	0.0892352	0.220347	ENSDARG00000079124	69	FALSE	FALSE	79	0.0040002	0.00399222	FALSE	0.00541079	0.0797578	0.284062
gna12a	1.70066	-0.554217	0.089255	0.220347	ENSDARG00000025826	268	FALSE	FALSE	341	0.0178237	0.0176667	FALSE	0.0204147	0.0422519	0.0549888
kmt2ca	1.69929	-0.621372	0.0895146	0.220922	ENSDARG00000079312	214	FALSE	FALSE	284	0.0145324	0.0144278	FALSE	0.0163329	0.0087408	-0.149685
tnfrsf19	1.69766	-1.72098	0.0898414	0.221513	ENSDARG00000041869	35	FALSE	FALSE	42	0.00222796	0.00222548	FALSE	0.00223188	-0.0111152	-0.270959
adkb	1.69502	-1.27495	0.0903343	0.222441	ENSDARG00000095947	55	FALSE	FALSE	77	0.00389893	0.00389135	FALSE	0.00398909	0.0212315	-0.0733962
reep1	1.69195	-1.38314	0.0909139	0.223533	ENSDARG00000014854	36	FALSE	FALSE	55	0.00278495	0.00278108	FALSE	0.00309201	0.108027	0.456721
rras2	1.68946	-0.54402	0.0913777	0.22456	ENSDARG00000036252	265	FALSE	FALSE	356	0.0186339	0.0184624	FALSE	0.0202022	0.0331946	-0.000329749
marveld2a	1.68696	-1.11015	0.0918715	0.225545	ENSDARG00000025076	67	FALSE	FALSE	90	0.00455719	0.00454684	FALSE	0.0048102	-0.0235217	-0.346733
cdkn1a	1.68504	-1.18189	0.0922451	0.226405	ENSDARG00000076554	65	FALSE	FALSE	78	0.00405084	0.00404266	FALSE	0.00484121	0.0123851	-0.127427
asb12a	1.6826	-0.784183	0.0927061	0.227422	ENSDARG00000017086	134	FALSE	FALSE	172	0.00881057	0.00877199	FALSE	0.00998949	0.0654618	0.196747
ndfip1l	1.68118	-0.705891	0.0929815	0.227924	ENSDARG00000102367	166	FALSE	FALSE	215	0.0110385	0.0109781	FALSE	0.0126822	0.0361164	0.0175156
ogna	1.68028	-1.29218	0.0931675	0.228265	ENSDARG00000044132	52	FALSE	FALSE	72	0.00379766	0.00379047	FALSE	0.00450699	0.181859	0.907659
pja2	1.67676	-1.28359	0.0938527	0.22977	ENSDARG00000100296	50	FALSE	FALSE	71	0.00359512	0.00358867	FALSE	0.00368838	-0.0228251	-0.342479
brd3b	1.6752	-0.670387	0.0941482	0.230203	ENSDARG00000100129	185	FALSE	FALSE	248	0.0126589	0.0125794	FALSE	0.0143431	0.0214088	-0.0723138
mre11a	1.67465	-1.24599	0.094268	0.230366	ENSDARG00000105014	58	FALSE	FALSE	70	0.00354448	0.00353822	FALSE	0.00452419	0.0529742	0.120477
ids	1.67393	-1.33191	0.0944094	0.23061	ENSDARG00000071699	46	FALSE	FALSE	73	0.00374703	0.00374002	FALSE	0.00370891	0.108971	0.462489
mief1	1.67301	-0.825497	0.0945816	0.230972	ENSDARG00000060991	117	FALSE	FALSE	154	0.00779786	0.00776762	FALSE	0.00954334	0.0478784	0.089354
pip4p1a	1.67185	-1.41536	0.0948191	0.231378	ENSDARG00000038615	41	FALSE	FALSE	62	0.00319003	0.00318496	FALSE	0.0028793	-0.0466164	-0.487788
cplx2l	1.6711	-1.18973	0.0949666	0.231628	ENSDARG00000018997	60	FALSE	FALSE	70	0.00364575	0.00363912	FALSE	0.00447517	-0.0111083	-0.270917
adoa	1.66955	-1.0246	0.0952701	0.232303	ENSDARG00000042827	80	FALSE	FALSE	106	0.00551927	0.00550409	FALSE	0.00583259	-0.046282	-0.485745
igf2bp1	1.66871	-1.63538	0.0954427	0.232607	ENSDARG00000061478	30	FALSE	FALSE	34	0.00182288	0.00182122	FALSE	0.00229035	0.0937292	0.369395
elf2a	1.66496	-1.09822	0.0961816	0.233938	ENSDARG00000019459	69	FALSE	FALSE	100	0.00506355	0.00505077	FALSE	0.00534962	0.0666661	0.204103
rnf130	1.6623	-0.556817	0.0967039	0.234856	ENSDARG00000089767	263	FALSE	FALSE	347	0.0178237	0.0176667	FALSE	0.0201176	0.0239198	-0.0569773
uros	1.66191	-1.26082	0.0967968	0.234977	ENSDARG00000027491	56	FALSE	FALSE	68	0.00349385	0.00348776	FALSE	0.00444421	0.122415	0.544596
znhit1	1.6614	-0.62374	0.0968853	0.235108	ENSDARG00000054574	210	FALSE	FALSE	255	0.0131652	0.0130793	FALSE	0.0143496	-0.052956	-0.526508
scaf1	1.6613	-0.556779	0.0969046	0.235108	ENSDARG00000054010	262	FALSE	FALSE	352	0.0182288	0.0180646	FALSE	0.0196926	0.0319921	-0.00767445
nkiras2	1.66097	-1.27987	0.0969812	0.235206	ENSDARG00000052594	43	FALSE	FALSE	58	0.00293686	0.00293255	FALSE	0.0033396	-0.00434889	-0.229633
rab43	1.65898	-0.718963	0.0973731	0.235891	ENSDARG00000059404	144	FALSE	FALSE	202	0.0102284	0.0101764	FALSE	0.0103011	-0.0673471	-0.614404
pho	1.65827	-0.471971	0.0975102	0.236106	ENSDARG00000035133	337	FALSE	FALSE	469	0.0244063	0.0241132	FALSE	0.0270823	0.071008	0.230621
btbd6b	1.65218	-0.597877	0.0987488	0.238214	ENSDARG00000032369	210	FALSE	FALSE	271	0.0144311	0.014328	FALSE	0.0172094	0.101966	0.419702
ptena	1.65159	-0.558202	0.098869	0.238444	ENSDARG00000071018	244	FALSE	FALSE	314	0.0160514	0.015924	FALSE	0.0180645	0.0119854	-0.129868
RASSF5	1.65088	-0.635324	0.0990128	0.238732	ENSDARG00000070601	176	FALSE	FALSE	245	0.012912	0.0128294	FALSE	0.0143112	0.0547539	0.131347
alkbh3	1.64861	-1.22606	0.0994919	0.23953	ENSDARG00000045606	53	FALSE	FALSE	66	0.00334194	0.00333637	FALSE	0.00438888	0.0986435	0.399409
zzz3	1.64672	-0.810998	0.0998723	0.24003	ENSDARG00000077581	117	FALSE	FALSE	150	0.00774723	0.00771737	FALSE	0.00872251	-0.00704894	-0.246124
med1	1.64554	-1.48909	0.100124	0.240574	ENSDARG00000075340	33	FALSE	FALSE	44	0.00222796	0.00222548	FALSE	0.00230721	-0.0278994	-0.373471
nle1	1.64434	-1.54668	0.100372	0.240993	ENSDARG00000057105	31	FALSE	FALSE	38	0.00197478	0.00197284	FALSE	0.00242947	0.142417	0.666763
rab6ba	1.64037	-0.87112	0.101188	0.242472	ENSDARG00000034522	119	FALSE	FALSE	140	0.00734214	0.00731532	FALSE	0.00795479	0.00152966	-0.193728
eloca	1.64	-0.621224	0.101261	0.242586	ENSDARG00000045355	216	FALSE	FALSE	282	0.014583	0.0144777	FALSE	0.0153645	-0.00382372	-0.226425
si:dkey-209n16.2	1.63902	-0.886689	0.101465	0.242984	ENSDARG00000095914	90	FALSE	FALSE	120	0.00607626	0.00605787	FALSE	0.00638041	-0.0574121	-0.553724
mycn	1.63833	-1.51694	0.101622	0.243213	ENSDARG00000006837	40	FALSE	FALSE	43	0.00217733	0.00217496	FALSE	0.00272568	0.0189126	-0.0875592
anapc13	1.63548	-0.385288	0.102195	0.244218	ENSDARG00000078435	500	FALSE	FALSE	635	0.0337739	0.033216	FALSE	0.0352177	-0.0471679	-0.491157
mast2	1.63259	-0.732373	0.102811	0.245212	ENSDARG00000074311	143	FALSE	FALSE	190	0.00972201	0.00967506	FALSE	0.0109368	0.00842803	-0.151596
ankrd12	1.6304	-0.784844	0.103275	0.246198	ENSDARG00000052419	133	FALSE	FALSE	179	0.00931693	0.00927379	FALSE	0.0107507	0.0828485	0.302939
ncoa4	1.62927	-0.440799	0.103507	0.246689	ENSDARG00000021439	394	FALSE	FALSE	525	0.0275457	0.0271731	FALSE	0.03184	0.0690097	0.218416
dusp8a	1.62791	-1.11099	0.103806	0.247342	ENSDARG00000009299	61	FALSE	FALSE	95	0.00491164	0.00489962	FALSE	0.00483157	0.0427895	0.0582727
msrb1a	1.62706	-0.936481	0.103981	0.247595	ENSDARG00000025436	79	FALSE	FALSE	107	0.00546863	0.00545373	FALSE	0.00607652	0.0343847	0.00693911
zeb1b	1.62532	-0.53337	0.104343	0.24821	ENSDARG00000013207	241	FALSE	FALSE	334	0.0171654	0.0170198	FALSE	0.0186853	0.0151377	-0.110615
sema6e	1.62301	-0.509537	0.104835	0.248938	ENSDARG00000000189	272	FALSE	FALSE	356	0.0186339	0.0184624	FALSE	0.0194351	-0.0136774	-0.286608
fam210b	1.62223	-0.880991	0.105015	0.249184	ENSDARG00000052638	101	FALSE	FALSE	134	0.00703833	0.00701368	FALSE	0.00839215	0.114966	0.499104
glrx5	1.62184	-0.375411	0.105087	0.249293	ENSDARG00000043665	532	FALSE	FALSE	746	0.0392425	0.0384921	FALSE	0.0406096	0.00657686	-0.162902
si:dkey-49n23.1	1.62153	-1.27761	0.105164	0.249354	ENSDARG00000040920	39	FALSE	FALSE	43	0.00217733	0.00217496	FALSE	0.00285618	-0.0485666	-0.499699
mettl23	1.61872	-1.18401	0.105771	0.250548	ENSDARG00000099516	54	FALSE	FALSE	63	0.00319003	0.00318496	FALSE	0.00352412	-0.102829	-0.831113
sp4	1.61816	-0.683514	0.105882	0.25075	ENSDARG00000005186	155	FALSE	FALSE	216	0.0110892	0.0110281	FALSE	0.0118884	-0.0148777	-0.293939
trappc5	1.61786	-0.423488	0.10594	0.250826	ENSDARG00000026068	413	FALSE	FALSE	504	0.0260266	0.0256937	FALSE	0.0285927	-0.0523403	-0.522748
dchs1b	1.61658	-1.14842	0.106233	0.251458	ENSDARG00000079850	54	FALSE	FALSE	75	0.0038483	0.00384091	FALSE	0.0045385	0.068026	0.212408
FO744833.2	1.61588	-0.769054	0.106378	0.251556	ENSDARG00000112454	129	FALSE	FALSE	188	0.00967138	0.00962491	FALSE	0.00982997	-0.00312945	-0.222185
ugt1b5	1.61588	-0.391699	0.10637	0.251556	ENSDARG00000089507	500	FALSE	FALSE	638	0.0347866	0.0341952	FALSE	0.0368769	0.000623935	-0.19926
irf2	1.61552	-0.417191	0.106447	0.251658	ENSDARG00000040465	416	FALSE	FALSE	540	0.0283559	0.0279613	FALSE	0.0329571	0.0367376	0.0213097
mbtps2	1.6144	-0.901756	0.1067	0.252118	ENSDARG00000057577	92	FALSE	FALSE	118	0.00607626	0.00605787	FALSE	0.00700672	0.00911882	-0.147377
ppp1r15a	1.61426	-0.414212	0.106719	0.252118	ENSDARG00000069135	421	FALSE	FALSE	524	0.0282546	0.0278628	FALSE	0.029681	-0.0542588	-0.534465
asb7	1.61374	-0.874866	0.106845	0.252225	ENSDARG00000006494	108	FALSE	FALSE	141	0.00729151	0.00726505	FALSE	0.00772434	-0.0354797	-0.419769
arl6ip5b	1.61354	-0.204053	0.106869	0.252225	ENSDARG00000016238	1647	FALSE	FALSE	2018	0.120867	0.114102	FALSE	0.125914	0.00499402	-0.172569
foxp1a	1.61173	-0.923334	0.10728	0.252952	ENSDARG00000004843	84	FALSE	FALSE	121	0.00617753	0.00615852	FALSE	0.00643801	-0.0404519	-0.450137
wdr74	1.61131	-1.43566	0.107382	0.25303	ENSDARG00000061993	40	FALSE	FALSE	55	0.00278495	0.00278108	FALSE	0.00286575	-0.00536426	-0.235834
cep192	1.61126	-1.63892	0.107395	0.25303	ENSDARG00000104831	31	FALSE	FALSE	35	0.00182288	0.00182122	FALSE	0.0021368	0.0228506	-0.0635078
blcap	1.61105	-0.387985	0.107418	0.25303	ENSDARG00000052073	492	FALSE	FALSE	618	0.0323561	0.0318436	FALSE	0.0358649	0.00312623	-0.183977
ssbp1	1.6066	-0.544034	0.108398	0.254721	ENSDARG00000039350	270	FALSE	FALSE	321	0.0169122	0.0167708	FALSE	0.0191918	-0.0182769	-0.3147
nudcd3	1.60592	-0.589995	0.108548	0.254921	ENSDARG00000098361	236	FALSE	FALSE	291	0.01514	0.0150265	FALSE	0.0166834	-0.00909408	-0.258615
cd151l	1.60584	-0.485323	0.108562	0.254921	ENSDARG00000068629	345	FALSE	FALSE	428	0.0224315	0.0221836	FALSE	0.0241156	-0.0150982	-0.295286
zgc:113054	1.6047	-1.26549	0.108828	0.255339	ENSDARG00000053483	51	FALSE	FALSE	76	0.00389893	0.00389135	FALSE	0.00438866	0.129433	0.587461
antkmt	1.60347	-0.607052	0.10908	0.255706	ENSDARG00000041223	187	FALSE	FALSE	221	0.0113423	0.0112785	FALSE	0.0134375	-0.00849577	-0.25496
CABZ01061495.1	1.60268	-0.871832	0.109267	0.25608	ENSDARG00000074844	109	FALSE	FALSE	149	0.00779786	0.00776762	FALSE	0.0082413	0.121229	0.537351
camk2g2	1.60245	-0.559306	0.109307	0.256114	ENSDARG00000056206	229	FALSE	FALSE	299	0.0156464	0.0155252	FALSE	0.017695	0.0579949	0.151142
ftr93	1.6022	-1.02651	0.109377	0.256215	ENSDARG00000039852	73	FALSE	FALSE	96	0.00486101	0.00484923	FALSE	0.00596922	0.0392311	0.0365392
si:dkeyp-27c8.2	1.60116	-0.290622	0.109586	0.256588	ENSDARG00000088040	826	FALSE	FALSE	1014	0.055699	0.0542031	FALSE	0.060303	-0.027365	-0.370207
tpmt.1	1.60005	-0.83418	0.109848	0.257132	ENSDARG00000055974	119	FALSE	FALSE	147	0.00759532	0.00756662	FALSE	0.00797427	-0.0294411	-0.382888
foxp1b	1.59932	-1.31428	0.110013	0.257258	ENSDARG00000014181	39	FALSE	FALSE	59	0.00298749	0.00298304	FALSE	0.00302048	0.0506814	0.106473
ano5b	1.59927	-0.483259	0.110013	0.257258	ENSDARG00000036147	315	FALSE	FALSE	405	0.0209631	0.0207464	FALSE	0.0242877	0.0183077	-0.091254
caap1	1.59752	-0.633043	0.110409	0.258068	ENSDARG00000079652	212	FALSE	FALSE	261	0.0135703	0.0134791	FALSE	0.0146406	-0.0337141	-0.408985
top2b	1.59713	-0.4288	0.110486	0.258129	ENSDARG00000034195	384	FALSE	FALSE	512	0.0263811	0.0260391	FALSE	0.0292778	0.00910334	-0.147471
psme4b	1.59631	-0.589914	0.110676	0.258448	ENSDARG00000018742	215	FALSE	FALSE	278	0.0141779	0.0140784	FALSE	0.017301	0.0514727	0.111306
rac1a	1.59574	-0.213516	0.110788	0.258586	ENSDARG00000074849	1454	FALSE	FALSE	1910	0.109474	0.103886	FALSE	0.115442	0.0336671	0.00255624
cpamd8	1.59306	-0.732222	0.111401	0.259705	ENSDARG00000056530	134	FALSE	FALSE	179	0.00916502	0.00912328	FALSE	0.0101271	0.0382865	0.0307695
pacsin3	1.59281	-1.2145	0.11147	0.25974	ENSDARG00000099339	51	FALSE	FALSE	68	0.00349385	0.00348776	FALSE	0.00419	0.0739611	0.248658
dpyda.1	1.59156	-1.09316	0.111742	0.260125	ENSDARG00000102671	49	FALSE	FALSE	69	0.00349385	0.00348776	FALSE	0.00414584	0.0490238	0.0963491
pigc	1.58625	-1.24451	0.112951	0.262436	ENSDARG00000009113	48	FALSE	FALSE	61	0.00308876	0.003084	FALSE	0.00391868	0.0198091	-0.0820842
cept1b	1.5857	-0.753974	0.113065	0.262574	ENSDARG00000021177	130	FALSE	FALSE	177	0.00901311	0.00897274	FALSE	0.0101938	0.0436007	0.063227
stx12	1.58356	-0.366282	0.113543	0.263515	ENSDARG00000098813	545	FALSE	FALSE	647	0.0344828	0.0339016	FALSE	0.0400369	-0.00167869	-0.213324
f2rl2	1.58312	-0.954284	0.113654	0.26357	ENSDARG00000090524	80	FALSE	FALSE	108	0.00551927	0.00550409	FALSE	0.00597656	0.0475934	0.0876129
BX569801.1	1.58223	-1.44111	0.113866	0.26386	ENSDARG00000094475	37	FALSE	FALSE	45	0.0022786	0.002276	FALSE	0.00251766	-0.0584568	-0.560105
zgc:162613	1.57792	-1.00019	0.114844	0.265438	ENSDARG00000059919	70	FALSE	FALSE	88	0.00455719	0.00454684	FALSE	0.00491333	-0.058051	-0.557627
sptbn1	1.57708	-1.04906	0.11504	0.265826	ENSDARG00000102883	66	FALSE	FALSE	94	0.00475973	0.00474844	FALSE	0.00480853	-0.0404225	-0.449958
irf10	1.57138	-1.39901	0.116366	0.268084	ENSDARG00000027658	42	FALSE	FALSE	53	0.00273432	0.00273058	FALSE	0.00296381	-0.00484358	-0.232654
bmp6	1.56989	-0.279016	0.116681	0.268443	ENSDARG00000015686	834	FALSE	FALSE	1206	0.100765	0.096005	FALSE	0.109011	0.855374	5.02126
sptan1	1.56788	-0.219131	0.117154	0.269239	ENSDARG00000019231	1416	FALSE	FALSE	1884	0.109575	0.103977	FALSE	0.112686	0.0742408	0.250366
BX908782.2	1.56758	-0.54425	0.117233	0.269356	ENSDARG00000101479	268	FALSE	FALSE	382	0.0337739	0.033216	FALSE	0.0338534	0.872772	5.12752
hes6	1.56745	-1.17561	0.11727	0.269378	ENSDARG00000019335	45	FALSE	FALSE	58	0.00293686	0.00293255	FALSE	0.00381305	0.0944547	0.373826
ifi35	1.56704	-0.61431	0.117358	0.269453	ENSDARG00000075643	182	FALSE	FALSE	232	0.01195	0.0118791	FALSE	0.0138297	0.0171747	-0.0981742
cmtm6	1.56516	-0.419891	0.117791	0.270127	ENSDARG00000099631	364	FALSE	FALSE	468	0.0244569	0.0241627	FALSE	0.026931	-0.0247622	-0.35431
rftn2	1.55975	-1.23394	0.119084	0.272279	ENSDARG00000056078	43	FALSE	FALSE	59	0.00298749	0.00298304	FALSE	0.00346668	0.0256149	-0.0466243
maml1	1.55952	-0.999711	0.119136	0.272298	ENSDARG00000076466	74	FALSE	FALSE	99	0.00511418	0.00510115	FALSE	0.00635248	0.185238	0.928299
pip5k1bb	1.55759	-1.07384	0.119585	0.27308	ENSDARG00000006508	45	FALSE	FALSE	69	0.00349385	0.00348776	FALSE	0.00396747	0.0605322	0.166639
nuak1b	1.55392	-0.362971	0.120449	0.274536	ENSDARG00000028676	489	FALSE	FALSE	696	0.0366095	0.0359552	FALSE	0.0399146	0.0857278	0.320525
hlfa	1.55214	-0.79537	0.120888	0.275149	ENSDARG00000074752	112	FALSE	FALSE	165	0.00860803	0.00857119	FALSE	0.00765986	-0.090896	-0.758233
abtb1	1.55081	-0.922326	0.121209	0.275816	ENSDARG00000063354	85	FALSE	FALSE	112	0.00567117	0.00565515	FALSE	0.00616213	-0.0275934	-0.371602
mef2d	1.55019	-0.313738	0.121342	0.275989	ENSDARG00000040237	666	FALSE	FALSE	913	0.0484075	0.0472724	FALSE	0.0537676	0.0552169	0.134175
crebbpa	1.55006	-0.631701	0.121378	0.276007	ENSDARG00000104609	164	FALSE	FALSE	232	0.0118993	0.0118291	FALSE	0.0121172	0.00234726	-0.188735
usp1	1.54893	-0.995887	0.121657	0.276512	ENSDARG00000056414	66	FALSE	FALSE	79	0.0040002	0.00399222	FALSE	0.00498368	0.0533917	0.123027
ENSDARG00000055383	1.54853	-0.739524	0.121755	0.276633	ENSDARG00000055383	145	FALSE	FALSE	192	0.00987392	0.00982549	FALSE	0.0106199	0.0205892	-0.0773196
zfyve27	1.54378	-0.752524	0.1229	0.278555	ENSDARG00000059835	121	FALSE	FALSE	150	0.00764596	0.00761687	FALSE	0.00832935	-0.0861015	-0.728949
si:ch211-213c4.5	1.54006	-0.536921	0.123801	0.280204	ENSDARG00000100807	250	FALSE	FALSE	305	0.0157983	0.0156748	FALSE	0.0172809	-0.0482336	-0.497665
akip1	1.53842	-0.90246	0.124203	0.280983	ENSDARG00000069037	80	FALSE	FALSE	104	0.00531672	0.00530264	FALSE	0.00560861	-0.0372192	-0.430393
kdm2ba	1.53789	-0.786992	0.124333	0.281212	ENSDARG00000036593	111	FALSE	FALSE	153	0.00779786	0.00776762	FALSE	0.00849015	0.0168225	-0.100325
si:ch73-236c18.8-1	1.53598	-1.36842	0.124811	0.282162	ENSDARG00000093157	38	FALSE	FALSE	45	0.0022786	0.002276	FALSE	0.00258162	-0.0943919	-0.779584
rabgap1l	1.53479	-0.592939	0.12509	0.282401	ENSDARG00000061757	202	FALSE	FALSE	260	0.0133171	0.0132292	FALSE	0.0162272	0.0861309	0.322987
psmb13a	1.53464	-1.12621	0.125136	0.282401	ENSDARG00000001656	55	FALSE	FALSE	76	0.00389893	0.00389135	FALSE	0.00395065	-0.0273516	-0.370125
kif23	1.53462	-0.789565	0.125134	0.282401	ENSDARG00000014943	111	FALSE	FALSE	145	0.00789913	0.0078681	FALSE	0.0077796	0.0210841	-0.0742967
eps8a	1.53458	-1.07572	0.12515	0.282401	ENSDARG00000102128	57	FALSE	FALSE	87	0.00445592	0.00444602	FALSE	0.00419043	-0.013544	-0.285793
C9H2orf76	1.53272	-0.717902	0.125603	0.28316	ENSDARG00000037199	140	FALSE	FALSE	174	0.00896248	0.00892256	FALSE	0.00932795	-0.0418387	-0.458608
mfge8b	1.53225	-0.403313	0.125709	0.283267	ENSDARG00000045803	389	FALSE	FALSE	533	0.0287103	0.0283059	FALSE	0.0307936	0.0856346	0.319955
bco2l	1.53141	-1.2383	0.125934	0.283579	ENSDARG00000027620	47	FALSE	FALSE	63	0.00324067	0.00323543	FALSE	0.00339158	0.013749	-0.119097
immp2l	1.53092	-0.751311	0.126046	0.283698	ENSDARG00000004925	117	FALSE	FALSE	142	0.00724087	0.00721478	FALSE	0.00907535	0.0310967	-0.0131433
tmem205	1.52772	-0.89614	0.126846	0.284839	ENSDARG00000100677	95	FALSE	FALSE	120	0.00632943	0.00630949	FALSE	0.00699986	0.0195255	-0.0838163
rapgef5b	1.52724	-1.11949	0.126968	0.28498	ENSDARG00000074307	55	FALSE	FALSE	79	0.00405084	0.00404266	FALSE	0.00404225	-0.0340742	-0.411185
ralba	1.52654	-0.701376	0.12713	0.285082	ENSDARG00000040778	138	FALSE	FALSE	184	0.00951947	0.00947444	FALSE	0.00938322	-0.0279356	-0.373692
rest	1.52612	-0.759885	0.127239	0.285259	ENSDARG00000103046	117	FALSE	FALSE	148	0.00764596	0.00761687	FALSE	0.00866687	-0.00777845	-0.250579
lyrm2	1.52593	-0.388261	0.127275	0.285274	ENSDARG00000033138	435	FALSE	FALSE	544	0.0289635	0.028552	FALSE	0.0324695	0.00293148	-0.185167
ift20	1.52212	-0.57621	0.128231	0.286954	ENSDARG00000040556	200	FALSE	FALSE	251	0.0132159	0.0131293	FALSE	0.014055	-0.0352204	-0.418185
syne1b	1.52095	-0.790421	0.128527	0.287551	ENSDARG00000063068	97	FALSE	FALSE	138	0.00708897	0.00706396	FALSE	0.00805653	0.112185	0.482117
sgms1	1.51788	-0.662907	0.129299	0.28901	ENSDARG00000029621	146	FALSE	FALSE	192	0.00997519	0.00992576	FALSE	0.0106703	0.0175714	-0.0957512
ino80e	1.51323	-0.871241	0.130482	0.29112	ENSDARG00000022939	93	FALSE	FALSE	108	0.00551927	0.00550409	FALSE	0.00655623	-0.0428423	-0.464737
kmt2a	1.51254	-1.19949	0.130661	0.291318	ENSDARG00000004537	45	FALSE	FALSE	64	0.00324067	0.00323543	FALSE	0.00355693	0.0290569	-0.0256016
BX511034.7	1.51227	-1.05744	0.130724	0.291391	ENSDARG00000104640	52	FALSE	FALSE	72	0.00369639	0.00368957	FALSE	0.00362721	-0.105404	-0.846842
ubap2l	1.50997	-0.397171	0.131299	0.292204	ENSDARG00000063219	408	FALSE	FALSE	533	0.0273938	0.0270253	FALSE	0.0307304	-0.0067053	-0.244025
zgc:162025	1.50955	-0.579411	0.131413	0.29225	ENSDARG00000046141	206	FALSE	FALSE	249	0.0131652	0.0130793	FALSE	0.0156047	0.0698459	0.223524
znf654	1.50939	-0.678207	0.131455	0.29225	ENSDARG00000079350	147	FALSE	FALSE	192	0.00992455	0.00987563	FALSE	0.0118791	0.064594	0.191447
klhl15	1.50939	-1.23593	0.131464	0.29225	ENSDARG00000001930	43	FALSE	FALSE	53	0.00273432	0.00273058	FALSE	0.00337737	0.0714169	0.233119
adgrl3.1	1.50899	-1.07857	0.131563	0.292388	ENSDARG00000061121	53	FALSE	FALSE	68	0.00349385	0.00348776	FALSE	0.00417786	0.0461969	0.0790838
FUT9-2	1.50827	-1.34373	0.131747	0.292731	ENSDARG00000074362	31	FALSE	FALSE	38	0.00192415	0.0019223	FALSE	0.00224521	0.00886562	-0.148923
CU861453.1	1.50778	-1.15748	0.131875	0.292893	ENSDARG00000097192	47	FALSE	FALSE	66	0.00339258	0.00338683	FALSE	0.00386578	0.0185154	-0.0899855
mob3c	1.50774	-0.815312	0.13188	0.292893	ENSDARG00000043705	107	FALSE	FALSE	143	0.00749405	0.00746611	FALSE	0.00732751	-0.0522219	-0.522024
tuba8l4	1.50671	-0.12305	0.132124	0.293167	ENSDARG00000006260	3690	FALSE	FALSE	4982	0.341536	0.293815	FALSE	0.324629	0.112812	-0.477694
dock6	1.50216	-1.27325	0.133323	0.294951	ENSDARG00000035706	42	FALSE	FALSE	54	0.00273432	0.00273058	FALSE	0.00343488	0.0885843	0.337972
pgap4	1.50106	-1.10614	0.133602	0.2955	ENSDARG00000061553	51	FALSE	FALSE	68	0.00344321	0.0034373	FALSE	0.00401811	0.0406277	0.0450692
adar	1.50053	-1.07695	0.133743	0.295744	ENSDARG00000012389	62	FALSE	FALSE	94	0.00491164	0.00489962	FALSE	0.00432264	-0.0124025	-0.278821
txnl4b	1.49876	-0.782162	0.134192	0.296412	ENSDARG00000058962	103	FALSE	FALSE	128	0.00648134	0.00646043	FALSE	0.00828088	0.036494	0.0198218
igf2b	1.4987	-0.227681	0.134197	0.296412	ENSDARG00000033307	1275	FALSE	FALSE	1640	0.098486	0.0939329	FALSE	0.109446	0.176719	0.876268
psmd9	1.49431	-0.530237	0.13535	0.298483	ENSDARG00000006300	248	FALSE	FALSE	307	0.0157476	0.0156249	FALSE	0.0174408	-0.0162091	-0.302071
ppp1r27b	1.49364	-1.30529	0.135538	0.298637	ENSDARG00000100504	42	FALSE	FALSE	55	0.00278495	0.00278108	FALSE	0.0035433	0.126112	0.567175
zgc:163080	1.49212	-0.237691	0.135911	0.299244	ENSDARG00000095157	1080	FALSE	FALSE	1371	0.0763077	0.0735364	FALSE	0.0811185	-0.00947055	-0.260914
tvp23b	1.48784	-0.859361	0.137054	0.301283	ENSDARG00000057060	99	FALSE	FALSE	120	0.00612689	0.0061082	FALSE	0.0065219	-0.0684846	-0.621352
phf20a	1.48638	-1.2869	0.137444	0.301866	ENSDARG00000002750	38	FALSE	FALSE	47	0.00237987	0.00237704	FALSE	0.00268879	-0.0123207	-0.278322
srp19	1.48582	-0.44838	0.137576	0.302088	ENSDARG00000035699	311	FALSE	FALSE	415	0.0215707	0.0213414	FALSE	0.0231366	0.0104599	-0.139186
pawr	1.48291	-0.591247	0.138355	0.303592	ENSDARG00000045486	200	FALSE	FALSE	249	0.0128614	0.0127794	FALSE	0.0145594	9.39606e-05	-0.202497
vat1	1.48164	-0.257506	0.138679	0.304167	ENSDARG00000056481	901	FALSE	FALSE	1211	0.0670414	0.0648897	FALSE	0.0720766	0.109132	0.463473
sptlc2a	1.48131	-0.624795	0.138776	0.304312	ENSDARG00000018976	165	FALSE	FALSE	208	0.0108866	0.0108278	FALSE	0.0112727	-0.0461888	-0.485177
atp11a	1.47974	-0.568653	0.139196	0.305163	ENSDARG00000008413	202	FALSE	FALSE	294	0.0152413	0.0151263	FALSE	0.0165854	0.0853255	0.318068
foxo1a	1.47602	-0.392246	0.140187	0.307046	ENSDARG00000099555	410	FALSE	FALSE	571	0.0299256	0.0294865	FALSE	0.032089	0.0212834	-0.0730794
rgs3b	1.47381	-0.682222	0.140786	0.307955	ENSDARG00000035132	131	FALSE	FALSE	170	0.00875994	0.00872179	FALSE	0.00935845	-0.0338261	-0.40967
usp42	1.47269	-1.40217	0.141102	0.308506	ENSDARG00000077300	35	FALSE	FALSE	43	0.00217733	0.00217496	FALSE	0.00230952	-0.0877571	-0.739061
si:ch211-132b12.7	1.46758	-1.00624	0.142479	0.311237	ENSDARG00000068374	62	FALSE	FALSE	86	0.00440529	0.00439561	FALSE	0.00469369	0.00281489	-0.185879
elf2b	1.4672	-0.470327	0.142572	0.31137	ENSDARG00000079626	284	FALSE	FALSE	365	0.018887	0.0187109	FALSE	0.0215995	0.0285293	-0.028824
si:ch211-261n11.5	1.46643	-1.37198	0.142797	0.31172	ENSDARG00000069696	35	FALSE	FALSE	46	0.00232923	0.00232652	FALSE	0.00270552	0.0785437	0.276647
trip6	1.46543	-1.11647	0.143064	0.312164	ENSDARG00000069331	49	FALSE	FALSE	56	0.00288622	0.00288206	FALSE	0.0039405	0.117849	0.516712
amotl2a	1.46477	-0.481689	0.143228	0.312451	ENSDARG00000061923	233	FALSE	FALSE	309	0.0167603	0.0166214	FALSE	0.0177345	0.0497526	0.100801
smad6a	1.46385	-1.21389	0.143501	0.312905	ENSDARG00000053209	43	FALSE	FALSE	53	0.00283559	0.00283157	FALSE	0.00364309	0.104895	0.437592
AL840638.1	1.46371	-1.21335	0.143537	0.312914	ENSDARG00000098608	43	FALSE	FALSE	61	0.00324067	0.00323543	FALSE	0.00373402	0.153697	0.735658
calm1b	1.46275	-0.913597	0.143795	0.313195	ENSDARG00000034187	72	FALSE	FALSE	105	0.005418	0.00540337	FALSE	0.00606696	0.0964243	0.385855
hectd3	1.46127	-0.711871	0.144197	0.313719	ENSDARG00000038905	124	FALSE	FALSE	164	0.00840549	0.00837036	FALSE	0.00880085	-0.00556273	-0.237046
bcl7bb	1.45986	-0.550672	0.144581	0.314343	ENSDARG00000040396	207	FALSE	FALSE	268	0.014026	0.0139286	FALSE	0.0151294	-0.0174765	-0.309812
n4bp2l2	1.45813	-1.23101	0.145068	0.315143	ENSDARG00000103507	40	FALSE	FALSE	57	0.00293686	0.00293255	FALSE	0.0031848	0.120176	0.530923
tmed7	1.45809	-0.228854	0.14506	0.315143	ENSDARG00000046022	1135	FALSE	FALSE	1392	0.0773204	0.0744768	FALSE	0.0843841	-0.0158107	-0.299638
HACD4	1.45754	-0.650217	0.14522	0.31531	ENSDARG00000102221	146	FALSE	FALSE	191	0.00972201	0.00967506	FALSE	0.0105417	-0.0220172	-0.337545
BX569787.1	1.45608	-0.835996	0.145624	0.316044	ENSDARG00000092402	78	FALSE	FALSE	99	0.00506355	0.00505077	FALSE	0.00578615	0.00726758	-0.158683
C5H11orf54	1.45507	-0.780924	0.145904	0.316581	ENSDARG00000110147	93	FALSE	FALSE	107	0.0055699	0.00555445	FALSE	0.00689771	-0.00358807	-0.224986
serhl	1.45341	-0.584457	0.146365	0.317375	ENSDARG00000032340	189	FALSE	FALSE	234	0.0122031	0.0121293	FALSE	0.0141651	0.0291087	-0.025285
si:ch73-376l24.2	1.45314	-0.575943	0.146438	0.317386	ENSDARG00000092508	197	FALSE	FALSE	254	0.0131146	0.0130293	FALSE	0.0142405	0.000133725	-0.202254
si:ch211-181d7.3	1.4527	-0.545759	0.146558	0.317576	ENSDARG00000068621	201	FALSE	FALSE	284	0.0145324	0.0144278	FALSE	0.0157342	0.0499229	0.101841
homeza	1.45211	-0.934388	0.146732	0.31774	ENSDARG00000054304	78	FALSE	FALSE	96	0.00501291	0.00500039	FALSE	0.00539632	0.00422904	-0.177242
cmah	1.45171	-1.32859	0.146851	0.317855	ENSDARG00000057714	45	FALSE	FALSE	54	0.00278495	0.00278108	FALSE	0.00292392	-0.0554281	-0.541607
tceanc2	1.45153	-1.28361	0.146895	0.317879	ENSDARG00000062919	36	FALSE	FALSE	44	0.00222796	0.00222548	FALSE	0.00282566	0.0441963	0.0668649
plecb	1.44903	-0.187025	0.147568	0.31898	ENSDARG00000021987	1550	FALSE	FALSE	2363	0.132867	0.124752	FALSE	0.129941	0.0780226	0.273464
ugt2a7-2	1.44892	-0.632252	0.14761	0.319001	ENSDARG00000091624	143	FALSE	FALSE	183	0.00936756	0.00932396	FALSE	0.0105941	0.022646	-0.0647569
BX571880.1	1.4484	-0.308037	0.14775	0.319232	ENSDARG00000097533	644	FALSE	FALSE	779	0.0466859	0.0456289	FALSE	0.0499714	0.118648	0.521587
fam49a	1.44785	-0.67752	0.14791	0.319365	ENSDARG00000006672	124	FALSE	FALSE	161	0.00820295	0.00816949	FALSE	0.0101779	0.0605494	0.166744
cds2	1.44434	-0.644768	0.148901	0.32115	ENSDARG00000035577	167	FALSE	FALSE	222	0.0116462	0.0115789	FALSE	0.0123427	0.052956	0.120366
fxyd6l	1.44402	-0.284251	0.148978	0.321241	ENSDARG00000097057	761	FALSE	FALSE	931	0.0513444	0.0500697	FALSE	0.0561859	0.0447921	0.0705039
nxn	1.44373	-0.640826	0.149063	0.321354	ENSDARG00000033978	133	FALSE	FALSE	168	0.00886121	0.00882218	FALSE	0.0101411	0.0633563	0.183888
abhd4	1.44333	-0.66554	0.149181	0.321538	ENSDARG00000102887	134	FALSE	FALSE	172	0.00901311	0.00897274	FALSE	0.0110822	0.0799445	0.285203
slc40a1	1.44106	-0.365478	0.149811	0.32268	ENSDARG00000000241	426	FALSE	FALSE	558	0.0324067	0.0318927	FALSE	0.0380323	0.293059	1.58683
ccdc84	1.43828	-1.14518	0.150616	0.324055	ENSDARG00000059606	42	FALSE	FALSE	64	0.00324067	0.00323543	FALSE	0.00343706	0.0451393	0.0726241
card19	1.43827	-0.795107	0.150609	0.324055	ENSDARG00000091304	85	FALSE	FALSE	111	0.00567117	0.00565515	FALSE	0.00651058	0.0163446	-0.103244
ccnt1	1.43796	-0.656822	0.1507	0.324152	ENSDARG00000017525	145	FALSE	FALSE	195	0.0100765	0.010026	FALSE	0.010553	0.000424181	-0.20048
armc7	1.43734	-1.09522	0.150884	0.324344	ENSDARG00000061197	54	FALSE	FALSE	62	0.0031394	0.00313448	FALSE	0.00385944	-0.0417178	-0.457869
coro1ca	1.43579	-0.194188	0.151302	0.325026	ENSDARG00000035598	1459	FALSE	FALSE	1910	0.109575	0.103977	FALSE	0.115245	0.0351007	0.0113119
zgc:101744	1.43371	-0.556298	0.151904	0.326145	ENSDARG00000038694	193	FALSE	FALSE	228	0.01195	0.0118791	FALSE	0.0139425	0.0153442	-0.109354
trib2	1.43364	-0.591385	0.151924	0.326145	ENSDARG00000068179	163	FALSE	FALSE	217	0.0110385	0.0109781	FALSE	0.0118647	0.00460076	-0.174971
tyw1	1.43327	-0.761948	0.152036	0.326315	ENSDARG00000062987	110	FALSE	FALSE	135	0.00688642	0.00686282	FALSE	0.00783005	0.0375654	0.0263652
ctdnep1b	1.43309	-1.38344	0.152099	0.326378	ENSDARG00000035781	34	FALSE	FALSE	44	0.00222796	0.00222548	FALSE	0.00252331	0.069822	0.223378
suco	1.43204	-0.547299	0.152381	0.32691	ENSDARG00000016532	196	FALSE	FALSE	240	0.0124057	0.0123294	FALSE	0.0146682	0.0253541	-0.048217
nap1l1	1.42981	-0.343333	0.153017	0.327912	ENSDARG00000101813	501	FALSE	FALSE	646	0.0344828	0.0339016	FALSE	0.0359384	-0.0403725	-0.449652
ulk2	1.42878	-0.535628	0.153317	0.328339	ENSDARG00000097205	201	FALSE	FALSE	269	0.0139754	0.0138786	FALSE	0.0157611	0.0170327	-0.099041
vps36	1.42686	-0.633977	0.153875	0.329213	ENSDARG00000057021	152	FALSE	FALSE	196	0.0100258	0.0099759	FALSE	0.0106592	-0.0683926	-0.62079
TPGS1	1.42623	-0.594706	0.154051	0.329213	ENSDARG00000027547	169	FALSE	FALSE	224	0.0118487	0.0117791	FALSE	0.0116725	0.0147409	-0.113039
med31	1.42618	-0.429038	0.154065	0.329213	ENSDARG00000008020	328	FALSE	FALSE	395	0.020558	0.0203495	FALSE	0.0232839	-0.0454217	-0.480491
xrn1	1.42074	-0.581051	0.155639	0.332017	ENSDARG00000091652	165	FALSE	FALSE	225	0.0116968	0.0116289	FALSE	0.0121149	0.0141381	-0.11672
arl6ip5a	1.41975	-0.90543	0.155936	0.332481	ENSDARG00000077044	70	FALSE	FALSE	92	0.00465846	0.00464765	FALSE	0.00512792	0.0107978	-0.137122
fbxl14a	1.41916	-1.1016	0.156115	0.33279	ENSDARG00000034497	54	FALSE	FALSE	69	0.00349385	0.00348776	FALSE	0.00384684	-0.0371899	-0.430214
pin1	1.41853	-0.222015	0.156278	0.332991	ENSDARG00000101915	1132	FALSE	FALSE	1363	0.0762064	0.0734423	FALSE	0.0811093	-0.058316	-0.559245
ralbp1	1.41769	-0.491024	0.156528	0.333377	ENSDARG00000078653	230	FALSE	FALSE	276	0.0145324	0.0144278	FALSE	0.016256	-0.0413609	-0.455689
prkacbb	1.41719	-0.574551	0.15668	0.333554	ENSDARG00000059125	187	FALSE	FALSE	255	0.0131652	0.0130793	FALSE	0.0149506	0.0576618	0.149108
tmcc3	1.41657	-0.489205	0.156855	0.333846	ENSDARG00000045525	229	FALSE	FALSE	301	0.015697	0.0155751	FALSE	0.0190802	0.0687997	0.217134
bcar1	1.41521	-0.564559	0.157257	0.334417	ENSDARG00000056525	181	FALSE	FALSE	238	0.0125576	0.0124794	FALSE	0.0132712	-0.00245263	-0.218051
tbc1d15	1.41483	-0.751011	0.157374	0.33444	ENSDARG00000057218	106	FALSE	FALSE	141	0.00729151	0.00726505	FALSE	0.00811386	0.0206744	-0.076799
rnf24	1.41467	-0.902703	0.157417	0.33444	ENSDARG00000036965	67	FALSE	FALSE	88	0.00455719	0.00454684	FALSE	0.00488462	0.0504187	0.104869
csdc2a	1.41452	-1.28134	0.157475	0.33444	ENSDARG00000041323	38	FALSE	FALSE	46	0.0024305	0.00242755	FALSE	0.00257486	-0.0584693	-0.560182
rtf2	1.4145	-0.54668	0.157462	0.33444	ENSDARG00000040607	188	FALSE	FALSE	245	0.0126589	0.0125794	FALSE	0.0141317	0.0318146	-0.00875852
si:ch211-160o17.2	1.41417	-0.679236	0.157563	0.334554	ENSDARG00000002897	127	FALSE	FALSE	165	0.00845612	0.00842057	FALSE	0.00950894	0.0279809	-0.0321732
rpf1	1.41264	-0.431781	0.158011	0.335066	ENSDARG00000005738	325	FALSE	FALSE	392	0.0207605	0.020548	FALSE	0.0232698	-0.014453	-0.291345
NFX1	1.40826	-0.909544	0.159311	0.337306	ENSDARG00000105669	72	FALSE	FALSE	100	0.00506355	0.00505077	FALSE	0.00551522	0.0254137	-0.047853
srsf5a	1.40765	-0.238514	0.159474	0.337433	ENSDARG00000029818	946	FALSE	FALSE	1264	0.068206	0.0659806	FALSE	0.0758294	0.042871	0.0587704
epb41b	1.40624	-1.18375	0.159916	0.338219	ENSDARG00000029019	43	FALSE	FALSE	73	0.00369639	0.00368957	FALSE	0.00371877	0.111804	0.479791
herpud2	1.40573	-0.367198	0.160048	0.338391	ENSDARG00000021033	400	FALSE	FALSE	522	0.0275963	0.0272224	FALSE	0.0307739	0.00326446	-0.183133
si:dkey-14o6.2	1.40559	-1.16628	0.160105	0.338398	ENSDARG00000104088	42	FALSE	FALSE	53	0.00273432	0.00273058	FALSE	0.0035266	0.146071	0.68908
adh5	1.40339	-0.214715	0.16074	0.339593	ENSDARG00000080010	1225	FALSE	FALSE	1488	0.0846625	0.0812689	FALSE	0.0953632	0.0643801	0.19014
sco1	1.40326	-0.546408	0.160789	0.339623	ENSDARG00000067593	195	FALSE	FALSE	238	0.0121525	0.0120793	FALSE	0.0135394	-0.0627804	-0.586512
psmc1b	1.40168	-0.55493	0.161261	0.340544	ENSDARG00000043561	197	FALSE	FALSE	246	0.0127601	0.0126794	FALSE	0.0147856	0.0235132	-0.0594604
ptpn11a	1.40079	-0.468403	0.161523	0.34095	ENSDARG00000020334	251	FALSE	FALSE	331	0.0171654	0.0170198	FALSE	0.0192939	0.0402728	0.0429014
bcl7a	1.39784	-0.688765	0.162415	0.342247	ENSDARG00000052907	127	FALSE	FALSE	167	0.00845612	0.00842057	FALSE	0.00945477	0.0105704	-0.138511
leng8	1.39778	-0.347518	0.162419	0.342247	ENSDARG00000076805	428	FALSE	FALSE	586	0.0307864	0.030322	FALSE	0.0354633	0.0768125	0.266073
ccdc174	1.39748	-1.26105	0.162534	0.342414	ENSDARG00000023858	39	FALSE	FALSE	49	0.00248114	0.00247807	FALSE	0.00294588	-0.0255237	-0.358961
top1l	1.39665	-0.21063	0.162759	0.342719	ENSDARG00000070545	1226	FALSE	FALSE	1588	0.0878526	0.0842056	FALSE	0.0931481	0.00378412	-0.179959
si:ch211-9d9.1	1.394	-0.988059	0.163578	0.343868	ENSDARG00000099839	69	FALSE	FALSE	97	0.00632943	0.00630949	FALSE	0.00672932	0.478019	2.71651
si:dkey-6f10.3	1.39291	-0.820929	0.163896	0.344239	ENSDARG00000093660	73	FALSE	FALSE	96	0.00486101	0.00484923	FALSE	0.00573592	0.0149311	-0.111877
zgc:153215	1.39259	-1.19102	0.164003	0.344315	ENSDARG00000055889	39	FALSE	FALSE	52	0.00263304	0.00262958	FALSE	0.00315935	0.0814973	0.294686
sipa1l1	1.39016	-0.874148	0.164737	0.345606	ENSDARG00000020134	83	FALSE	FALSE	98	0.00506355	0.00505077	FALSE	0.00566613	-0.0548453	-0.538048
CABZ01044764.1	1.38949	-0.651505	0.164938	0.345772	ENSDARG00000105325	152	FALSE	FALSE	168	0.00875994	0.00872179	FALSE	0.009823	-0.0897237	-0.751073
BX470211.1	1.38926	-0.691049	0.165006	0.345821	ENSDARG00000105629	130	FALSE	FALSE	144	0.00739278	0.00736559	FALSE	0.00764252	-0.175008	-1.27196
rpp21	1.3876	-0.688865	0.165512	0.346508	ENSDARG00000043404	128	FALSE	FALSE	166	0.0085574	0.00852099	FALSE	0.00934027	0.0276674	-0.0340884
raf1b	1.38675	-0.896094	0.165772	0.346828	ENSDARG00000059406	68	FALSE	FALSE	92	0.00465846	0.00464765	FALSE	0.00483974	-0.0179092	-0.312454
gnpnat1	1.38604	-0.610221	0.165984	0.347123	ENSDARG00000039892	155	FALSE	FALSE	192	0.00987392	0.00982549	FALSE	0.0109938	0.00282526	-0.185815
ccdc80	1.38258	-0.546415	0.167041	0.349182	ENSDARG00000000002	198	FALSE	FALSE	239	0.0124057	0.0123294	FALSE	0.013936	0.0157945	-0.106603
si:ch211-108d22.1	1.38184	-1.28638	0.167284	0.349465	ENSDARG00000097099	37	FALSE	FALSE	43	0.00217733	0.00217496	FALSE	0.00256157	-0.0393336	-0.443307
fundc1	1.38181	-0.428151	0.167274	0.349465	ENSDARG00000040822	290	FALSE	FALSE	372	0.0191402	0.0189593	FALSE	0.0212993	-0.0284476	-0.37682
ppp1r3da	1.3813	-0.753822	0.167438	0.34971	ENSDARG00000077513	97	FALSE	FALSE	134	0.00683579	0.00681253	FALSE	0.00710426	-0.000897754	-0.208554
si:dkeyp-121d4.3	1.38045	-0.774942	0.167699	0.350088	ENSDARG00000089355	90	FALSE	FALSE	112	0.00567117	0.00565515	FALSE	0.00648866	-0.0226381	-0.341337
rhot1a	1.37845	-0.54019	0.168314	0.351012	ENSDARG00000099996	206	FALSE	FALSE	291	0.0150894	0.0149767	FALSE	0.0158248	0.0474003	0.0864337
tmem203	1.37745	-0.801079	0.168627	0.351438	ENSDARG00000104996	92	FALSE	FALSE	116	0.00587371	0.00585653	FALSE	0.00624873	-0.0687049	-0.622697
pane1	1.3766	-0.692315	0.168885	0.35175	ENSDARG00000024681	119	FALSE	FALSE	136	0.00703833	0.00701368	FALSE	0.00794303	-0.0718753	-0.642061
si:ch211-214p16.2	1.37643	-0.460773	0.168925	0.351759	ENSDARG00000094975	238	FALSE	FALSE	334	0.021672	0.0214405	FALSE	0.0218487	0.573102	3.29724
mob2b	1.37567	-0.497727	0.169169	0.351942	ENSDARG00000012005	212	FALSE	FALSE	279	0.0150387	0.0149268	FALSE	0.016765	0.0473073	0.0858656
rassf1	1.37557	-0.506416	0.169195	0.351942	ENSDARG00000004840	186	FALSE	FALSE	253	0.0131652	0.0130793	FALSE	0.0138394	-0.0312792	-0.394113
dido1	1.37534	-0.416202	0.169271	0.351975	ENSDARG00000057940	318	FALSE	FALSE	411	0.0212669	0.0210439	FALSE	0.0242379	0.0363029	0.0186544
SERF2	1.37528	-0.252701	0.169283	0.351975	ENSDARG00000075881	845	FALSE	FALSE	1053	0.057927	0.0563113	FALSE	0.0596187	-0.0437265	-0.470138
FO834831.1	1.37389	-0.979971	0.16973	0.352528	ENSDARG00000105456	59	FALSE	FALSE	71	0.00359512	0.00358867	FALSE	0.00391062	-0.0717271	-0.641156
smad2	1.37331	-0.366904	0.169897	0.352798	ENSDARG00000006389	384	FALSE	FALSE	521	0.02709	0.0267295	FALSE	0.02819	-0.00974256	-0.262575
gid8a	1.37245	-1.16727	0.170182	0.353206	ENSDARG00000022768	41	FALSE	FALSE	51	0.00258241	0.00257908	FALSE	0.00297759	0.0232325	-0.0611751
poglut1	1.3724	-0.808009	0.170189	0.353206	ENSDARG00000053463	82	FALSE	FALSE	103	0.00521545	0.0052019	FALSE	0.00524706	-0.0787128	-0.683822
ccdc141	1.37091	-0.585171	0.170645	0.353566	ENSDARG00000095675	137	FALSE	FALSE	232	0.01195	0.0118791	FALSE	0.0111143	0.0406244	0.0450489
coa8	1.37086	-0.630534	0.170667	0.353566	ENSDARG00000092473	140	FALSE	FALSE	173	0.00891184	0.00887237	FALSE	0.00956593	-0.0625284	-0.584973
ecm2	1.37059	-1.06171	0.170763	0.353658	ENSDARG00000071549	57	FALSE	FALSE	69	0.00359512	0.00358867	FALSE	0.00357161	-0.0720821	-0.643324
fbxo44	1.36836	-0.720784	0.171452	0.35489	ENSDARG00000022623	116	FALSE	FALSE	138	0.00708897	0.00706396	FALSE	0.00850534	0.0766946	0.265353
rilpl2	1.36803	-0.713685	0.171552	0.355022	ENSDARG00000024818	106	FALSE	FALSE	125	0.00643071	0.00641012	FALSE	0.0077266	0.00309421	-0.184173
mgat4a	1.36779	-0.338802	0.171614	0.355074	ENSDARG00000063330	426	FALSE	FALSE	585	0.0308876	0.0304202	FALSE	0.0342887	0.056769	0.143654
slc9a8	1.36723	-1.11177	0.171814	0.355337	ENSDARG00000020699	52	FALSE	FALSE	73	0.00374703	0.00374002	FALSE	0.00401004	0.065171	0.194971
rnf126	1.36577	-1.20569	0.172268	0.356047	ENSDARG00000104076	37	FALSE	FALSE	48	0.0024305	0.00242755	FALSE	0.00234447	-0.0689426	-0.624149
plekha1a	1.36208	-0.503962	0.173418	0.358043	ENSDARG00000030064	222	FALSE	FALSE	282	0.0147349	0.0146274	FALSE	0.0170753	0.0339124	0.00405424
si:rp71-1h20.9	1.36147	-1.02325	0.173617	0.358378	ENSDARG00000099717	48	FALSE	FALSE	69	0.00354448	0.00353822	FALSE	0.00335246	-0.0244695	-0.352523
lin37	1.3588	-0.677968	0.174461	0.359737	ENSDARG00000053950	131	FALSE	FALSE	158	0.00800041	0.00796857	FALSE	0.00845725	-0.111085	-0.881543
camsap1b	1.35823	-0.811722	0.174644	0.360038	ENSDARG00000035122	91	FALSE	FALSE	122	0.0062788	0.00625917	FALSE	0.00564686	-0.122596	-0.951846
nudt2	1.35677	-1.04238	0.175109	0.360768	ENSDARG00000058728	48	FALSE	FALSE	59	0.00298749	0.00298304	FALSE	0.00352643	-0.00169862	-0.213446
znf576.2	1.35675	-0.579094	0.175109	0.360768	ENSDARG00000078164	177	FALSE	FALSE	233	0.01195	0.0118791	FALSE	0.01261	-0.00803978	-0.252175
atg101	1.3564	-0.542116	0.175214	0.360882	ENSDARG00000043287	167	FALSE	FALSE	208	0.0107347	0.0106775	FALSE	0.0121267	-0.00897707	-0.2579
zmat5	1.35565	-0.802939	0.175459	0.36123	ENSDARG00000035434	80	FALSE	FALSE	110	0.00567117	0.00565515	FALSE	0.00551716	-0.0519186	-0.520172
NC_002333.3	1.35472	-1.10992	0.175757	0.361566	ENSDARG00000080329	37	FALSE	FALSE	77	0.0040002	0.00399222	FALSE	0.003435	0.20047	1.02133
mrps16	1.35462	-0.362101	0.175782	0.361566	ENSDARG00000098972	442	FALSE	FALSE	550	0.0291154	0.0286996	FALSE	0.0289215	-0.0902295	-0.754162
aldh2.2	1.35456	-0.28551	0.175794	0.361566	ENSDARG00000028087	629	FALSE	FALSE	783	0.0419768	0.0411197	FALSE	0.0476896	0.023646	-0.0586492
smad7	1.353	-0.414009	0.176296	0.362444	ENSDARG00000016858	290	FALSE	FALSE	374	0.0198997	0.0197043	FALSE	0.0232561	0.0551732	0.133908
si:dkey-4i23.5	1.35278	-1.12126	0.176384	0.362472	ENSDARG00000092137	51	FALSE	FALSE	65	0.00339258	0.00338683	FALSE	0.00346738	0.00641486	-0.163891
cldn12	1.35215	-0.526595	0.176574	0.362671	ENSDARG00000003927	203	FALSE	FALSE	274	0.0143805	0.0142781	FALSE	0.0144122	-0.0572853	-0.55295
otub1a	1.35213	-0.52211	0.176577	0.362671	ENSDARG00000055536	193	FALSE	FALSE	242	0.0124563	0.0123794	FALSE	0.0149125	0.00843535	-0.151551
si:ch211-51e12.7	1.35183	-0.296533	0.176668	0.362671	ENSDARG00000045914	590	FALSE	FALSE	737	0.0392425	0.0384921	FALSE	0.044686	0.0289061	-0.0265228
setdb1a	1.35005	-0.904186	0.177253	0.363688	ENSDARG00000041243	65	FALSE	FALSE	86	0.00435465	0.0043452	FALSE	0.00501208	0.0146051	-0.113868
wdr45	1.34997	-0.772348	0.177276	0.363688	ENSDARG00000090219	91	FALSE	FALSE	113	0.00577244	0.00575585	FALSE	0.00599175	-0.0949022	-0.782701
si:ch211-130m23.5	1.34821	-1.23599	0.177853	0.364564	ENSDARG00000098013	40	FALSE	FALSE	45	0.0022786	0.002276	FALSE	0.00257036	-0.126134	-0.973455
sirt2	1.34717	-0.417626	0.178169	0.364982	ENSDARG00000011488	301	FALSE	FALSE	391	0.0203555	0.0201511	FALSE	0.0228485	-0.00757681	-0.249348
trafd1	1.347	-0.707556	0.178228	0.365026	ENSDARG00000075123	101	FALSE	FALSE	131	0.00668388	0.00666164	FALSE	0.00769747	0.00788073	-0.154938
rab11ba	1.34198	-0.26089	0.17984	0.367939	ENSDARG00000041878	741	FALSE	FALSE	971	0.0517495	0.0504549	FALSE	0.0563211	0.035482	0.0136405
btbd2a	1.34055	-0.918617	0.180317	0.368836	ENSDARG00000042091	60	FALSE	FALSE	78	0.0040002	0.00399222	FALSE	0.00433229	-0.0400262	-0.447538
mhc1zaa	1.33602	-1.47041	0.181805	0.371251	ENSDARG00000092162	32	FALSE	FALSE	45	0.00232923	0.00232652	FALSE	0.00231708	0.119087	0.524273
smad6b	1.33529	-0.94813	0.182028	0.371292	ENSDARG00000031763	55	FALSE	FALSE	77	0.00405084	0.00404266	FALSE	0.00399329	0.0956342	0.38103
ogfr	1.33162	-0.824707	0.183232	0.37307	ENSDARG00000037837	70	FALSE	FALSE	85	0.00430402	0.00429478	FALSE	0.00541117	0.0317458	-0.00917893
mmrn2b	1.33099	-0.566377	0.183432	0.3734	ENSDARG00000073711	147	FALSE	FALSE	187	0.00962074	0.00957476	FALSE	0.0109062	-0.0126852	-0.280548
CABZ01079480.1	1.32853	-1.02978	0.184257	0.374686	ENSDARG00000098398	52	FALSE	FALSE	63	0.00319003	0.00318496	FALSE	0.00367927	-0.0365757	-0.426463
tacc1	1.32624	-0.743328	0.184998	0.375801	ENSDARG00000073753	78	FALSE	FALSE	109	0.00551927	0.00550409	FALSE	0.00569084	-0.0242319	-0.351071
piezo2a.2	1.32386	-1.18323	0.185809	0.376996	ENSDARG00000076005	49	FALSE	FALSE	64	0.00324067	0.00323543	FALSE	0.00308739	-0.0611613	-0.576623
znrd2	1.32378	-0.555724	0.185819	0.376996	ENSDARG00000069109	182	FALSE	FALSE	225	0.0115955	0.0115288	FALSE	0.0115538	-0.0545212	-0.536068
rnf11a	1.3217	-0.949286	0.186516	0.377934	ENSDARG00000010442	50	FALSE	FALSE	76	0.00389893	0.00389135	FALSE	0.00427669	0.0924193	0.361394
si:ch211-107o10.3	1.32113	-0.642338	0.186702	0.378232	ENSDARG00000008491	130	FALSE	FALSE	169	0.0085574	0.00852099	FALSE	0.00957079	0.0261984	-0.0430603
tdp1	1.32038	-0.733086	0.186951	0.378659	ENSDARG00000073866	91	FALSE	FALSE	113	0.00577244	0.00575585	FALSE	0.00663422	0.0129393	-0.124043
plekhm3	1.31768	-1.06481	0.187864	0.380073	ENSDARG00000030633	48	FALSE	FALSE	61	0.00308876	0.003084	FALSE	0.00361188	0.0599214	0.162908
LRRC75A	1.31648	-1.32852	0.188268	0.380374	ENSDARG00000076834	30	FALSE	FALSE	44	0.00232923	0.00232652	FALSE	0.00257067	0.294139	1.59343
kpna5	1.31585	-0.62241	0.188465	0.380614	ENSDARG00000042030	118	FALSE	FALSE	159	0.00820295	0.00816949	FALSE	0.00880335	0.0065625	-0.16299
ssbp3b	1.31512	-0.573203	0.188712	0.380955	ENSDARG00000030155	155	FALSE	FALSE	198	0.0101271	0.0100762	FALSE	0.0122516	0.0451249	0.072536
ube2g2	1.31424	-0.385846	0.189002	0.381261	ENSDARG00000025404	331	FALSE	FALSE	424	0.0220771	0.0218369	FALSE	0.0230743	-0.0443065	-0.47368
si:ch211-113e8.11	1.3142	-1.33473	0.189034	0.381261	ENSDARG00000076585	30	FALSE	FALSE	40	0.00202542	0.00202337	FALSE	0.00212661	-0.045785	-0.48271
scrn2	1.3141	-0.959675	0.18906	0.381261	ENSDARG00000043497	52	FALSE	FALSE	72	0.00369639	0.00368957	FALSE	0.00424426	0.039552	0.0384987
ppp1r9alb	1.31245	-1.02167	0.189617	0.382146	ENSDARG00000074575	49	FALSE	FALSE	60	0.0031394	0.00313448	FALSE	0.00289184	-0.112349	-0.889263
ska2	1.31215	-0.525102	0.189709	0.38218	ENSDARG00000114038	191	FALSE	FALSE	244	0.012507	0.0124294	FALSE	0.0133408	0.00765591	-0.156311
sltm	1.31214	-0.478453	0.189712	0.38218	ENSDARG00000052728	220	FALSE	FALSE	319	0.0164059	0.0162728	FALSE	0.0168769	0.0542503	0.128271
tasorb	1.31195	-0.753108	0.189782	0.382201	ENSDARG00000013346	87	FALSE	FALSE	109	0.00551927	0.00550409	FALSE	0.00683765	0.0362501	0.0183319
dek	1.31162	-0.421571	0.189887	0.382214	ENSDARG00000070108	281	FALSE	FALSE	345	0.0180262	0.0178657	FALSE	0.0200646	-0.0259361	-0.36148
tmem50a	1.31106	-0.301785	0.190071	0.382425	ENSDARG00000015757	520	FALSE	FALSE	683	0.0357486	0.0351245	FALSE	0.0401489	0.0195001	-0.0839711
gpatch4	1.30982	-0.888625	0.190504	0.382962	ENSDARG00000091931	66	FALSE	FALSE	87	0.00445592	0.00444602	FALSE	0.00409036	-0.111557	-0.884424
bptf	1.30978	-0.476521	0.190508	0.382962	ENSDARG00000077361	216	FALSE	FALSE	288	0.0148868	0.0147771	FALSE	0.0160581	0.0159481	-0.105666
cbx5	1.30877	-0.344292	0.190848	0.383434	ENSDARG00000061187	420	FALSE	FALSE	540	0.0294192	0.0289948	FALSE	0.0335046	0.0909049	0.352145
brd1a	1.30593	-1.41719	0.191838	0.384866	ENSDARG00000013596	36	FALSE	FALSE	50	0.00263304	0.00262958	FALSE	0.00316814	0.362839	2.01302
rab4a	1.30543	-0.798032	0.191987	0.385083	ENSDARG00000019144	66	FALSE	FALSE	85	0.00435465	0.0043452	FALSE	0.00522836	0.0656207	0.197718
stk17al	1.30453	-0.621775	0.192297	0.385546	ENSDARG00000015922	136	FALSE	FALSE	192	0.00982328	0.00977535	FALSE	0.0107653	0.0901388	0.347466
itpkb	1.30348	-1.2095	0.192667	0.385848	ENSDARG00000010059	38	FALSE	FALSE	48	0.0024305	0.00242755	FALSE	0.00278217	0.0128425	-0.124633
napepld	1.30279	-1.18734	0.192896	0.38619	ENSDARG00000009252	32	FALSE	FALSE	39	0.00197478	0.00197284	FALSE	0.00257169	0.0844214	0.312546
prpf38b	1.30253	-0.66795	0.192978	0.386273	ENSDARG00000053101	111	FALSE	FALSE	146	0.00744342	0.00741585	FALSE	0.00743073	-0.075825	-0.666184
acin1a	1.30239	-0.288942	0.193017	0.386273	ENSDARG00000054290	568	FALSE	FALSE	785	0.0415211	0.0406822	FALSE	0.0457273	0.0557791	0.137608
CABZ01113369.1	1.30219	-1.15188	0.193097	0.386353	ENSDARG00000117740	34	FALSE	FALSE	36	0.00182288	0.00182122	FALSE	0.00216079	-0.102803	-0.830954
si:ch73-109d9.3	1.30184	-1.16513	0.193221	0.386441	ENSDARG00000101106	35	FALSE	FALSE	45	0.00232923	0.00232652	FALSE	0.00255851	-0.0329097	-0.404073
tjp1a	1.30183	-0.205468	0.193208	0.386441	ENSDARG00000077506	1145	FALSE	FALSE	1439	0.0841055	0.0807552	FALSE	0.0864124	0.0199594	-0.0811662
depdc5	1.30149	-0.825095	0.193337	0.386502	ENSDARG00000078105	73	FALSE	FALSE	91	0.00465846	0.00464765	FALSE	0.0054739	-0.0101089	-0.264813
taf1a	1.30063	-1.157	0.193635	0.386872	ENSDARG00000052471	36	FALSE	FALSE	46	0.00232923	0.00232652	FALSE	0.00303117	0.141668	0.66219
shrprbck1r	1.30001	-0.624128	0.193843	0.387182	ENSDARG00000059871	135	FALSE	FALSE	186	0.00946883	0.00942429	FALSE	0.0107685	0.0686615	0.21629
pnp5b	1.2982	-1.02539	0.194467	0.388055	ENSDARG00000099802	45	FALSE	FALSE	51	0.00273432	0.00273058	FALSE	0.0035979	0.0515503	0.11178
sephs1	1.29593	-0.697533	0.195243	0.389357	ENSDARG00000058292	100	FALSE	FALSE	122	0.00622816	0.00620885	FALSE	0.00698411	-0.0178364	-0.31201
slc16a1a	1.29563	-0.865974	0.195349	0.389357	ENSDARG00000016963	63	FALSE	FALSE	92	0.00496228	0.00495001	FALSE	0.00495199	0.0071898	-0.159158
pbxip1b	1.29556	-0.434388	0.19536	0.389357	ENSDARG00000011824	230	FALSE	FALSE	337	0.0172161	0.0170695	FALSE	0.0185131	0.044252	0.0672046
trub2	1.2952	-0.770532	0.195495	0.389459	ENSDARG00000028379	83	FALSE	FALSE	114	0.00582308	0.00580619	FALSE	0.00679821	0.103868	0.431318
cdadc1	1.29494	-0.792372	0.195586	0.389487	ENSDARG00000036650	80	FALSE	FALSE	108	0.00551927	0.00550409	FALSE	0.00586411	0.00304861	-0.184451
pycr3	1.29461	-1.02646	0.195705	0.389565	ENSDARG00000015236	53	FALSE	FALSE	68	0.00344321	0.0034373	FALSE	0.00362832	-0.0164628	-0.30362
rab5aa	1.29461	-0.203561	0.195683	0.389565	ENSDARG00000018602	1065	FALSE	FALSE	1422	0.0773204	0.0744768	FALSE	0.0819592	0.00922977	-0.146699
dnase1l4.2	1.29402	-0.475144	0.195893	0.389699	ENSDARG00000011376	194	FALSE	FALSE	275	0.0143805	0.0142781	FALSE	0.0155976	0.0323606	-0.0054239
coq2	1.29273	-1.04426	0.196354	0.390217	ENSDARG00000059510	49	FALSE	FALSE	56	0.00283559	0.00283157	FALSE	0.00322219	-0.0800915	-0.692243
ical1	1.29231	-0.981121	0.19649	0.390366	ENSDARG00000057688	44	FALSE	FALSE	54	0.00273432	0.00273058	FALSE	0.00321312	0.0303077	-0.0179619
rhoaa	1.2914	-0.168061	0.196794	0.390692	ENSDARG00000026845	1604	FALSE	FALSE	2105	0.119449	0.112837	FALSE	0.126177	0.0263342	-0.0422309
im:7138535	1.29044	-0.977193	0.197139	0.391138	ENSDARG00000057245	43	FALSE	FALSE	54	0.00278495	0.00278108	FALSE	0.00302745	0.056375	0.141248
gfod2	1.28821	-0.928045	0.197918	0.392281	ENSDARG00000061145	52	FALSE	FALSE	70	0.00354448	0.00353822	FALSE	0.0040663	0.0414748	0.0502429
mbip	1.28799	-1.0619	0.198	0.392358	ENSDARG00000019364	53	FALSE	FALSE	69	0.00354448	0.00353822	FALSE	0.0034165	-0.047751	-0.494718
fam193a	1.2865	-0.637663	0.198508	0.392969	ENSDARG00000102787	113	FALSE	FALSE	156	0.00794977	0.00791834	FALSE	0.0082632	-0.0248021	-0.354554
zgc:193812	1.28461	-0.500136	0.199168	0.393876	ENSDARG00000097310	199	FALSE	FALSE	247	0.0130133	0.0129294	FALSE	0.0142011	-0.0261068	-0.362522
atg12	1.28332	-0.39118	0.199611	0.394419	ENSDARG00000069545	292	FALSE	FALSE	387	0.0206086	0.0203992	FALSE	0.020603	-0.0143989	-0.291015
cradd	1.28326	-1.14739	0.199646	0.394419	ENSDARG00000028192	32	FALSE	FALSE	38	0.00197478	0.00197284	FALSE	0.00233787	0.0184697	-0.0902643
si:dkey-238k10.3-1	1.28269	-0.264855	0.199832	0.394626	ENSDARG00000101992	641	FALSE	FALSE	854	0.0447111	0.0437404	FALSE	0.0516345	0.0632388	0.183169
ddah2	1.28208	-0.388051	0.200048	0.394777	ENSDARG00000105009	314	FALSE	FALSE	362	0.018887	0.0187109	FALSE	0.02245	0.0129762	-0.123817
nsrp1	1.27977	-0.738691	0.200863	0.395937	ENSDARG00000015221	71	FALSE	FALSE	87	0.00440529	0.00439561	FALSE	0.00581456	0.0226048	-0.065009
CR388143.1	1.27943	-1.2119	0.200994	0.396034	ENSDARG00000093449	36	FALSE	FALSE	41	0.00207605	0.0020739	FALSE	0.00219167	-0.0755232	-0.664341
baxb	1.27705	-0.484646	0.201821	0.39718	ENSDARG00000030881	198	FALSE	FALSE	238	0.0122538	0.0121793	FALSE	0.01511	0.000786482	-0.198268
tbcela	1.27625	-0.681851	0.202106	0.39758	ENSDARG00000002682	95	FALSE	FALSE	131	0.00673452	0.00671194	FALSE	0.00693835	-0.0337929	-0.409466
fhod1	1.27445	-0.584103	0.202743	0.398195	ENSDARG00000051768	136	FALSE	FALSE	169	0.0087093	0.0086716	FALSE	0.0102877	0.0256691	-0.0462928
slc4a7	1.27398	-1.13641	0.202915	0.398365	ENSDARG00000073952	33	FALSE	FALSE	54	0.00273432	0.00273058	FALSE	0.00260369	0.0232183	-0.0612618
rab11a	1.27369	-0.221158	0.203003	0.398458	ENSDARG00000041450	970	FALSE	FALSE	1231	0.0674465	0.0652693	FALSE	0.0743035	0.0415617	0.0507732
rbfa	1.27234	-1.01897	0.203493	0.399097	ENSDARG00000073705	40	FALSE	FALSE	48	0.0024305	0.00242755	FALSE	0.00295636	-0.0211094	-0.332
si:ch211-222k6.3	1.27207	-0.782244	0.203592	0.399209	ENSDARG00000071578	85	FALSE	FALSE	109	0.00567117	0.00565515	FALSE	0.00626406	0.00720317	-0.159077
ikbke	1.27137	-0.673063	0.203832	0.399519	ENSDARG00000070606	97	FALSE	FALSE	149	0.00759532	0.00756662	FALSE	0.0068965	0.00481239	-0.173679
tmem39b	1.2704	-0.772303	0.204174	0.400108	ENSDARG00000018956	65	FALSE	FALSE	82	0.00415211	0.00414351	FALSE	0.0047436	0.0125394	-0.126485
cry1a	1.27014	-0.442791	0.204265	0.400176	ENSDARG00000045768	217	FALSE	FALSE	294	0.0152919	0.0151762	FALSE	0.0163301	0.0244588	-0.0536849
ppp3r1a	1.27009	-0.707378	0.204291	0.400176	ENSDARG00000092659	87	FALSE	FALSE	114	0.00577244	0.00575585	FALSE	0.00673093	0.0317092	-0.00940244
trappc3	1.26972	-0.353978	0.204416	0.400309	ENSDARG00000045364	372	FALSE	FALSE	433	0.0224822	0.0222332	FALSE	0.0249661	-0.0658493	-0.605256
2015-09-01	1.26962	-0.287501	0.204449	0.400309	ENSDARG00000102889	521	FALSE	FALSE	689	0.0366095	0.0359552	FALSE	0.0387926	0.015152	-0.110528
tk2	1.26923	-0.753036	0.204598	0.400454	ENSDARG00000046127	79	FALSE	FALSE	95	0.00486101	0.00484923	FALSE	0.00615981	0.0605709	0.166875
phf23b	1.26893	-0.912254	0.204711	0.400515	ENSDARG00000036305	59	FALSE	FALSE	75	0.0038483	0.00384091	FALSE	0.00482425	0.103141	0.426877
manba	1.26842	-0.460472	0.204885	0.400775	ENSDARG00000008238	240	FALSE	FALSE	317	0.0163553	0.016223	FALSE	0.0183227	0.0319734	-0.0077885
slc35e1	1.26756	-0.568256	0.205192	0.401214	ENSDARG00000011945	147	FALSE	FALSE	188	0.00977265	0.0097252	FALSE	0.0112149	0.0380341	0.0292283
cttn	1.26675	-0.401909	0.20548	0.401585	ENSDARG00000011777	303	FALSE	FALSE	383	0.0199504	0.019754	FALSE	0.0217824	-0.00621846	-0.241051
si:zfos-1192g2.3	1.26555	-0.244401	0.205905	0.40204	ENSDARG00000091079	776	FALSE	FALSE	940	0.0505342	0.0492988	FALSE	0.0545689	-0.038357	-0.437342
ube2nb	1.26483	-0.279024	0.206161	0.402298	ENSDARG00000045877	588	FALSE	FALSE	718	0.0387361	0.0380047	FALSE	0.0418755	-0.0317463	-0.396966
mnat1	1.26347	-1.27837	0.206672	0.403215	ENSDARG00000002077	32	FALSE	FALSE	46	0.00232923	0.00232652	FALSE	0.00229003	-0.0162018	-0.302026
rangrf	1.26263	-0.574053	0.206955	0.403686	ENSDARG00000098786	135	FALSE	FALSE	176	0.00921566	0.00917345	FALSE	0.00987324	0.0032135	-0.183444
wls	1.26247	-0.223436	0.207006	0.403704	ENSDARG00000009534	905	FALSE	FALSE	1163	0.063902	0.0619432	FALSE	0.0698152	0.0264796	-0.041343
pora	1.2619	-0.304489	0.207216	0.403951	ENSDARG00000055092	511	FALSE	FALSE	659	0.0349385	0.034342	FALSE	0.0380211	0.0211385	-0.0739645
b3gnt3.4	1.26163	-0.430037	0.207311	0.404055	ENSDARG00000058100	222	FALSE	FALSE	275	0.0142286	0.0141283	FALSE	0.0176074	0.0296906	-0.0217313
adnpa	1.26111	-0.588995	0.207505	0.404351	ENSDARG00000062002	126	FALSE	FALSE	163	0.00835485	0.00832014	FALSE	0.00896556	-0.0311465	-0.393303
polr2b	1.26018	-0.386169	0.207834	0.404587	ENSDARG00000098783	304	FALSE	FALSE	400	0.0210644	0.0208456	FALSE	0.0223885	0.0210732	-0.0743632
DHDH	1.2584	-0.350346	0.208477	0.40535	ENSDARG00000019081	351	FALSE	FALSE	486	0.0255203	0.0252001	FALSE	0.0268917	0.0175464	-0.0959039
soul4	1.2572	-0.832152	0.208924	0.406057	ENSDARG00000101008	68	FALSE	FALSE	80	0.00405084	0.00404266	FALSE	0.00491019	-0.0726631	-0.646872
zgc:101569	1.2562	-0.983135	0.209288	0.406602	ENSDARG00000038876	50	FALSE	FALSE	66	0.00334194	0.00333637	FALSE	0.0033492	-0.0630258	-0.588011
zgc:113531	1.25461	-1.24585	0.209874	0.407341	ENSDARG00000038794	38	FALSE	FALSE	52	0.00263304	0.00262958	FALSE	0.00259392	-0.0118677	-0.275555
vav2	1.25429	-0.979218	0.209982	0.407381	ENSDARG00000044718	52	FALSE	FALSE	73	0.00369639	0.00368957	FALSE	0.00350233	-0.0386205	-0.438952
PYURF	1.25395	-0.34785	0.210089	0.407507	ENSDARG00000045773	375	FALSE	FALSE	446	0.0236468	0.0233715	FALSE	0.0268247	-0.00893447	-0.25764
senp7b	1.25183	-1.10876	0.210878	0.408792	ENSDARG00000061138	41	FALSE	FALSE	52	0.00263304	0.00262958	FALSE	0.00293928	-0.0319918	-0.398466
rasgrp3	1.25077	-0.746331	0.211249	0.409401	ENSDARG00000077864	69	FALSE	FALSE	105	0.00536736	0.00535301	FALSE	0.00529632	0.0208794	-0.0755468
zgc:101566	1.25023	-0.503845	0.211446	0.409648	ENSDARG00000086342	161	FALSE	FALSE	204	0.0103803	0.0103268	FALSE	0.0125781	0.0087341	-0.149726
uck2b	1.24978	-0.444587	0.211615	0.409894	ENSDARG00000022213	267	FALSE	FALSE	325	0.0169629	0.0168206	FALSE	0.0190908	0.0109329	-0.136297
ildr2	1.24869	-0.626893	0.212014	0.410503	ENSDARG00000014180	118	FALSE	FALSE	142	0.00739278	0.00736559	FALSE	0.00845503	0.0301206	-0.0191047
rbm18	1.24853	-0.935005	0.212074	0.410537	ENSDARG00000044255	51	FALSE	FALSE	74	0.00379766	0.00379047	FALSE	0.00334283	-0.0445722	-0.475303
pecam1	1.2466	-0.567163	0.212777	0.410954	ENSDARG00000060263	137	FALSE	FALSE	174	0.00977265	0.0097252	FALSE	0.0113351	0.0787222	0.277737
arrdc3b	1.24652	-0.205235	0.212797	0.410954	ENSDARG00000036028	985	FALSE	FALSE	1269	0.0713454	0.0689152	FALSE	0.0799663	0.0626496	0.179571
gramd1a	1.24568	-0.816629	0.213119	0.411493	ENSDARG00000076689	66	FALSE	FALSE	96	0.00486101	0.00484923	FALSE	0.00500986	0.0138304	-0.1186
acap1	1.24297	-0.632218	0.214113	0.413084	ENSDARG00000056346	108	FALSE	FALSE	167	0.00860803	0.00857119	FALSE	0.00884167	0.0668351	0.205135
sap130b	1.24261	-0.64512	0.214246	0.413199	ENSDARG00000079352	108	FALSE	FALSE	138	0.00703833	0.00701368	FALSE	0.0083287	0.0207546	-0.076309
si:ch211-156p11.1-1	1.24259	-0.91942	0.214258	0.413199	ENSDARG00000098754	46	FALSE	FALSE	56	0.00283559	0.00283157	FALSE	0.00348922	-0.0566158	-0.548861
zgc:64002	1.24101	-0.749273	0.214833	0.41398	ENSDARG00000086998	73	FALSE	FALSE	89	0.00460783	0.00459724	FALSE	0.00544407	0.151516	0.722336
dpcd	1.23939	-0.677353	0.215438	0.414735	ENSDARG00000060501	104	FALSE	FALSE	129	0.00653198	0.00651074	FALSE	0.00665937	-0.0782612	-0.681064
her9	1.23794	-0.206074	0.215966	0.415339	ENSDARG00000056438	1085	FALSE	FALSE	1323	0.0881057	0.0844383	FALSE	0.0910113	0.210342	1.08163
dtd2	1.23781	-1.12708	0.216028	0.415376	ENSDARG00000036775	35	FALSE	FALSE	42	0.00212669	0.00212443	FALSE	0.00248252	-0.0587988	-0.562194
gdpd5a	1.23658	-1.00315	0.216482	0.415919	ENSDARG00000077284	42	FALSE	FALSE	55	0.00288622	0.00288206	FALSE	0.00308443	-0.0158507	-0.299882
prkaa1	1.23472	-0.526648	0.217168	0.416825	ENSDARG00000060596	168	FALSE	FALSE	213	0.0108866	0.0108278	FALSE	0.012868	0.0490437	0.096471
tap1	1.23245	-1.08893	0.218022	0.4183	ENSDARG00000079766	41	FALSE	FALSE	57	0.00288622	0.00288206	FALSE	0.0027359	-0.046575	-0.487535
ap1s2	1.23168	-0.249281	0.218295	0.418658	ENSDARG00000058504	705	FALSE	FALSE	907	0.0493696	0.0481896	FALSE	0.0531551	0.0346634	0.00864125
hand2	1.23072	-0.296277	0.218654	0.418819	ENSDARG00000008305	518	FALSE	FALSE	680	0.0361537	0.0355155	FALSE	0.038475	0.0185026	-0.0900634
hira	1.23069	-0.8515	0.218678	0.418819	ENSDARG00000013434	64	FALSE	FALSE	90	0.00460783	0.00459724	FALSE	0.00479411	0.07097	0.230389
ephb4b	1.22951	-0.572778	0.219114	0.419482	ENSDARG00000027112	136	FALSE	FALSE	181	0.0094182	0.00937412	FALSE	0.00946953	-0.0365766	-0.426468
sc:d217	1.22855	-0.334974	0.219464	0.420071	ENSDARG00000079645	370	FALSE	FALSE	473	0.0245582	0.0242615	FALSE	0.028176	0.0298496	-0.02076
prkceb	1.22761	-1.00315	0.219828	0.420684	ENSDARG00000069928	36	FALSE	FALSE	51	0.00263304	0.00262958	FALSE	0.00263469	-0.000815918	-0.208054
zmp:0000000912	1.22742	-1.18988	0.219908	0.420754	ENSDARG00000087575	34	FALSE	FALSE	49	0.00253177	0.00252857	FALSE	0.00263092	-0.0027998	-0.220171
aktip	1.22701	-0.439143	0.220043	0.420846	ENSDARG00000026862	207	FALSE	FALSE	272	0.0142286	0.0141283	FALSE	0.015295	0.0397932	0.039972
dlg1l	1.22593	-0.632154	0.220454	0.421466	ENSDARG00000102216	101	FALSE	FALSE	135	0.00683579	0.00681253	FALSE	0.00799685	0.0603299	0.165403
nhsl2	1.22396	-0.572361	0.221198	0.422369	ENSDARG00000089066	128	FALSE	FALSE	177	0.00906375	0.00902292	FALSE	0.0100271	0.0293488	-0.0238186
taf11	1.22382	-0.464456	0.221245	0.422369	ENSDARG00000037855	186	FALSE	FALSE	218	0.0112411	0.0111784	FALSE	0.013441	-0.0222678	-0.339075
acbd3	1.2237	-0.35259	0.221293	0.422369	ENSDARG00000042623	349	FALSE	FALSE	433	0.0225328	0.0222827	FALSE	0.0268076	0.0239224	-0.0569615
stard8	1.22339	-0.466963	0.221409	0.422394	ENSDARG00000014003	179	FALSE	FALSE	232	0.01195	0.0118791	FALSE	0.0138474	0.0291174	-0.025232
pxmp4	1.22033	-0.814301	0.222578	0.424109	ENSDARG00000114885	68	FALSE	FALSE	88	0.00460783	0.00459724	FALSE	0.00466145	-0.0758765	-0.666499
cmc4	1.21986	-0.881644	0.222753	0.424358	ENSDARG00000100774	51	FALSE	FALSE	70	0.00354448	0.00353822	FALSE	0.00374753	-0.0479834	-0.496137
hnrnpua	1.21959	-0.385754	0.222846	0.424389	ENSDARG00000015206	269	FALSE	FALSE	346	0.017925	0.0177662	FALSE	0.0202771	0.0118194	-0.130882
prex1	1.21957	-0.583222	0.222857	0.424389	ENSDARG00000075793	114	FALSE	FALSE	156	0.00800041	0.00796857	FALSE	0.00869083	0.0108576	-0.136757
naa40-1	1.21847	-0.467913	0.223273	0.425015	ENSDARG00000024109	205	FALSE	FALSE	269	0.0138741	0.0137788	FALSE	0.0158319	0.0759259	0.260658
cby1	1.21829	-0.889949	0.223351	0.42508	ENSDARG00000077409	57	FALSE	FALSE	77	0.00389893	0.00389135	FALSE	0.00412456	-0.0385163	-0.438316
fermt2	1.218	-1.11197	0.223462	0.425187	ENSDARG00000020242	35	FALSE	FALSE	47	0.00237987	0.00237704	FALSE	0.00276808	0.0774106	0.269726
tm9sf3	1.21707	-0.278652	0.223803	0.425691	ENSDARG00000028748	565	FALSE	FALSE	719	0.0372171	0.0365412	FALSE	0.0414289	0.00291699	-0.185255
eif2d	1.21584	-0.934579	0.224283	0.42627	ENSDARG00000012929	52	FALSE	FALSE	65	0.00334194	0.00333637	FALSE	0.0038992	0.0334229	0.0010644
dnm3a	1.2142	-0.918197	0.224908	0.427373	ENSDARG00000032238	56	FALSE	FALSE	69	0.00359512	0.00358867	FALSE	0.00327038	-0.147861	-1.10615
bmb	1.21407	-0.940925	0.224958	0.427385	ENSDARG00000096603	51	FALSE	FALSE	62	0.00329131	0.0032859	FALSE	0.00352609	-0.0674149	-0.614818
entpd4	1.21335	-0.735923	0.225231	0.427736	ENSDARG00000038422	79	FALSE	FALSE	101	0.00516482	0.00515153	FALSE	0.00627541	0.0319628	-0.00785356
stk26	1.21296	-0.565491	0.225376	0.427844	ENSDARG00000060390	136	FALSE	FALSE	184	0.00931693	0.00927379	FALSE	0.0105641	0.018873	-0.0878014
hebp2	1.21192	-1.17735	0.225781	0.428362	ENSDARG00000042630	30	FALSE	FALSE	38	0.00192415	0.0019223	FALSE	0.00228735	0.0142987	-0.11574
si:ch211-232b12.5	1.21166	-0.36755	0.225868	0.428444	ENSDARG00000087186	313	FALSE	FALSE	392	0.0206086	0.0203992	FALSE	0.0238792	0.0361108	0.0174812
tnfsf13b	1.21108	-1.0671	0.2261	0.428553	ENSDARG00000012945	32	FALSE	FALSE	44	0.0022786	0.002276	FALSE	0.0026413	0.0507423	0.106845
prrc2a	1.21105	-0.304952	0.226102	0.428553	ENSDARG00000031494	457	FALSE	FALSE	596	0.0310902	0.0306167	FALSE	0.035677	0.0297668	-0.0212658
rab8a	1.20978	-0.971004	0.2266	0.429147	ENSDARG00000067920	46	FALSE	FALSE	59	0.00298749	0.00298304	FALSE	0.00323705	-0.0219356	-0.337047
gpr108	1.20944	-0.537956	0.226725	0.429147	ENSDARG00000096651	156	FALSE	FALSE	199	0.0103803	0.0103268	FALSE	0.0120689	0.0310868	-0.0132038
wu:fu71h07	1.20918	-1.1216	0.226833	0.429209	ENSDARG00000103860	33	FALSE	FALSE	40	0.00202542	0.00202337	FALSE	0.00225977	-0.0728375	-0.647937
TIMM21	1.20904	-0.787829	0.226884	0.429209	ENSDARG00000071594	73	FALSE	FALSE	94	0.00475973	0.00474844	FALSE	0.00505034	-0.0664582	-0.608975
epha4l	1.2089	-0.875531	0.226937	0.429209	ENSDARG00000010767	56	FALSE	FALSE	80	0.00410147	0.00409309	FALSE	0.00420658	0.069748	0.222926
lysmd2	1.20843	-0.393901	0.227104	0.429209	ENSDARG00000091771	255	FALSE	FALSE	312	0.0160514	0.015924	FALSE	0.018169	-0.0129082	-0.28191
katnbl1	1.20787	-0.814359	0.22733	0.429455	ENSDARG00000042522	60	FALSE	FALSE	73	0.00369639	0.00368957	FALSE	0.00461073	0.0315996	-0.0100715
srgap2	1.20756	-0.292522	0.227439	0.429578	ENSDARG00000032161	486	FALSE	FALSE	647	0.0344321	0.0338526	FALSE	0.0377397	0.056336	0.14101
fkbp2	1.2074	-0.153373	0.227498	0.429605	ENSDARG00000044540	1684	FALSE	FALSE	2006	0.11793	0.111479	FALSE	0.124169	-0.0454525	-0.480679
usp2a	1.20546	-0.280143	0.228247	0.430686	ENSDARG00000020107	513	FALSE	FALSE	780	0.0423819	0.0415084	FALSE	0.0424631	0.0680151	0.212342
si:ch211-134c9.2	1.20286	-1.09804	0.229268	0.432108	ENSDARG00000095593	33	FALSE	FALSE	38	0.00192415	0.0019223	FALSE	0.00261526	0.062628	0.179439
si:ch73-376l24.3	1.20284	-0.489966	0.229266	0.432108	ENSDARG00000094043	185	FALSE	FALSE	234	0.0118487	0.0117791	FALSE	0.0129901	-0.044487	-0.474783
CABZ01041962.1	1.2025	-0.854319	0.229403	0.432111	ENSDARG00000076082	60	FALSE	FALSE	68	0.00354448	0.00353822	FALSE	0.00438801	-0.000176007	-0.204146
CR381618.1	1.2017	-0.611469	0.22971	0.432354	ENSDARG00000096887	114	FALSE	FALSE	145	0.00779786	0.00776762	FALSE	0.008278	-0.0148985	-0.294066
tbc1d10b	1.20121	-0.62639	0.229903	0.432566	ENSDARG00000078604	116	FALSE	FALSE	160	0.00815231	0.00811926	FALSE	0.0090924	0.0503257	0.104301
aldoaa	1.20045	-0.083704	0.230178	0.432983	ENSDARG00000011665	4807	FALSE	FALSE	7012	0.524989	0.421987	FALSE	0.451586	0.191361	-0.704695
si:ch73-208g10.1	1.19985	-0.632202	0.230425	0.433236	ENSDARG00000079808	94	FALSE	FALSE	127	0.00648134	0.00646043	FALSE	0.00753372	0.0458291	0.0768374
tcf7l2	1.19956	-0.534769	0.230536	0.433236	ENSDARG00000004415	145	FALSE	FALSE	181	0.00926629	0.00922362	FALSE	0.0109318	0.0627726	0.180322
bloc1s5	1.19846	-0.486635	0.230964	0.433706	ENSDARG00000111747	183	FALSE	FALSE	222	0.0113423	0.0112785	FALSE	0.0119445	-0.0861007	-0.728944
nvl	1.19709	-0.835168	0.231507	0.434566	ENSDARG00000025605	69	FALSE	FALSE	78	0.0040002	0.00399222	FALSE	0.00447601	-0.145169	-1.08971
zmynd19	1.19703	-0.6401	0.231524	0.434566	ENSDARG00000100773	103	FALSE	FALSE	134	0.00683579	0.00681253	FALSE	0.00851505	0.08346	0.306674
rpz4	1.19696	-0.925153	0.231557	0.434566	ENSDARG00000039871	51	FALSE	FALSE	68	0.00344321	0.0034373	FALSE	0.0041772	0.0826643	0.301814
tfe3a	1.19671	-0.574068	0.231645	0.434569	ENSDARG00000098903	120	FALSE	FALSE	162	0.00830422	0.00826993	FALSE	0.00903679	-0.00773861	-0.250336
dhx9	1.19671	-0.75742	0.231648	0.434569	ENSDARG00000079725	62	FALSE	FALSE	77	0.00394957	0.00394179	FALSE	0.00513311	0.0326131	-0.00388145
cdc42l	1.1948	-0.149566	0.23238	0.435582	ENSDARG00000040158	1683	FALSE	FALSE	2194	0.124108	0.116989	FALSE	0.128192	-0.0304384	-0.388979
CU856520.1	1.19403	-0.507787	0.232691	0.43598	ENSDARG00000098941	155	FALSE	FALSE	216	0.0111904	0.0111283	FALSE	0.0117502	-0.0014304	-0.211808
msl2a	1.194	-0.960939	0.232714	0.43598	ENSDARG00000038909	45	FALSE	FALSE	58	0.00293686	0.00293255	FALSE	0.00338513	-0.0134422	-0.285172
gtpbp4	1.19201	-0.233765	0.233475	0.436984	ENSDARG00000018961	733	FALSE	FALSE	945	0.0501291	0.0489131	FALSE	0.0558998	-0.000991017	-0.209124
thap12a	1.19151	-0.906958	0.233689	0.43716	ENSDARG00000042489	56	FALSE	FALSE	74	0.00379766	0.00379047	FALSE	0.00406643	0.0183804	-0.0908098
khsrp	1.19143	-0.240908	0.233704	0.43716	ENSDARG00000026489	695	FALSE	FALSE	869	0.0462808	0.0452418	FALSE	0.0529605	0.0163999	-0.102906
mib1	1.19102	-0.360717	0.233867	0.437381	ENSDARG00000102184	310	FALSE	FALSE	402	0.0207605	0.020548	FALSE	0.0232946	0.0292122	-0.0246532
fus	1.18993	-0.321766	0.234295	0.437927	ENSDARG00000037968	404	FALSE	FALSE	544	0.028609	0.0282074	FALSE	0.0310119	0.041412	0.0498592
si:ch73-191k20.3	1.18915	-0.529619	0.234606	0.438425	ENSDARG00000094206	145	FALSE	FALSE	176	0.00901311	0.00897274	FALSE	0.0097824	-0.0628037	-0.586654
ppp1r37	1.18828	-0.743848	0.234952	0.43869	ENSDARG00000078458	74	FALSE	FALSE	104	0.00531672	0.00530264	FALSE	0.00511704	-0.05654	-0.548398
CU467110.1	1.18814	-0.578265	0.235004	0.43869	ENSDARG00000093438	124	FALSE	FALSE	160	0.00825358	0.00821971	FALSE	0.00930456	0.0369548	0.0226362
si:ch211-153a8.4	1.18805	-1.17501	0.235049	0.43869	ENSDARG00000109646	31	FALSE	FALSE	31	0.00172161	0.00172013	FALSE	0.00215738	0.0634495	0.184457
tyw3	1.18644	-0.961211	0.235681	0.439672	ENSDARG00000038222	43	FALSE	FALSE	53	0.00273432	0.00273058	FALSE	0.00324417	0.03016	-0.0188643
si:ch211-76m11.8	1.18547	-1.02187	0.236067	0.440264	ENSDARG00000098390	39	FALSE	FALSE	54	0.00273432	0.00273058	FALSE	0.00326075	0.0663924	0.202431
CU694380.1	1.1837	-0.838598	0.236762	0.44135	ENSDARG00000093902	60	FALSE	FALSE	77	0.00389893	0.00389135	FALSE	0.00434112	-0.0128565	-0.281594
osbpl2b	1.18309	-1.14119	0.237013	0.441563	ENSDARG00000013830	34	FALSE	FALSE	45	0.00232923	0.00232652	FALSE	0.00284356	0.0945082	0.374153
utp23	1.18276	-0.702257	0.237135	0.441706	ENSDARG00000105012	85	FALSE	FALSE	115	0.00597499	0.00595721	FALSE	0.00680488	0.0524658	0.117372
si:ch211-261n11.7	1.18239	-0.804988	0.237276	0.441728	ENSDARG00000068966	59	FALSE	FALSE	76	0.00389893	0.00389135	FALSE	0.00415901	-0.00774921	-0.250401
dolpp1	1.18236	-0.580141	0.237289	0.441728	ENSDARG00000036915	128	FALSE	FALSE	168	0.00850676	0.00847078	FALSE	0.00888908	-0.0602181	-0.570863
zbtb18	1.18227	-0.774558	0.237329	0.441728	ENSDARG00000028228	67	FALSE	FALSE	87	0.00440529	0.00439561	FALSE	0.00549461	0.0504577	0.105107
seta	1.18184	-0.195214	0.237487	0.44175	ENSDARG00000031495	1063	FALSE	FALSE	1370	0.0762064	0.0734423	FALSE	0.0815769	0.0166209	-0.101557
med15	1.18183	-0.612918	0.2375	0.44175	ENSDARG00000014292	117	FALSE	FALSE	145	0.00744342	0.00741585	FALSE	0.00826186	-0.0269388	-0.367604
dnajc7	1.18176	-0.262905	0.237519	0.44175	ENSDARG00000058148	549	FALSE	FALSE	719	0.037926	0.0372245	FALSE	0.0409532	-0.0043765	-0.229801
inpp5ka	1.18016	-0.723854	0.238165	0.442605	ENSDARG00000099563	73	FALSE	FALSE	87	0.00445592	0.00444602	FALSE	0.00567068	0.0255915	-0.0467669
zgc:113411	1.1784	-0.571549	0.238862	0.443646	ENSDARG00000038133	125	FALSE	FALSE	165	0.00840549	0.00837036	FALSE	0.0094742	0.0286769	-0.0279222
zgc:114045	1.17751	-0.790118	0.23922	0.443893	ENSDARG00000069334	63	FALSE	FALSE	101	0.00521545	0.0052019	FALSE	0.00450171	-0.01329	-0.284242
tiam1a	1.17636	-0.673388	0.239676	0.444309	ENSDARG00000078430	81	FALSE	FALSE	112	0.00572181	0.0057055	FALSE	0.00625817	0.0162511	-0.103815
thrb	1.17575	-0.513376	0.239916	0.444584	ENSDARG00000021163	150	FALSE	FALSE	204	0.0105828	0.0105272	FALSE	0.0111776	0.0445413	0.0689717
btr09	1.17492	-0.483272	0.240245	0.445108	ENSDARG00000054805	151	FALSE	FALSE	192	0.00972201	0.00967506	FALSE	0.0109296	-0.0341168	-0.411445
smyd2b	1.17303	-0.888568	0.241011	0.446273	ENSDARG00000005629	49	FALSE	FALSE	65	0.00339258	0.00338683	FALSE	0.00426399	0.166608	0.814511
dennd6aa	1.17027	-0.862193	0.242124	0.447992	ENSDARG00000030239	61	FALSE	FALSE	87	0.00445592	0.00444602	FALSE	0.00430828	0.0233795	-0.0602772
nrbp1	1.16935	-0.580049	0.24249	0.448498	ENSDARG00000056089	128	FALSE	FALSE	163	0.00835485	0.00832014	FALSE	0.0090978	-0.0241982	-0.350865
cish	1.16784	-0.479007	0.243094	0.449445	ENSDARG00000060316	183	FALSE	FALSE	230	0.0124563	0.0123794	FALSE	0.0129293	-0.0194765	-0.322027
scyl3	1.16744	-0.802115	0.24326	0.449621	ENSDARG00000027046	61	FALSE	FALSE	74	0.00379766	0.00379047	FALSE	0.00453928	0.027425	-0.0355689
abhd18	1.16731	-0.673047	0.24331	0.449621	ENSDARG00000101961	91	FALSE	FALSE	111	0.00572181	0.0057055	FALSE	0.00660401	0.0380668	0.0294279
rab40c	1.16722	-0.685445	0.243346	0.449621	ENSDARG00000061208	82	FALSE	FALSE	104	0.00536736	0.00535301	FALSE	0.00608229	0.059205	0.158533
zgc:194224	1.16614	-0.984899	0.243788	0.45021	ENSDARG00000078606	40	FALSE	FALSE	51	0.00258241	0.00257908	FALSE	0.00346222	0.0884049	0.336876
msl2b	1.16546	-1.12823	0.244067	0.450418	ENSDARG00000039430	34	FALSE	FALSE	41	0.00207605	0.0020739	FALSE	0.00253724	0.0241867	-0.0553469
si:ch211-203d1.3	1.16511	-0.462904	0.244197	0.45054	ENSDARG00000079591	188	FALSE	FALSE	258	0.0131652	0.0130793	FALSE	0.0156427	0.066688	0.204237
lrrc47	1.16419	-0.763203	0.244577	0.450807	ENSDARG00000053138	74	FALSE	FALSE	92	0.00465846	0.00464765	FALSE	0.00526962	-0.00574953	-0.238187
zgc:171704	1.16418	-0.873703	0.244577	0.450807	ENSDARG00000018048	49	FALSE	FALSE	67	0.00394957	0.00394179	FALSE	0.00460389	0.284825	1.53654
atp1a3b	1.16269	-0.324335	0.245169	0.451646	ENSDARG00000104139	331	FALSE	FALSE	564	0.0299256	0.0294865	FALSE	0.0306799	0.174659	0.863687
il4r.1	1.16256	-0.329358	0.245225	0.451665	ENSDARG00000102583	380	FALSE	FALSE	454	0.0256215	0.0252988	FALSE	0.0284931	0.089669	0.344596
tbc1d16	1.16227	-0.449994	0.245345	0.451799	ENSDARG00000036994	179	FALSE	FALSE	223	0.0114436	0.0113786	FALSE	0.0135506	-0.00205502	-0.215622
cisd1	1.16052	-0.373975	0.246058	0.452577	ENSDARG00000079516	289	FALSE	FALSE	374	0.0192415	0.0190587	FALSE	0.0215794	0.00384622	-0.17958
BX323557.1	1.16043	-0.721084	0.246099	0.452577	ENSDARG00000097931	71	FALSE	FALSE	88	0.00455719	0.00454684	FALSE	0.00524366	-0.0632092	-0.589131
commd4	1.15936	-0.312144	0.246524	0.453025	ENSDARG00000061946	367	FALSE	FALSE	439	0.0231404	0.0228767	FALSE	0.0264661	-0.013226	-0.283851
cpda	1.15755	-0.289005	0.247261	0.453694	ENSDARG00000055648	443	FALSE	FALSE	580	0.0303307	0.0298798	FALSE	0.0337057	0.00756088	-0.156892
ank3b	1.15724	-0.751925	0.247395	0.453741	ENSDARG00000110151	62	FALSE	FALSE	83	0.00420274	0.00419394	FALSE	0.0053653	0.120827	0.534897
nfatc1	1.15718	-1.04047	0.247427	0.453741	ENSDARG00000036168	34	FALSE	FALSE	46	0.00232923	0.00232652	FALSE	0.00293388	0.0947688	0.375744
coa3a	1.15695	-0.241643	0.247508	0.453785	ENSDARG00000100585	683	FALSE	FALSE	883	0.047648	0.0465476	FALSE	0.0492089	-0.0168115	-0.30575
srrm2	1.15649	-0.360091	0.247698	0.453785	ENSDARG00000037965	305	FALSE	FALSE	396	0.020558	0.0203495	FALSE	0.0224422	0.00927324	-0.146433
rca2.2	1.15644	-1.16971	0.247738	0.453785	ENSDARG00000095512	32	FALSE	FALSE	46	0.00237987	0.00237704	FALSE	0.00270731	0.13043	0.593551
rab35b	1.15618	-0.447703	0.247825	0.453785	ENSDARG00000058425	187	FALSE	FALSE	232	0.0120512	0.0119792	FALSE	0.0132963	-0.0331198	-0.405355
tcf7l1a	1.15576	-0.398379	0.247994	0.453924	ENSDARG00000038159	234	FALSE	FALSE	300	0.0157983	0.0156748	FALSE	0.0174701	0.00868637	-0.150018
smarcd1	1.15503	-0.431823	0.248297	0.454306	ENSDARG00000019004	213	FALSE	FALSE	257	0.013064	0.0129794	FALSE	0.01571	-0.021545	-0.334661
yipf6	1.15469	-0.465014	0.248437	0.454392	ENSDARG00000054433	189	FALSE	FALSE	237	0.0122538	0.0121793	FALSE	0.0137906	-0.00634048	-0.241797
si:ch211-276i12.11	1.15307	-0.405422	0.249103	0.455352	ENSDARG00000105412	264	FALSE	FALSE	324	0.0170642	0.0169202	FALSE	0.0186221	-5.12699e-05	-0.203384
entpd5b	1.1526	-1.12064	0.249304	0.455463	ENSDARG00000093659	30	FALSE	FALSE	38	0.00192415	0.0019223	FALSE	0.00235859	0.0113577	-0.133702
glsb	1.1516	-0.386192	0.249705	0.455939	ENSDARG00000040705	262	FALSE	FALSE	319	0.0165072	0.0163724	FALSE	0.0199072	0.00960601	-0.144401
gpatch1	1.15142	-0.77185	0.249789	0.456005	ENSDARG00000033418	73	FALSE	FALSE	100	0.00511418	0.00510115	FALSE	0.00524306	-0.0169692	-0.306713
cnot2	1.15115	-0.50326	0.249892	0.456107	ENSDARG00000061802	158	FALSE	FALSE	206	0.0104815	0.010427	FALSE	0.0114338	-0.0205386	-0.328514
pcid2	1.14989	-0.721085	0.250416	0.456859	ENSDARG00000013802	79	FALSE	FALSE	98	0.00511418	0.00510115	FALSE	0.00638064	0.14128	0.659818
man2b2	1.14754	-0.880596	0.251386	0.458025	ENSDARG00000079463	55	FALSE	FALSE	76	0.0038483	0.00384091	FALSE	0.00362124	-0.103891	-0.837602
shc1	1.14596	-0.374578	0.252025	0.458842	ENSDARG00000075437	254	FALSE	FALSE	332	0.0172161	0.0170695	FALSE	0.0196785	0.0894931	0.343522
ccdc124	1.14589	-0.263938	0.252051	0.458842	ENSDARG00000043502	508	FALSE	FALSE	634	0.0333688	0.0328241	FALSE	0.0362393	-0.0405106	-0.450496
slc9a3r1a	1.14518	-0.463356	0.252352	0.459303	ENSDARG00000000068	181	FALSE	FALSE	229	0.0118993	0.0118291	FALSE	0.0136633	0.0268735	-0.0389367
rhogb	1.14327	-0.330533	0.253139	0.460459	ENSDARG00000004301	334	FALSE	FALSE	441	0.0231404	0.0228767	FALSE	0.0264071	0.047803	0.0888931
sf3b1	1.14278	-0.25995	0.25334	0.460585	ENSDARG00000056138	534	FALSE	FALSE	707	0.0372677	0.0365901	FALSE	0.0419007	0.0639868	0.187738
mfap3l	1.14137	-0.397852	0.253935	0.461406	ENSDARG00000062752	256	FALSE	FALSE	359	0.0187351	0.0185618	FALSE	0.019361	0.0462003	0.0791047
si:ch211-127i16.2	1.14101	-0.785798	0.254091	0.461604	ENSDARG00000092976	62	FALSE	FALSE	86	0.00440529	0.00439561	FALSE	0.00501125	0.0752599	0.256591
itsn2b	1.13789	-0.454662	0.255383	0.46343	ENSDARG00000054973	184	FALSE	FALSE	241	0.0123044	0.0122293	FALSE	0.0128106	-0.0332821	-0.406347
nadkb	1.13673	-0.689917	0.255874	0.464147	ENSDARG00000060362	81	FALSE	FALSE	101	0.00516482	0.00515153	FALSE	0.00634742	0.0400273	0.0414016
cox20	1.13598	-0.319582	0.256179	0.464615	ENSDARG00000099997	367	FALSE	FALSE	466	0.0240518	0.0237672	FALSE	0.0259313	-0.0450212	-0.478045
rasgef1bb	1.13529	-0.286118	0.256466	0.464799	ENSDARG00000044251	446	FALSE	FALSE	563	0.0305838	0.0301255	FALSE	0.0344246	0.0777551	0.27183
pcbp2	1.13414	-0.256686	0.256944	0.465373	ENSDARG00000099039	518	FALSE	FALSE	722	0.0382298	0.0375171	FALSE	0.0411188	0.034087	0.00512081
stk11ip	1.13384	-0.881799	0.25709	0.465434	ENSDARG00000070122	54	FALSE	FALSE	72	0.00364575	0.00363912	FALSE	0.00385511	-0.0392466	-0.442776
fbxw11a	1.13377	-0.65488	0.25711	0.465434	ENSDARG00000104806	81	FALSE	FALSE	94	0.00491164	0.00489962	FALSE	0.00632705	0.0314628	-0.010907
si:ch73-269m14.2	1.13301	-0.712706	0.257429	0.465924	ENSDARG00000090747	71	FALSE	FALSE	96	0.00491164	0.00489962	FALSE	0.00532557	0.0186583	-0.0891127
matn4	1.13255	-0.52491	0.257617	0.466178	ENSDARG00000015947	123	FALSE	FALSE	173	0.00921566	0.00917345	FALSE	0.0105982	0.0916853	0.356911
gmeb1	1.13183	-0.715159	0.25793	0.466657	ENSDARG00000062060	75	FALSE	FALSE	95	0.00491164	0.00489962	FALSE	0.00579502	0.00501475	-0.172443
impad1	1.13098	-0.782371	0.25829	0.467134	ENSDARG00000058114	69	FALSE	FALSE	80	0.00405084	0.00404266	FALSE	0.00462116	-0.0972202	-0.796859
enoph1	1.12939	-0.692428	0.258953	0.467931	ENSDARG00000026198	77	FALSE	FALSE	93	0.0047091	0.00469805	FALSE	0.00573344	0.00652679	-0.163208
zgc:77439	1.12935	-0.704795	0.258972	0.467931	ENSDARG00000039211	75	FALSE	FALSE	99	0.00511418	0.00510115	FALSE	0.00590386	0.0517941	0.113269
FP016248.1	1.12735	-0.510607	0.259809	0.469009	ENSDARG00000117621	133	FALSE	FALSE	155	0.00805104	0.0080188	FALSE	0.00924767	-0.0588812	-0.562697
zcchc4	1.12694	-0.961604	0.259992	0.469029	ENSDARG00000104531	44	FALSE	FALSE	53	0.00273432	0.00273058	FALSE	0.00284336	-0.104404	-0.840735
nrp2b	1.12676	-0.796858	0.260066	0.469037	ENSDARG00000038446	56	FALSE	FALSE	70	0.00374703	0.00374002	FALSE	0.00451929	0.076681	0.26527
emd	1.12617	-0.233637	0.260305	0.46926	ENSDARG00000095774	692	FALSE	FALSE	875	0.047648	0.0465476	FALSE	0.0499701	0.0399463	0.0409069
unc45a	1.12588	-1.09709	0.260446	0.469325	ENSDARG00000103643	35	FALSE	FALSE	46	0.00237987	0.00237704	FALSE	0.00273161	0.123942	0.553925
ifih1	1.12576	-0.910421	0.260488	0.469325	ENSDARG00000018553	38	FALSE	FALSE	49	0.00248114	0.00247807	FALSE	0.0032636	0.0816297	0.295495
serbp1b	1.1252	-0.919914	0.260727	0.469444	ENSDARG00000087421	45	FALSE	FALSE	58	0.00293686	0.00293255	FALSE	0.00341437	-0.00527657	-0.235299
slc44a1b	1.12433	-0.571396	0.26109	0.469724	ENSDARG00000090982	106	FALSE	FALSE	145	0.00739278	0.00736559	FALSE	0.00891163	0.114885	0.498606
arglu1a	1.12382	-0.376884	0.261298	0.469775	ENSDARG00000019223	229	FALSE	FALSE	334	0.0174692	0.0173184	FALSE	0.0176871	-0.00753397	-0.249086
si:dkey-263j23.1-1	1.12081	-0.450231	0.262582	0.471647	ENSDARG00000097480	193	FALSE	FALSE	224	0.0116462	0.0115789	FALSE	0.0135295	-0.0242392	-0.351116
si:dkey-75a21.2	1.1194	-0.827598	0.263194	0.472572	ENSDARG00000093188	61	FALSE	FALSE	76	0.0038483	0.00384091	FALSE	0.00436437	-0.0470879	-0.490668
unc50	1.11872	-0.423914	0.263472	0.472896	ENSDARG00000040455	194	FALSE	FALSE	229	0.0118487	0.0117791	FALSE	0.0140034	-0.0431729	-0.466757
ice1	1.11856	-1.03791	0.263556	0.472958	ENSDARG00000058461	38	FALSE	FALSE	47	0.00237987	0.00237704	FALSE	0.00271976	-0.0162085	-0.302067
b4gat1	1.11822	-1.09346	0.263702	0.473134	ENSDARG00000077583	35	FALSE	FALSE	50	0.00253177	0.00252857	FALSE	0.00242035	-0.0402409	-0.448849
ubap2a	1.11797	-0.293098	0.263785	0.473195	ENSDARG00000088318	385	FALSE	FALSE	496	0.0256722	0.0253482	FALSE	0.0286253	-0.0286832	-0.378258
pithd1	1.11576	-0.768341	0.264743	0.474387	ENSDARG00000098600	68	FALSE	FALSE	77	0.00394957	0.00394179	FALSE	0.00489136	0.0658704	0.199242
ypel5	1.11561	-0.386302	0.264801	0.474405	ENSDARG00000088929	241	FALSE	FALSE	294	0.0151906	0.0150764	FALSE	0.0167038	-0.0553055	-0.540858
prr13	1.11534	-0.519224	0.264923	0.474535	ENSDARG00000086216	153	FALSE	FALSE	180	0.00936756	0.00932396	FALSE	0.0100134	-0.0538826	-0.532168
ormdl2	1.11511	-0.394055	0.265014	0.474611	ENSDARG00000058022	233	FALSE	FALSE	296	0.0152919	0.0151762	FALSE	0.0180988	0.0528798	0.119901
tsc2	1.11454	-0.439509	0.265259	0.474875	ENSDARG00000103125	179	FALSE	FALSE	249	0.0127095	0.0126294	FALSE	0.0136341	0.0230718	-0.0621563
ftr83	1.1143	-0.643587	0.265366	0.474916	ENSDARG00000025403	85	FALSE	FALSE	113	0.00622816	0.00620885	FALSE	0.00742768	0.179725	0.894629
mettl3	1.11335	-1.08584	0.265782	0.475548	ENSDARG00000012827	36	FALSE	FALSE	46	0.00237987	0.00237704	FALSE	0.0025682	0.0353394	0.0127701
CR848833.1	1.11313	-0.756119	0.265861	0.475573	ENSDARG00000117428	49	FALSE	FALSE	69	0.00349385	0.00348776	FALSE	0.00407605	0.0833111	0.305764
synrg	1.11257	-0.498488	0.266109	0.475647	ENSDARG00000073926	160	FALSE	FALSE	222	0.0113423	0.0112785	FALSE	0.0115765	-0.0309525	-0.392118
atf1	1.11196	-0.481241	0.26637	0.475898	ENSDARG00000044301	156	FALSE	FALSE	196	0.00997519	0.00992576	FALSE	0.0116696	0.0238821	-0.0572073
si:dkey-40c23.2	1.11149	-0.631254	0.26657	0.47608	ENSDARG00000075504	87	FALSE	FALSE	112	0.00567117	0.00565515	FALSE	0.0063564	0.00014698	-0.202173
herc2	1.11032	-0.833466	0.267072	0.476802	ENSDARG00000073841	44	FALSE	FALSE	58	0.00293686	0.00293255	FALSE	0.00311253	-0.0202446	-0.326718
rp9	1.10833	-0.57813	0.267934	0.477989	ENSDARG00000098942	115	FALSE	FALSE	144	0.00744342	0.00741585	FALSE	0.00769579	-0.0662181	-0.607509
etv5b	1.10807	-0.672338	0.268048	0.478105	ENSDARG00000044511	92	FALSE	FALSE	128	0.00663325	0.00661134	FALSE	0.00648529	0.0823135	0.299672
si:dkey-3h3.3	1.10752	-0.783855	0.268291	0.47845	ENSDARG00000067718	64	FALSE	FALSE	79	0.0040002	0.00399222	FALSE	0.00464277	-0.0355747	-0.420349
tasor2	1.10726	-0.381221	0.268391	0.478527	ENSDARG00000074168	254	FALSE	FALSE	343	0.0176211	0.0174677	FALSE	0.0192037	0.0202992	-0.0790903
tmc6b	1.10539	-0.385234	0.269201	0.47937	ENSDARG00000004875	243	FALSE	FALSE	296	0.0152919	0.0151762	FALSE	0.0185837	0.0751325	0.255813
zdhhc15b	1.10472	-0.69326	0.269498	0.479635	ENSDARG00000071872	76	FALSE	FALSE	88	0.00445592	0.00444602	FALSE	0.00564276	-0.0130927	-0.283037
ifit16	1.10367	-0.832244	0.269954	0.480182	ENSDARG00000056976	53	FALSE	FALSE	74	0.00374703	0.00374002	FALSE	0.00404339	0.0382479	0.0305338
edem2	1.10334	-0.77785	0.270097	0.480328	ENSDARG00000028448	61	FALSE	FALSE	75	0.0038483	0.00384091	FALSE	0.00436367	-0.0234122	-0.346065
snx12	1.10322	-0.184965	0.270135	0.480328	ENSDARG00000019060	1000	FALSE	FALSE	1310	0.0720543	0.0695767	FALSE	0.0774357	0.0115556	-0.132493
sh3pxd2aa	1.10269	-0.682981	0.270374	0.480577	ENSDARG00000060148	70	FALSE	FALSE	108	0.00551927	0.00550409	FALSE	0.00583645	0.082909	0.303308
nav3	1.10166	-0.754458	0.270823	0.481199	ENSDARG00000005476	55	FALSE	FALSE	72	0.00364575	0.00363912	FALSE	0.00449605	0.021982	-0.0688128
zmynd8	1.10128	-0.787824	0.270989	0.481406	ENSDARG00000007601	51	FALSE	FALSE	73	0.00379766	0.00379047	FALSE	0.00419599	0.151062	0.719564
mplkip	1.10007	-0.695085	0.271515	0.482251	ENSDARG00000078986	77	FALSE	FALSE	94	0.00481037	0.00479884	FALSE	0.00541985	-0.00273186	-0.219756
abhd14b	1.09849	-0.651806	0.272205	0.483131	ENSDARG00000100531	81	FALSE	FALSE	97	0.00496228	0.00495001	FALSE	0.0059002	-0.0281211	-0.374825
hsd11b1la	1.09784	-0.518299	0.272483	0.483442	ENSDARG00000071377	137	FALSE	FALSE	178	0.00916502	0.00912328	FALSE	0.00935433	-0.0169976	-0.306887
FOXK2	1.09723	-0.367706	0.272747	0.483643	ENSDARG00000011609	252	FALSE	FALSE	328	0.0168616	0.016721	FALSE	0.0194036	0.0295294	-0.0227158
myo1b	1.09552	-0.315286	0.273495	0.484705	ENSDARG00000024694	359	FALSE	FALSE	452	0.0235961	0.023322	FALSE	0.0281958	0.0403772	0.0435389
tpmt.2	1.08892	-0.601908	0.276404	0.48861	ENSDARG00000028012	111	FALSE	FALSE	139	0.00708897	0.00706396	FALSE	0.00787767	-0.00022409	-0.20444
kmt2ba	1.08832	-0.660767	0.276666	0.488898	ENSDARG00000062962	81	FALSE	FALSE	99	0.00506355	0.00505077	FALSE	0.00627443	0.0328872	-0.00220722
zgc:113336	1.08774	-0.900362	0.276918	0.489165	ENSDARG00000104078	34	FALSE	FALSE	39	0.00197478	0.00197284	FALSE	0.0025728	-0.0201249	-0.325987
gigyf1b	1.08755	-0.393164	0.276999	0.489183	ENSDARG00000078691	227	FALSE	FALSE	329	0.0170642	0.0169202	FALSE	0.0174707	0.0427669	0.0581345
tmem134	1.08738	-0.409343	0.277078	0.489183	ENSDARG00000024828	227	FALSE	FALSE	297	0.0154438	0.0153258	FALSE	0.0170258	0.0372192	0.0242511
phactr2	1.08492	-1.04746	0.278177	0.490676	ENSDARG00000027172	35	FALSE	FALSE	55	0.00278495	0.00278108	FALSE	0.00227899	-0.122704	-0.952505
setb	1.08418	-0.214884	0.278488	0.491044	ENSDARG00000003920	755	FALSE	FALSE	974	0.0532179	0.0518501	FALSE	0.057874	0.043834	0.0646519
si:dkey-6e2.2	1.08191	-0.610587	0.279504	0.492122	ENSDARG00000097496	94	FALSE	FALSE	123	0.00638007	0.0063598	FALSE	0.00738693	0.0935186	0.368109
slc38a10	1.08151	-0.372248	0.279678	0.492338	ENSDARG00000077081	243	FALSE	FALSE	307	0.0157983	0.0156748	FALSE	0.0186879	0.0125303	-0.12654
kidins220b	1.08103	-0.401521	0.27989	0.492549	ENSDARG00000017338	204	FALSE	FALSE	255	0.0132159	0.0131293	FALSE	0.0155478	0.0199503	-0.0812212
adcy6a	1.07995	-1.0712	0.280383	0.492971	ENSDARG00000061445	31	FALSE	FALSE	38	0.00192415	0.0019223	FALSE	0.0018944	-0.16812	-1.22989
cdk8	1.07859	-0.553631	0.280981	0.493649	ENSDARG00000016496	116	FALSE	FALSE	147	0.00759532	0.00756662	FALSE	0.00809163	-0.025305	-0.357625
glcci1a	1.0771	-0.874431	0.281647	0.494729	ENSDARG00000008503	41	FALSE	FALSE	51	0.00263304	0.00262958	FALSE	0.00338724	0.18625	0.93448
sh3gl1b	1.07621	-0.939599	0.282048	0.495075	ENSDARG00000002642	38	FALSE	FALSE	47	0.00248114	0.00247807	FALSE	0.00321313	0.237481	1.24738
smc5	1.07544	-0.710732	0.282387	0.495491	ENSDARG00000044282	64	FALSE	FALSE	77	0.00394957	0.00394179	FALSE	0.00415924	-0.0627283	-0.586194
hccsb	1.07481	-0.427404	0.282666	0.495802	ENSDARG00000099358	180	FALSE	FALSE	226	0.0115955	0.0115288	FALSE	0.0139566	0.0177967	-0.0943749
crbn	1.07425	-1.05947	0.282926	0.496075	ENSDARG00000054250	31	FALSE	FALSE	46	0.00232923	0.00232652	FALSE	0.00254886	0.0805258	0.288753
psma3	1.07399	-0.12427	0.283026	0.496075	ENSDARG00000086618	2028	FALSE	FALSE	2499	0.154539	0.143702	FALSE	0.158508	0.0221177	-0.0679839
fbxw11b	1.07211	-0.341584	0.283874	0.497287	ENSDARG00000017230	297	FALSE	FALSE	392	0.0202542	0.0200518	FALSE	0.0234352	0.0867033	0.326483
si:ch211-250g4.3	1.072	-0.478993	0.283923	0.497287	ENSDARG00000092945	130	FALSE	FALSE	199	0.0102284	0.0101764	FALSE	0.0117507	0.145155	0.683484
baiap2a	1.07158	-0.897756	0.284121	0.497499	ENSDARG00000062799	38	FALSE	FALSE	49	0.00253177	0.00252857	FALSE	0.00269767	-0.0262476	-0.363382
gpn1	1.07151	-0.578307	0.284146	0.497499	ENSDARG00000043928	101	FALSE	FALSE	125	0.00643071	0.00641012	FALSE	0.00704994	-0.0133175	-0.28441
fxn	1.07107	-0.956139	0.284348	0.497646	ENSDARG00000074356	34	FALSE	FALSE	45	0.0022786	0.002276	FALSE	0.00238313	-0.0304944	-0.38932
fam168a	1.07015	-0.367504	0.284757	0.498073	ENSDARG00000098832	260	FALSE	FALSE	326	0.0170135	0.0168704	FALSE	0.0181407	-0.0244023	-0.352112
arhgap36	1.06865	-0.895255	0.285437	0.49859	ENSDARG00000059672	41	FALSE	FALSE	55	0.00283559	0.00283157	FALSE	0.00272288	-0.0575204	-0.554386
kdm5c	1.06778	-0.400397	0.285821	0.499172	ENSDARG00000006124	202	FALSE	FALSE	262	0.0135197	0.0134291	FALSE	0.0149645	0.0131265	-0.122899
mlf2	1.06732	-0.318968	0.286029	0.499187	ENSDARG00000034616	322	FALSE	FALSE	389	0.020001	0.0198036	FALSE	0.0224605	-0.0472585	-0.49171
gmps	1.06716	-0.420058	0.286103	0.499187	ENSDARG00000079848	184	FALSE	FALSE	229	0.0118993	0.0118291	FALSE	0.014248	0.04126	0.048931
znf148	1.06709	-0.566969	0.286138	0.499187	ENSDARG00000055106	98	FALSE	FALSE	125	0.00638007	0.0063598	FALSE	0.00715082	-0.0329615	-0.404389
si:dkeyp-4c4.2	1.06659	-0.628443	0.286367	0.499374	ENSDARG00000116197	83	FALSE	FALSE	123	0.00632943	0.00630949	FALSE	0.00650239	0.0112889	-0.134122
ykt6	1.06649	-0.886858	0.286418	0.499374	ENSDARG00000038308	45	FALSE	FALSE	52	0.00268368	0.00268009	FALSE	0.00337001	-0.00124416	-0.21067
prrg4	1.0664	-0.76655	0.286451	0.499374	ENSDARG00000030753	56	FALSE	FALSE	69	0.00354448	0.00353822	FALSE	0.00435803	0.07558	0.258546
ano6	1.06401	-0.410007	0.287523	0.500676	ENSDARG00000061544	172	FALSE	FALSE	235	0.0121019	0.0120292	FALSE	0.0126966	-0.0370469	-0.429341
atp1b2a	1.06376	-0.406078	0.287639	0.500727	ENSDARG00000099203	195	FALSE	FALSE	263	0.0135703	0.0134791	FALSE	0.0149555	0.0525549	0.117916
ube2w	1.06348	-0.57924	0.287767	0.50086	ENSDARG00000044923	93	FALSE	FALSE	131	0.00668388	0.00666164	FALSE	0.00695477	0.0301575	-0.0188792
ttf2	1.06304	-0.810055	0.287967	0.501028	ENSDARG00000104105	44	FALSE	FALSE	56	0.00288622	0.00288206	FALSE	0.00318521	0.0487894	0.0949177
gbp3	1.06196	-0.594794	0.288457	0.5017	ENSDARG00000003244	91	FALSE	FALSE	114	0.00582308	0.00580619	FALSE	0.00661315	-0.0051496	-0.234523
fam50a	1.06134	-0.275466	0.288732	0.501999	ENSDARG00000024895	415	FALSE	FALSE	501	0.0261785	0.0258417	FALSE	0.0298387	0.0156296	-0.107611
si:dkey-28b4.7	1.06104	-0.1855	0.28887	0.502059	ENSDARG00000079632	919	FALSE	FALSE	1131	0.0631931	0.0612767	FALSE	0.067397	0.0110176	-0.135779
ppp3r1b	1.06038	-0.302769	0.289175	0.502372	ENSDARG00000069360	369	FALSE	FALSE	478	0.0248114	0.0245086	FALSE	0.0265841	-0.024884	-0.355054
pdlim5b	1.05953	-0.80555	0.289568	0.502733	ENSDARG00000027600	51	FALSE	FALSE	68	0.00349385	0.00348776	FALSE	0.00369166	-0.0112998	-0.272086
dhx37	1.05828	-0.96891	0.29014	0.503455	ENSDARG00000062612	40	FALSE	FALSE	48	0.00258241	0.00257908	FALSE	0.00328576	0.221071	1.14715
tlr5b	1.05799	-0.382208	0.290263	0.503489	ENSDARG00000052322	233	FALSE	FALSE	287	0.0152413	0.0151263	FALSE	0.0174483	0.0314513	-0.0109773
rca2.1	1.05734	-0.222576	0.290554	0.503815	ENSDARG00000056075	636	FALSE	FALSE	867	0.0463821	0.0453386	FALSE	0.0494303	0.0545429	0.130058
atg4a	1.0564	-0.62865	0.290992	0.504303	ENSDARG00000014531	89	FALSE	FALSE	116	0.00592435	0.00590687	FALSE	0.00603284	-0.0831502	-0.710924
tnfrsf9a	1.05639	-0.288442	0.290991	0.504303	ENSDARG00000060498	387	FALSE	FALSE	538	0.0329131	0.032383	FALSE	0.0345566	0.328634	1.80411
usp4	1.05626	-0.207413	0.291046	0.504306	ENSDARG00000014770	754	FALSE	FALSE	943	0.0502304	0.0490096	FALSE	0.0558397	0.00599744	-0.166441
senp2	1.05565	-0.477571	0.291331	0.504565	ENSDARG00000073837	150	FALSE	FALSE	225	0.011393	0.0113286	FALSE	0.0115656	0.0410594	0.0477055
khk	1.05429	-0.792337	0.291957	0.505254	ENSDARG00000029874	51	FALSE	FALSE	64	0.00329131	0.0032859	FALSE	0.00298826	-0.177345	-1.28623
ap1g1	1.0534	-0.784573	0.292366	0.505601	ENSDARG00000102394	55	FALSE	FALSE	84	0.00425338	0.00424436	FALSE	0.00392335	-0.0557727	-0.543712
commd1	1.05028	-0.787056	0.293794	0.507258	ENSDARG00000031203	47	FALSE	FALSE	76	0.0038483	0.00384091	FALSE	0.0034975	-0.041667	-0.457559
gnb1b	1.04833	-0.120946	0.294679	0.508218	ENSDARG00000104372	2017	FALSE	FALSE	2706	0.155653	0.144666	FALSE	0.16349	0.0340388	0.00482616
si:ch211-178n15.1	1.04779	-0.504644	0.294938	0.50851	ENSDARG00000097617	124	FALSE	FALSE	150	0.00769659	0.00766712	FALSE	0.0084762	-0.0597043	-0.567724
kank2	1.0473	-0.452069	0.295162	0.508716	ENSDARG00000018393	158	FALSE	FALSE	229	0.0120512	0.0119792	FALSE	0.0119251	0.0189968	-0.0870453
rogdi	1.04691	-0.934762	0.29535	0.508787	ENSDARG00000104413	36	FALSE	FALSE	54	0.00273432	0.00273058	FALSE	0.00261111	-0.0626593	-0.585773
eif4g3a	1.04687	-0.462894	0.295365	0.508787	ENSDARG00000077215	172	FALSE	FALSE	220	0.0112411	0.0111784	FALSE	0.011007	-0.0499674	-0.508255
rtf1	1.04658	-0.298226	0.295492	0.508787	ENSDARG00000008947	367	FALSE	FALSE	476	0.0245582	0.0242615	FALSE	0.0273903	-0.0012497	-0.210704
tma16	1.0463	-0.422517	0.295622	0.508787	ENSDARG00000008068	184	FALSE	FALSE	224	0.0116462	0.0115789	FALSE	0.0120562	-0.10794	-0.862329
mbd3b	1.04553	-0.69907	0.295982	0.509316	ENSDARG00000061810	64	FALSE	FALSE	75	0.00379766	0.00379047	FALSE	0.0049974	0.0227348	-0.0642148
zgc:112185	1.04454	-0.465592	0.29644	0.509742	ENSDARG00000038556	158	FALSE	FALSE	194	0.0101271	0.0100762	FALSE	0.0110448	0.0093341	-0.146062
senp3a	1.04437	-0.872824	0.296525	0.509798	ENSDARG00000095538	48	FALSE	FALSE	69	0.00349385	0.00348776	FALSE	0.00332969	0.0174961	-0.0962112
cyth3a	1.04335	-0.519231	0.296986	0.510411	ENSDARG00000007807	112	FALSE	FALSE	145	0.00744342	0.00741585	FALSE	0.00789513	-0.0366402	-0.426857
si:ch1073-314i13.4	1.04318	-0.232716	0.297063	0.510453	ENSDARG00000074266	599	FALSE	FALSE	774	0.0413185	0.0404877	FALSE	0.0451285	0.0134964	-0.12064
atp6v0cb	1.04193	-0.405574	0.297644	0.511244	ENSDARG00000036577	191	FALSE	FALSE	260	0.0134184	0.0133292	FALSE	0.0145115	0.0318131	-0.00876749
gnsa	1.04173	-0.265537	0.297734	0.511244	ENSDARG00000023766	444	FALSE	FALSE	565	0.0305332	0.0300763	FALSE	0.0330843	0.0194521	-0.0842647
pfdn5	1.04071	-0.167082	0.298205	0.51187	ENSDARG00000035043	1136	FALSE	FALSE	1364	0.0777255	0.0748528	FALSE	0.0815704	-0.0215925	-0.334951
CU639469.1	1.03925	-0.614437	0.298886	0.512859	ENSDARG00000062790	76	FALSE	FALSE	102	0.00521545	0.0052019	FALSE	0.00585845	0.0534591	0.123438
si:dkey-77f5.3	1.0387	-0.876726	0.299155	0.51323	ENSDARG00000087331	47	FALSE	FALSE	61	0.00308876	0.003084	FALSE	0.00350668	0.0287255	-0.0276254
dctpp1	1.03755	-0.750815	0.299687	0.513872	ENSDARG00000054334	66	FALSE	FALSE	76	0.00389893	0.00389135	FALSE	0.00378038	-0.218442	-1.53724
prr12b	1.03691	-0.609616	0.29998	0.51424	ENSDARG00000075849	87	FALSE	FALSE	103	0.00526609	0.00525227	FALSE	0.00694567	0.0526728	0.118636
cttnbp2nlb	1.03511	-0.937539	0.300825	0.515093	ENSDARG00000056091	38	FALSE	FALSE	42	0.00212669	0.00212443	FALSE	0.00236341	-0.153199	-1.13876
micall2a	1.03439	-0.762156	0.301158	0.515392	ENSDARG00000102366	55	FALSE	FALSE	78	0.00405084	0.00404266	FALSE	0.00475414	0.13747	0.636549
soul3	1.03361	-0.666389	0.301517	0.515871	ENSDARG00000102257	69	FALSE	FALSE	95	0.00491164	0.00489962	FALSE	0.00529672	0.0627795	0.180364
FAM124A	1.0331	-0.878486	0.301757	0.516053	ENSDARG00000075264	36	FALSE	FALSE	53	0.00268368	0.00268009	FALSE	0.00259026	0.0656073	0.197636
rsrc1	1.02902	-0.931216	0.303673	0.518873	ENSDARG00000033987	32	FALSE	FALSE	37	0.00192415	0.0019223	FALSE	0.0022317	-0.00282842	-0.220346
prkrip1	1.02874	-0.552466	0.303804	0.519006	ENSDARG00000033126	108	FALSE	FALSE	129	0.00673452	0.00671194	FALSE	0.00774946	0.00299377	-0.184786
cep85	1.02848	-0.77304	0.303926	0.519111	ENSDARG00000060215	47	FALSE	FALSE	81	0.00415211	0.00414351	FALSE	0.00421427	0.111121	0.47562
mydgf	1.02801	-0.277291	0.30414	0.51913	ENSDARG00000071679	417	FALSE	FALSE	483	0.0250646	0.0247556	FALSE	0.0287451	-0.0196387	-0.323017
ythdf1	1.02794	-0.309974	0.304175	0.51913	ENSDARG00000016447	312	FALSE	FALSE	403	0.0208618	0.0206472	FALSE	0.0249333	0.0400258	0.0413925
mut	1.02722	-0.437177	0.304512	0.519212	ENSDARG00000060554	153	FALSE	FALSE	208	0.0107854	0.0107276	FALSE	0.0123306	0.033349	0.000612874
btbd10b	1.0267	-0.345087	0.304755	0.51935	ENSDARG00000020252	255	FALSE	FALSE	319	0.0170642	0.0169202	FALSE	0.018819	0.0377526	0.027509
rab12	1.02611	-0.555234	0.305039	0.519607	ENSDARG00000089428	100	FALSE	FALSE	123	0.00632943	0.00630949	FALSE	0.00671886	-0.0478026	-0.495033
stk19	1.02426	-0.938504	0.305917	0.520692	ENSDARG00000086628	34	FALSE	FALSE	40	0.00202542	0.00202337	FALSE	0.0025781	-0.00710913	-0.246491
si:dkey-85k15.4	1.02388	-0.693827	0.306094	0.520901	ENSDARG00000095047	68	FALSE	FALSE	86	0.00435465	0.0043452	FALSE	0.00420854	-0.0945413	-0.780497
kifap3a	1.02144	-0.520603	0.307247	0.522131	ENSDARG00000008639	117	FALSE	FALSE	148	0.00774723	0.00771737	FALSE	0.00815198	-0.0151603	-0.295665
magi1b	1.02131	-0.336193	0.307302	0.522134	ENSDARG00000003169	279	FALSE	FALSE	354	0.0183807	0.0182138	FALSE	0.0204085	0.0127541	-0.125173
thada	1.0209	-0.95641	0.307508	0.522302	ENSDARG00000053082	33	FALSE	FALSE	48	0.0024305	0.00242755	FALSE	0.00270677	0.113583	0.490652
cdkn3	1.02056	-0.925266	0.307672	0.522489	ENSDARG00000039130	41	FALSE	FALSE	46	0.0024305	0.00242755	FALSE	0.00282072	-0.0674841	-0.615241
stx8	1.02009	-0.75201	0.307887	0.522762	ENSDARG00000103173	58	FALSE	FALSE	80	0.00410147	0.00409309	FALSE	0.00444488	0.0817504	0.296232
ift57	1.01976	-0.742482	0.308043	0.522936	ENSDARG00000021022	60	FALSE	FALSE	72	0.00364575	0.00363912	FALSE	0.00390142	-0.0957155	-0.787668
tmem230b	1.0176	-0.399626	0.309061	0.524205	ENSDARG00000069674	194	FALSE	FALSE	247	0.0125576	0.0124794	FALSE	0.0136797	-0.0220173	-0.337545
cplx2	1.01681	-0.920685	0.309448	0.524679	ENSDARG00000061918	40	FALSE	FALSE	56	0.00288622	0.00288206	FALSE	0.00276159	-0.0412903	-0.455258
slc25a18	1.01659	-0.752338	0.309545	0.524752	ENSDARG00000070717	51	FALSE	FALSE	74	0.00379766	0.00379047	FALSE	0.0042647	0.168983	0.829017
stxbp3	1.01344	-0.271335	0.311041	0.526774	ENSDARG00000008142	400	FALSE	FALSE	528	0.0273938	0.0270253	FALSE	0.0286371	-0.0548512	-0.538084
mrps7	1.0134	-0.348276	0.311063	0.526774	ENSDARG00000101622	249	FALSE	FALSE	306	0.0159502	0.0158243	FALSE	0.0179129	-0.0198936	-0.324574
sh3rf1	1.01223	-0.53017	0.311623	0.527263	ENSDARG00000070470	114	FALSE	FALSE	151	0.00779786	0.00776762	FALSE	0.00842981	0.0390739	0.035579
SIKE1	1.01179	-0.68051	0.311835	0.527436	ENSDARG00000102199	62	FALSE	FALSE	72	0.00364575	0.00363912	FALSE	0.0050523	0.0717798	0.235335
sik1	1.01156	-0.135019	0.311929	0.527505	ENSDARG00000058606	1392	FALSE	FALSE	1882	0.110335	0.104662	FALSE	0.122638	0.157485	0.758795
mdc1	1.01094	-0.928333	0.312244	0.527853	ENSDARG00000086764	34	FALSE	FALSE	50	0.00253177	0.00252857	FALSE	0.00231442	-0.0523017	-0.522512
chd1l	1.00942	-0.814055	0.312972	0.5289	ENSDARG00000015471	44	FALSE	FALSE	61	0.00308876	0.003084	FALSE	0.00366089	0.0791528	0.280367
si:ch211-141e20.2	1.0089	-0.590041	0.313219	0.529143	ENSDARG00000093349	80	FALSE	FALSE	111	0.00577244	0.00575585	FALSE	0.00610231	0.0731736	0.243848
tpp2	1.00721	-0.404271	0.314027	0.530052	ENSDARG00000078751	178	FALSE	FALSE	226	0.0117981	0.011729	FALSE	0.0126305	-0.0629416	-0.587497
cdc34b	1.0066	-0.304165	0.314318	0.530344	ENSDARG00000012627	329	FALSE	FALSE	433	0.0226341	0.0223817	FALSE	0.0260329	0.0647158	0.192191
nbr1a	1.0037	-0.404093	0.315717	0.532242	ENSDARG00000077297	184	FALSE	FALSE	229	0.0117474	0.011679	FALSE	0.0132127	-0.00476435	-0.23217
cplane2	1.00268	-0.664933	0.316209	0.532705	ENSDARG00000028442	67	FALSE	FALSE	81	0.00420274	0.00419394	FALSE	0.00474089	0.0201117	-0.0802358
ablim2	1.00259	-0.953029	0.316259	0.532705	ENSDARG00000055223	33	FALSE	FALSE	47	0.00237987	0.00237704	FALSE	0.00251624	0.0395339	0.0383887
zgc:101783	1.00233	-0.429303	0.316376	0.532705	ENSDARG00000045824	163	FALSE	FALSE	200	0.0104815	0.010427	FALSE	0.0116712	-0.0038695	-0.226705
rpap1	1.00223	-1.05531	0.316439	0.532718	ENSDARG00000075072	33	FALSE	FALSE	41	0.00207605	0.0020739	FALSE	0.00188056	-0.179219	-1.29768
psmg3	1.00192	-0.200905	0.316569	0.532846	ENSDARG00000098391	682	FALSE	FALSE	848	0.0456732	0.0446609	FALSE	0.0483368	-0.0465817	-0.487576
gpr156	1.00166	-0.599657	0.316701	0.532975	ENSDARG00000086215	83	FALSE	FALSE	105	0.00551927	0.00550409	FALSE	0.00617663	0.0277054	-0.033856
man1b1a	1.00088	-0.864146	0.31708	0.533105	ENSDARG00000073792	32	FALSE	FALSE	39	0.00202542	0.00202337	FALSE	0.00244588	0.0438018	0.0644553
eed	1.00077	-0.518108	0.317136	0.533105	ENSDARG00000099640	122	FALSE	FALSE	154	0.00800041	0.00796857	FALSE	0.00876554	0.00885247	-0.149003
mmgt1	1.00075	-0.215521	0.317138	0.533105	ENSDARG00000010553	639	FALSE	FALSE	763	0.0413185	0.0404877	FALSE	0.0456795	-0.0203618	-0.327434
serpina10a	1.00014	-0.286765	0.31743	0.533265	ENSDARG00000005924	346	FALSE	FALSE	473	0.0246595	0.0243603	FALSE	0.0264197	0.0393508	0.0372702
tgfb1a	1.00004	-0.263692	0.317478	0.533265	ENSDARG00000041502	381	FALSE	FALSE	527	0.0277482	0.0273702	FALSE	0.029278	0.0309663	-0.0139397
daxx	0.999833	-0.819548	0.317587	0.533265	ENSDARG00000000729	42	FALSE	FALSE	58	0.00293686	0.00293255	FALSE	0.00291187	0.0137507	-0.119087
stx4	0.998886	-0.291219	0.318038	0.533838	ENSDARG00000052518	333	FALSE	FALSE	430	0.0223302	0.0220846	FALSE	0.0244711	-0.0235593	-0.346963
coq4	0.998344	-0.515752	0.318307	0.534104	ENSDARG00000104733	119	FALSE	FALSE	145	0.00749405	0.00746611	FALSE	0.00856023	0.0304299	-0.0172159
ppp1r12c	0.997012	-0.906448	0.318956	0.534916	ENSDARG00000052423	34	FALSE	FALSE	51	0.00258241	0.00257908	FALSE	0.00279343	0.117856	0.51675
dcun1d2b	0.995946	-0.420641	0.319467	0.535649	ENSDARG00000041592	166	FALSE	FALSE	213	0.0107854	0.0107276	FALSE	0.011542	-0.035555	-0.420229
tsen34	0.994996	-0.716177	0.319932	0.535997	ENSDARG00000061370	53	FALSE	FALSE	62	0.00319003	0.00318496	FALSE	0.00370058	0.00439387	-0.176235
pno1	0.991208	-0.175788	0.321769	0.537717	ENSDARG00000008502	913	FALSE	FALSE	1139	0.0632437	0.0613243	FALSE	0.0634185	-0.0739302	-0.654611
APBA3	0.990332	-0.709119	0.322207	0.538139	ENSDARG00000090675	57	FALSE	FALSE	73	0.00369639	0.00368957	FALSE	0.00434382	-0.00570496	-0.237915
ppfibp1a	0.989204	-0.513926	0.322759	0.538967	ENSDARG00000045749	127	FALSE	FALSE	163	0.0085574	0.00852099	FALSE	0.00888865	-0.0388607	-0.440419
cratb	0.988805	-0.684648	0.32295	0.53904	ENSDARG00000098782	57	FALSE	FALSE	69	0.00349385	0.00348776	FALSE	0.00410024	-0.0306543	-0.390297
rbm14a	0.988761	-0.379413	0.322969	0.53904	ENSDARG00000012723	201	FALSE	FALSE	259	0.0132159	0.0131293	FALSE	0.0155538	0.0691573	0.219318
ece2a	0.987359	-0.894639	0.323665	0.539831	ENSDARG00000068021	40	FALSE	FALSE	54	0.00273432	0.00273058	FALSE	0.00247002	-0.121789	-0.946915
fip1l1b	0.986657	-0.473631	0.324002	0.540227	ENSDARG00000070431	130	FALSE	FALSE	174	0.00891184	0.00887237	FALSE	0.00937234	-0.0464629	-0.486851
nipblb	0.98555	-0.360736	0.32454	0.540733	ENSDARG00000061052	208	FALSE	FALSE	260	0.0132159	0.0131293	FALSE	0.0155362	0.0093381	-0.146037
h2az2a	0.984621	-0.184251	0.324995	0.541398	ENSDARG00000068820	839	FALSE	FALSE	994	0.0560028	0.0544909	FALSE	0.0605005	-0.0200804	-0.325715
znf644b	0.98315	-0.796578	0.325728	0.54234	ENSDARG00000102025	46	FALSE	FALSE	71	0.00359512	0.00358867	FALSE	0.00338498	0.058904	0.156694
rnf103	0.983002	-0.672389	0.3258	0.542367	ENSDARG00000100850	65	FALSE	FALSE	98	0.00506355	0.00505077	FALSE	0.00480997	0.00566086	-0.168497
wdr91	0.980384	-0.7193	0.327088	0.544139	ENSDARG00000015153	50	FALSE	FALSE	67	0.00339258	0.00338683	FALSE	0.00366717	-0.0642008	-0.595187
arl6ip6	0.978572	-0.776609	0.327981	0.545438	ENSDARG00000071013	41	FALSE	FALSE	56	0.00283559	0.00283157	FALSE	0.00318322	0.0277898	-0.0333404
h6pd	0.978429	-0.572212	0.328051	0.545459	ENSDARG00000060153	78	FALSE	FALSE	103	0.00526609	0.00525227	FALSE	0.00631027	0.0366137	0.020553
kat5a	0.978306	-0.732457	0.32812	0.545482	ENSDARG00000004587	63	FALSE	FALSE	85	0.00435465	0.0043452	FALSE	0.00492864	0.0602004	0.164612
ccdc102a	0.977812	-0.872285	0.328364	0.545531	ENSDARG00000003872	39	FALSE	FALSE	51	0.00268368	0.00268009	FALSE	0.00295384	-0.00319512	-0.222586
C5H9orf16	0.977539	-0.347676	0.328487	0.545531	ENSDARG00000086753	213	FALSE	FALSE	277	0.014583	0.0144777	FALSE	0.016353	-0.00265313	-0.219276
slc37a2	0.976072	-0.256335	0.329212	0.546642	ENSDARG00000023394	415	FALSE	FALSE	507	0.0273432	0.026976	FALSE	0.0336972	0.10263	0.423761
fryb	0.975771	-0.605658	0.329371	0.546812	ENSDARG00000056001	85	FALSE	FALSE	122	0.00622816	0.00620885	FALSE	0.00677612	0.110882	0.474158
tspan31	0.974574	-0.217838	0.329954	0.547534	ENSDARG00000074554	562	FALSE	FALSE	719	0.0378753	0.0371757	FALSE	0.0426242	0.0113872	-0.133522
vamp8	0.974416	-0.393965	0.330032	0.547534	ENSDARG00000024116	152	FALSE	FALSE	193	0.0100765	0.010026	FALSE	0.0123667	0.0593498	0.159417
tcta	0.973175	-0.287292	0.330649	0.548194	ENSDARG00000044194	319	FALSE	FALSE	399	0.0209631	0.0207464	FALSE	0.0216398	-0.0945169	-0.780348
hmgcs1	0.972838	-0.69138	0.330828	0.548295	ENSDARG00000103025	69	FALSE	FALSE	83	0.00425338	0.00424436	FALSE	0.00521003	0.0705794	0.228004
taf6l	0.971939	-0.677326	0.331268	0.548742	ENSDARG00000079684	53	FALSE	FALSE	69	0.00349385	0.00348776	FALSE	0.00422156	0.0401526	0.0421669
si:ch211-153b23.4	0.97159	-0.85503	0.331444	0.548886	ENSDARG00000077169	33	FALSE	FALSE	43	0.00217733	0.00217496	FALSE	0.00245752	-0.0173205	-0.308859
si:ch211-270g19.5	0.97139	-0.585042	0.331541	0.548886	ENSDARG00000097256	77	FALSE	FALSE	120	0.0062788	0.00625917	FALSE	0.006296	0.147994	0.700828
zgc:55943	0.970276	-0.44379	0.332096	0.549645	ENSDARG00000029292	148	FALSE	FALSE	176	0.00916502	0.00912328	FALSE	0.0113527	0.0922679	0.36047
rida	0.969664	-0.176798	0.332395	0.549945	ENSDARG00000035882	847	FALSE	FALSE	1017	0.0557497	0.0542511	FALSE	0.0596473	-0.0750453	-0.661422
unkl	0.969566	-0.401336	0.332447	0.549945	ENSDARG00000037838	157	FALSE	FALSE	204	0.0103296	0.0102767	FALSE	0.0121752	-0.0175752	-0.310414
tinf2	0.968287	-0.955983	0.333096	0.55055	ENSDARG00000054473	33	FALSE	FALSE	42	0.00212669	0.00212443	FALSE	0.00218667	-0.0753743	-0.663431
celsr1a	0.967467	-0.761397	0.3335	0.551007	ENSDARG00000069185	45	FALSE	FALSE	61	0.00308876	0.003084	FALSE	0.00329332	-0.026657	-0.365883
LO018183.1	0.966996	-0.984441	0.333744	0.551152	ENSDARG00000117293	34	FALSE	FALSE	40	0.00202542	0.00202337	FALSE	0.00248298	-0.0220334	-0.337643
map7d1b	0.966603	-0.322595	0.333924	0.551355	ENSDARG00000104701	251	FALSE	FALSE	335	0.0171654	0.0170198	FALSE	0.0182367	-0.0135245	-0.285674
st3gal8	0.96615	-0.882328	0.33416	0.551651	ENSDARG00000007494	32	FALSE	FALSE	44	0.00222796	0.00222548	FALSE	0.00261766	0.0362775	0.0184991
usp8	0.964224	-0.421607	0.33512	0.552805	ENSDARG00000063719	159	FALSE	FALSE	199	0.0102284	0.0101764	FALSE	0.0120028	-0.00599671	-0.239697
eif3ea	0.963115	-0.122478	0.335668	0.553179	ENSDARG00000090697	1684	FALSE	FALSE	2107	0.12188	0.115005	FALSE	0.131142	0.0336031	0.00216486
ccr8.1	0.963041	-0.769541	0.335717	0.553179	ENSDARG00000095789	44	FALSE	FALSE	56	0.00283559	0.00283157	FALSE	0.00338624	-0.010161	-0.265131
polr1e	0.962946	-0.763351	0.335766	0.553179	ENSDARG00000006434	50	FALSE	FALSE	60	0.00303813	0.00303352	FALSE	0.00366808	0.00663643	-0.162538
hps1	0.962364	-0.623421	0.336058	0.55356	ENSDARG00000026170	77	FALSE	FALSE	107	0.0055699	0.00555445	FALSE	0.00646526	0.157394	0.758237
ybx1	0.961767	-0.0525158	0.336345	0.55394	ENSDARG00000004757	7381	FALSE	FALSE	10509	1.10163	0.742711	FALSE	0.802574	0.236349	-0.590256
rad1	0.960468	-0.677159	0.337007	0.55477	ENSDARG00000040559	57	FALSE	FALSE	76	0.00389893	0.00389135	FALSE	0.00414722	-0.0242469	-0.351163
scrn3	0.960444	-0.758375	0.33702	0.55477	ENSDARG00000016611	43	FALSE	FALSE	60	0.00308876	0.003084	FALSE	0.00349374	0.0273489	-0.0360336
triap1	0.959913	-0.49005	0.337283	0.555108	ENSDARG00000014963	117	FALSE	FALSE	148	0.00759532	0.00756662	FALSE	0.00733646	-0.0715946	-0.640347
taf6	0.958	-0.512662	0.338247	0.556483	ENSDARG00000102998	98	FALSE	FALSE	133	0.00683579	0.00681253	FALSE	0.0070326	-0.0653593	-0.602263
tent4b	0.957913	-0.351108	0.338291	0.556483	ENSDARG00000060071	224	FALSE	FALSE	288	0.0152919	0.0151762	FALSE	0.0172408	0.0177022	-0.0949524
lyrm5a	0.956959	-0.426306	0.338773	0.556918	ENSDARG00000099560	154	FALSE	FALSE	214	0.0108866	0.0108278	FALSE	0.0108033	-0.0399306	-0.446954
epn3a	0.956812	-0.620029	0.338852	0.556935	ENSDARG00000078953	80	FALSE	FALSE	100	0.00511418	0.00510115	FALSE	0.00614397	0.118172	0.518684
sort1a	0.956256	-0.414057	0.339125	0.557163	ENSDARG00000029402	161	FALSE	FALSE	208	0.0106841	0.0106274	FALSE	0.0114539	0.0170838	-0.0987293
map3k7	0.954667	-0.270331	0.339925	0.557937	ENSDARG00000020469	357	FALSE	FALSE	477	0.024862	0.024558	FALSE	0.0263135	0.0318243	-0.00869943
arhgef18a	0.954588	-0.907445	0.339978	0.557937	ENSDARG00000011157	36	FALSE	FALSE	45	0.0022786	0.002276	FALSE	0.00269433	0.0300739	-0.0193899
gtf2a1	0.953952	-0.328928	0.340289	0.558352	ENSDARG00000011000	245	FALSE	FALSE	325	0.0167603	0.0166214	FALSE	0.0184099	-2.01781e-05	-0.203194
lysmd3	0.952998	-0.446325	0.340769	0.558762	ENSDARG00000024693	116	FALSE	FALSE	146	0.00744342	0.00741585	FALSE	0.00875058	0.0251351	-0.0495544
foxj3	0.952026	-0.348592	0.341263	0.559477	ENSDARG00000075774	203	FALSE	FALSE	275	0.0141779	0.0140784	FALSE	0.0161406	0.0486493	0.0940624
si:ch211-198a12.6	0.951812	-0.322798	0.341371	0.55956	ENSDARG00000074624	241	FALSE	FALSE	321	0.0166591	0.0165218	FALSE	0.0187548	0.0358185	0.0156961
paxbp1	0.95045	-0.402375	0.342062	0.560571	ENSDARG00000062361	143	FALSE	FALSE	186	0.00957011	0.0095246	FALSE	0.0122612	0.122888	0.547485
arhgap42a	0.949975	-0.389259	0.342305	0.560574	ENSDARG00000056619	171	FALSE	FALSE	221	0.01195	0.0118791	FALSE	0.0134965	0.100021	0.407821
acot8	0.948293	-0.786664	0.34317	0.561655	ENSDARG00000014138	46	FALSE	FALSE	57	0.00288622	0.00288206	FALSE	0.00337491	0.0104696	-0.139127
nup37	0.945439	-0.45518	0.344616	0.563548	ENSDARG00000094191	128	FALSE	FALSE	159	0.00815231	0.00811926	FALSE	0.00886702	-0.0325606	-0.40194
chd2	0.944757	-0.317498	0.344961	0.563733	ENSDARG00000060687	251	FALSE	FALSE	339	0.0176211	0.0174677	FALSE	0.0190724	0.046281	0.0795972
gnaia	0.943562	-0.25655	0.345573	0.564353	ENSDARG00000044760	425	FALSE	FALSE	535	0.0282546	0.0278628	FALSE	0.0315676	0.025448	-0.0476436
ryk	0.942134	-0.300565	0.346301	0.565036	ENSDARG00000007231	275	FALSE	FALSE	365	0.019444	0.0192574	FALSE	0.0219746	0.067814	0.211113
sybl1	0.941718	-0.5017	0.346517	0.565134	ENSDARG00000030775	99	FALSE	FALSE	123	0.0062788	0.00625917	FALSE	0.00773532	0.0624209	0.178174
trip10a	0.941052	-0.375138	0.346856	0.565497	ENSDARG00000005679	177	FALSE	FALSE	239	0.0123044	0.0122293	FALSE	0.0136333	0.0344266	0.00719454
bola1	0.940711	-0.327965	0.347031	0.565678	ENSDARG00000039915	241	FALSE	FALSE	284	0.0146337	0.0145276	FALSE	0.017013	-0.021163	-0.332327
alas1	0.940375	-0.181773	0.3472	0.565773	ENSDARG00000021059	737	FALSE	FALSE	1028	0.056813	0.0552578	FALSE	0.0629618	0.115093	0.499875
mef2aa	0.940004	-0.326284	0.347389	0.565906	ENSDARG00000031756	213	FALSE	FALSE	286	0.0148868	0.0147771	FALSE	0.0167395	0.0579497	0.150866
rgmb	0.939763	-0.558943	0.347522	0.566013	ENSDARG00000079323	90	FALSE	FALSE	116	0.00592435	0.00590687	FALSE	0.0060999	-0.0246941	-0.353894
asap1b	0.938037	-0.296778	0.348402	0.567256	ENSDARG00000039729	285	FALSE	FALSE	369	0.0197478	0.0195554	FALSE	0.0217517	0.00677836	-0.161671
phf8	0.937264	-0.800609	0.348805	0.567722	ENSDARG00000006584	35	FALSE	FALSE	52	0.00263304	0.00262958	FALSE	0.00298357	0.0974746	0.392271
rbms1a	0.937056	-0.236602	0.348904	0.567788	ENSDARG00000074023	431	FALSE	FALSE	553	0.0292673	0.0288472	FALSE	0.0333659	0.027968	-0.0322522
rab33ba	0.935948	-0.643305	0.349481	0.568251	ENSDARG00000052290	58	FALSE	FALSE	76	0.0038483	0.00384091	FALSE	0.00447843	0.0289249	-0.0264079
furina	0.935324	-0.511106	0.349799	0.568534	ENSDARG00000062909	89	FALSE	FALSE	123	0.0062788	0.00625917	FALSE	0.00625295	-0.0605206	-0.57271
cwc22	0.933373	-0.692267	0.350812	0.569651	ENSDARG00000014008	59	FALSE	FALSE	81	0.00410147	0.00409309	FALSE	0.0041267	0.00800099	-0.154204
mphosph8	0.930043	-0.202748	0.35252	0.571661	ENSDARG00000005576	572	FALSE	FALSE	715	0.0379766	0.0372732	FALSE	0.0423663	0.0101539	-0.141054
usta	0.929689	-0.620029	0.352713	0.571774	ENSDARG00000006044	64	FALSE	FALSE	83	0.00435465	0.0043452	FALSE	0.00534649	0.083183	0.304982
ice2	0.929603	-0.456996	0.352752	0.571774	ENSDARG00000086670	111	FALSE	FALSE	129	0.00678515	0.00676224	FALSE	0.0081707	0.0422427	0.054933
sh3kbp1	0.928345	-0.415573	0.353403	0.572615	ENSDARG00000075853	134	FALSE	FALSE	156	0.00789913	0.0078681	FALSE	0.00908294	-0.0935398	-0.77438
afdna	0.927596	-0.303015	0.353792	0.573149	ENSDARG00000029472	274	FALSE	FALSE	360	0.0186845	0.0185121	FALSE	0.0198649	0.00750031	-0.157262
rb1	0.925569	-0.47437	0.354848	0.574572	ENSDARG00000006782	115	FALSE	FALSE	135	0.00688642	0.00686282	FALSE	0.0079716	-0.0208409	-0.33036
arhgap21b	0.924307	-0.660917	0.355508	0.575258	ENSDARG00000075673	61	FALSE	FALSE	82	0.00415211	0.00414351	FALSE	0.00459141	0.0241061	-0.0558392
edn1	0.923736	-0.492614	0.355799	0.5754	ENSDARG00000036912	94	FALSE	FALSE	140	0.00764596	0.00761687	FALSE	0.00877943	0.301748	1.6399
isg20l2	0.923599	-0.687892	0.355877	0.5754	ENSDARG00000102266	53	FALSE	FALSE	85	0.00430402	0.00429478	FALSE	0.00394428	-0.0412035	-0.454728
ncapd2	0.923517	-0.477773	0.355918	0.5754	ENSDARG00000005058	122	FALSE	FALSE	151	0.00789913	0.0078681	FALSE	0.00931792	0.0741137	0.24959
wtap	0.923319	-0.275939	0.356015	0.575406	ENSDARG00000042642	316	FALSE	FALSE	411	0.0210644	0.0208456	FALSE	0.0249342	0.0383382	0.0310856
cited2	0.922744	-0.750222	0.356324	0.575697	ENSDARG00000030905	45	FALSE	FALSE	67	0.00344321	0.0034373	FALSE	0.00382874	0.0627056	0.179913
usf1l	0.921417	-0.278008	0.357006	0.576625	ENSDARG00000014463	320	FALSE	FALSE	401	0.0210137	0.020796	FALSE	0.0242367	0.0216235	-0.071002
tcf20	0.920609	-0.353048	0.357427	0.577019	ENSDARG00000078348	180	FALSE	FALSE	229	0.0117474	0.011679	FALSE	0.0136669	0.000981762	-0.197075
bnip2	0.919995	-0.577229	0.357751	0.577206	ENSDARG00000013397	64	FALSE	FALSE	86	0.00435465	0.0043452	FALSE	0.00533603	0.0547747	0.131474
cnpy1	0.919119	-0.247344	0.358206	0.577463	ENSDARG00000003757	407	FALSE	FALSE	513	0.0269887	0.0266309	FALSE	0.0301136	0.0215018	-0.0717457
cnpy4	0.919045	-0.339052	0.358239	0.577463	ENSDARG00000055797	181	FALSE	FALSE	228	0.0121019	0.0120292	FALSE	0.0123117	-0.0034332	-0.22404
bicra	0.918476	-0.557505	0.358546	0.577863	ENSDARG00000061159	74	FALSE	FALSE	97	0.00491164	0.00489962	FALSE	0.00537133	-0.051808	-0.519497
zgc:194659	0.917141	-0.713215	0.359245	0.578652	ENSDARG00000079347	42	FALSE	FALSE	61	0.0031394	0.00313448	FALSE	0.00305206	-0.0642242	-0.59533
srsf1b	0.916568	-0.365071	0.359543	0.578798	ENSDARG00000017843	190	FALSE	FALSE	239	0.0124563	0.0123794	FALSE	0.0144475	0.0699386	0.22409
tbl1x	0.91605	-0.559793	0.359818	0.579048	ENSDARG00000060438	80	FALSE	FALSE	106	0.00546863	0.00545373	FALSE	0.00585187	-0.0171748	-0.307969
il11ra	0.915377	-0.477293	0.360166	0.579331	ENSDARG00000026736	91	FALSE	FALSE	146	0.00749405	0.00746611	FALSE	0.00791176	0.068271	0.213905
tmem176l.3a	0.915358	-0.218489	0.360173	0.579331	ENSDARG00000098387	481	FALSE	FALSE	606	0.0317484	0.0312549	FALSE	0.0372039	0.0503951	0.104725
brms1	0.913016	-0.488326	0.361411	0.580916	ENSDARG00000051955	107	FALSE	FALSE	151	0.00774723	0.00771737	FALSE	0.00798167	0.0236813	-0.0584338
dpysl2b	0.912885	-0.863959	0.361484	0.580916	ENSDARG00000032083	32	FALSE	FALSE	51	0.00258241	0.00257908	FALSE	0.00244232	0.0180227	-0.0929945
ddi2	0.912479	-0.394866	0.36169	0.581097	ENSDARG00000006477	155	FALSE	FALSE	190	0.00977265	0.0097252	FALSE	0.0114345	0.00169337	-0.192729
CU694532.1	0.911484	-0.534789	0.362215	0.581537	ENSDARG00000097878	79	FALSE	FALSE	105	0.005418	0.00540337	FALSE	0.00558106	-0.0742444	-0.65653
BX511218.1	0.911397	-0.50828	0.362263	0.581537	ENSDARG00000117493	105	FALSE	FALSE	126	0.00653198	0.00651074	FALSE	0.00740098	0.0318654	-0.00844796
tmed5	0.90939	-0.347616	0.363318	0.582947	ENSDARG00000008765	208	FALSE	FALSE	253	0.0129627	0.0128794	FALSE	0.0145268	-0.0547299	-0.537343
yipf4	0.909322	-0.250739	0.363351	0.582947	ENSDARG00000030957	388	FALSE	FALSE	481	0.024862	0.024558	FALSE	0.0274167	-0.0166589	-0.304818
cyth1b	0.908411	-0.283873	0.363829	0.583458	ENSDARG00000021488	258	FALSE	FALSE	343	0.0178743	0.0177165	FALSE	0.0209169	0.0287956	-0.0271977
naa20	0.907297	-0.166063	0.364418	0.583741	ENSDARG00000039493	841	FALSE	FALSE	1013	0.0552433	0.0537714	FALSE	0.0610216	-0.0194164	-0.32166
acox3	0.906819	-0.588217	0.364678	0.583966	ENSDARG00000038865	66	FALSE	FALSE	83	0.00425338	0.00424436	FALSE	0.0054851	0.0681207	0.212987
gpr157	0.905908	-0.846969	0.365164	0.584359	ENSDARG00000034975	36	FALSE	FALSE	44	0.00222796	0.00222548	FALSE	0.00247069	-0.0145445	-0.291904
si:dkey-19e4.5	0.904243	-0.371714	0.36604	0.585471	ENSDARG00000089886	185	FALSE	FALSE	238	0.0122031	0.0121293	FALSE	0.0143244	0.0572551	0.146624
BX511128.3	0.903046	-0.800183	0.366684	0.586211	ENSDARG00000102706	50	FALSE	FALSE	51	0.00258241	0.00257908	FALSE	0.00299558	-0.0735057	-0.652019
smc3	0.901543	-0.267581	0.367468	0.586982	ENSDARG00000019000	319	FALSE	FALSE	390	0.0202542	0.0200518	FALSE	0.0237211	-0.0157114	-0.299031
slc11a2	0.900909	-0.299995	0.367805	0.587424	ENSDARG00000024295	250	FALSE	FALSE	318	0.0163553	0.016223	FALSE	0.0195111	0.0352111	0.011986
phf20l1	0.900649	-0.801938	0.367952	0.587562	ENSDARG00000017427	35	FALSE	FALSE	48	0.0024305	0.00242755	FALSE	0.0030995	0.125255	0.561943
gabarapb	0.899132	-0.0928848	0.368746	0.588424	ENSDARG00000052082	2420	FALSE	FALSE	3061	0.187554	0.171896	FALSE	0.200497	0.0697747	0.223089
zdhhc16a	0.898934	-0.690976	0.368865	0.58844	ENSDARG00000007808	55	FALSE	FALSE	63	0.00329131	0.0032859	FALSE	0.00388493	-0.0316884	-0.396613
gtf2h5	0.898795	-0.213102	0.368929	0.588444	ENSDARG00000056099	508	FALSE	FALSE	644	0.0346853	0.0340973	FALSE	0.0363672	-0.0132171	-0.283797
srsf3a	0.898418	-0.175821	0.369129	0.588667	ENSDARG00000025397	740	FALSE	FALSE	989	0.0522052	0.0508881	FALSE	0.0573225	0.0476443	0.0879242
kif3a	0.898084	-0.451595	0.369313	0.588766	ENSDARG00000087538	116	FALSE	FALSE	164	0.0085574	0.00852099	FALSE	0.00819869	-0.0500318	-0.508648
abhd2a	0.897821	-0.613657	0.369456	0.588816	ENSDARG00000025797	64	FALSE	FALSE	83	0.00420274	0.00419394	FALSE	0.004877	-0.000852481	-0.208278
ppp3ccb	0.897802	-0.578904	0.369465	0.588816	ENSDARG00000057456	70	FALSE	FALSE	89	0.00455719	0.00454684	FALSE	0.00567199	0.0777509	0.271805
erf	0.897599	-0.461571	0.369571	0.588888	ENSDARG00000063417	110	FALSE	FALSE	142	0.00739278	0.00736559	FALSE	0.00875161	0.0901138	0.347313
src	0.896883	-0.818108	0.369959	0.58941	ENSDARG00000008107	38	FALSE	FALSE	49	0.00248114	0.00247807	FALSE	0.0025791	-0.0582309	-0.558726
BX323861.3	0.896706	-0.395847	0.370046	0.589451	ENSDARG00000110173	143	FALSE	FALSE	258	0.0132159	0.0131293	FALSE	0.0116949	0.0531793	0.12173
si:ch73-340n8.4	0.896247	-0.488448	0.370295	0.58971	ENSDARG00000098338	108	FALSE	FALSE	136	0.0071396	0.00711424	FALSE	0.00809396	0.0423969	0.0558748
rfc3	0.896171	-0.479488	0.370338	0.58971	ENSDARG00000055969	129	FALSE	FALSE	146	0.00779786	0.00776762	FALSE	0.0090269	0.0652018	0.195159
dcp1b	0.895147	-0.542293	0.37088	0.590069	ENSDARG00000045484	79	FALSE	FALSE	97	0.00511418	0.00510115	FALSE	0.00668563	0.143127	0.671099
si:ch73-386h18.1	0.894944	-0.776257	0.370992	0.590069	ENSDARG00000073944	40	FALSE	FALSE	50	0.00253177	0.00252857	FALSE	0.00285347	0.00574695	-0.167971
BX511111.1	0.894926	-0.414233	0.371001	0.590069	ENSDARG00000100491	161	FALSE	FALSE	198	0.0104309	0.0103769	FALSE	0.0104745	-0.0965071	-0.792504
kdm6a	0.89307	-0.789931	0.371996	0.590822	ENSDARG00000061759	36	FALSE	FALSE	56	0.00283559	0.00283157	FALSE	0.00290168	0.00962831	-0.144265
nhej1	0.892923	-0.581364	0.372068	0.590822	ENSDARG00000058893	63	FALSE	FALSE	78	0.00405084	0.00404266	FALSE	0.0048419	0.0744077	0.251386
mark3a	0.892749	-0.32593	0.37216	0.590822	ENSDARG00000019345	217	FALSE	FALSE	275	0.0140767	0.0139785	FALSE	0.0157645	-0.0252407	-0.357233
ncapg	0.892739	-0.611365	0.372173	0.590822	ENSDARG00000070109	71	FALSE	FALSE	89	0.00475973	0.00474844	FALSE	0.00574271	0.154126	0.738277
eri1	0.892596	-0.447078	0.372243	0.590822	ENSDARG00000044692	111	FALSE	FALSE	138	0.00703833	0.00701368	FALSE	0.0081386	-0.0245575	-0.35306
hgh1	0.892589	-0.70454	0.372245	0.590822	ENSDARG00000101259	37	FALSE	FALSE	56	0.00288622	0.00288206	FALSE	0.00271829	-0.00335854	-0.223584
thoc1	0.891474	-0.423027	0.372845	0.591299	ENSDARG00000088246	130	FALSE	FALSE	168	0.00886121	0.00882218	FALSE	0.0102225	0.0649215	0.193447
fbrs	0.891199	-0.377713	0.372989	0.591327	ENSDARG00000074688	151	FALSE	FALSE	207	0.0106841	0.0106274	FALSE	0.0120343	0.0935052	0.368026
snu13a	0.890991	-0.646187	0.37311	0.591347	ENSDARG00000069878	65	FALSE	FALSE	80	0.00415211	0.00414351	FALSE	0.00423745	-0.054089	-0.533428
si:ch211-199i15.5	0.890703	-0.320487	0.373257	0.591416	ENSDARG00000103231	212	FALSE	FALSE	368	0.0193428	0.0191581	FALSE	0.0187361	0.0853927	0.318478
timm29	0.890658	-0.682358	0.373289	0.591416	ENSDARG00000037909	56	FALSE	FALSE	73	0.00374703	0.00374002	FALSE	0.00409849	-0.00144036	-0.211868
tmem115	0.890009	-0.342675	0.373627	0.591735	ENSDARG00000055763	184	FALSE	FALSE	236	0.0121525	0.0120793	FALSE	0.0132881	-0.031559	-0.395822
pole	0.889952	-0.62092	0.373666	0.591735	ENSDARG00000058533	67	FALSE	FALSE	73	0.00379766	0.00379047	FALSE	0.00427767	-0.110496	-0.87794
cybrd1	0.889299	-0.268812	0.374007	0.59207	ENSDARG00000095577	297	FALSE	FALSE	354	0.018482	0.0183132	FALSE	0.0215934	0.0208087	-0.075979
micu2	0.888015	-0.299492	0.374698	0.592586	ENSDARG00000009939	244	FALSE	FALSE	359	0.0186845	0.0185121	FALSE	0.0182703	0.0128445	-0.124621
mzt2b	0.88651	-0.338072	0.375511	0.593484	ENSDARG00000057928	202	FALSE	FALSE	262	0.0135197	0.0134291	FALSE	0.0143707	-0.0368039	-0.427857
rab40b	0.885951	-0.49722	0.37581	0.593595	ENSDARG00000042410	83	FALSE	FALSE	96	0.00501291	0.00500039	FALSE	0.00607059	0.0400499	0.0415397
arpin	0.88581	-0.329062	0.375887	0.593595	ENSDARG00000041085	215	FALSE	FALSE	268	0.0139754	0.0138786	FALSE	0.0142602	-0.0285983	-0.37774
si:ch73-334d15.1	0.885501	-0.590248	0.376056	0.593766	ENSDARG00000061672	62	FALSE	FALSE	73	0.00374703	0.00374002	FALSE	0.00488758	0.0751388	0.255851
lrrc8aa	0.884734	-0.420266	0.376471	0.594305	ENSDARG00000032188	142	FALSE	FALSE	184	0.00936756	0.00932396	FALSE	0.0100778	-0.0043674	-0.229746
taf1	0.884636	-0.456249	0.37652	0.594305	ENSDARG00000035330	105	FALSE	FALSE	139	0.00719024	0.00716451	FALSE	0.00773173	0.0382273	0.0304083
rnf44	0.883504	-0.325149	0.377128	0.594976	ENSDARG00000068582	198	FALSE	FALSE	284	0.0144817	0.0143779	FALSE	0.0165661	0.0974867	0.392344
zbtb33	0.883024	-0.678641	0.377396	0.59524	ENSDARG00000071467	51	FALSE	FALSE	68	0.00344321	0.0034373	FALSE	0.00417137	0.0757042	0.259304
crsp7	0.881758	-0.58038	0.378079	0.595895	ENSDARG00000105102	71	FALSE	FALSE	91	0.00465846	0.00464765	FALSE	0.00507134	-0.0319089	-0.39796
eml3	0.880937	-0.274906	0.378519	0.596298	ENSDARG00000058038	313	FALSE	FALSE	397	0.0206086	0.0203992	FALSE	0.0244986	0.0438188	0.064559
pxdn	0.880615	-0.56567	0.378696	0.596339	ENSDARG00000098733	70	FALSE	FALSE	92	0.00465846	0.00464765	FALSE	0.00513283	-0.0266705	-0.365965
phkg1a	0.880556	-0.681742	0.378729	0.596339	ENSDARG00000030604	47	FALSE	FALSE	69	0.00349385	0.00348776	FALSE	0.00397877	0.0959072	0.382697
nfe2l1b	0.880302	-0.26676	0.37886	0.596448	ENSDARG00000076533	313	FALSE	FALSE	423	0.0219758	0.0217378	FALSE	0.0233273	0.0329389	-0.00189144
agtr2	0.879693	-0.530801	0.379194	0.596787	ENSDARG00000035552	77	FALSE	FALSE	113	0.00582308	0.00580619	FALSE	0.00576767	-0.0272148	-0.36929
sash1a	0.879675	-0.242665	0.379198	0.596787	ENSDARG00000007179	355	FALSE	FALSE	472	0.0247101	0.0244098	FALSE	0.0268981	-0.0158655	-0.299972
synm	0.879559	-0.349496	0.379259	0.596787	ENSDARG00000062350	156	FALSE	FALSE	225	0.0115955	0.0115288	FALSE	0.0124204	0.0538429	0.125783
NC_002333.17	0.87881	-0.0424405	0.379656	0.597217	ENSDARG00000082753	9957	FALSE	FALSE	18643	8.47992	2.24918	TRUE	2.03072	1.92297	1
plekha7a	0.878219	-0.524699	0.379993	0.597515	ENSDARG00000060813	76	FALSE	FALSE	115	0.00602562	0.00600754	FALSE	0.00693254	0.111998	0.480974
usf1	0.877902	-0.427068	0.380166	0.597535	ENSDARG00000041689	128	FALSE	FALSE	156	0.00810168	0.00806903	FALSE	0.0100309	0.0346716	0.0086914
hmcn1	0.876921	-0.43958	0.380699	0.597986	ENSDARG00000016936	126	FALSE	FALSE	165	0.0085574	0.00852099	FALSE	0.00860503	-0.0642105	-0.595247
rprd2b	0.876125	-0.784554	0.381135	0.598575	ENSDARG00000074676	38	FALSE	FALSE	53	0.00268368	0.00268009	FALSE	0.00282604	-0.0339927	-0.410687
ngrn	0.875083	-0.625	0.381695	0.599357	ENSDARG00000061314	53	FALSE	FALSE	78	0.0040002	0.00399222	FALSE	0.00359859	-0.0248407	-0.354789
si:dkey-121a11.3	0.87281	-0.528577	0.382933	0.600819	ENSDARG00000071458	75	FALSE	FALSE	90	0.0047091	0.00469805	FALSE	0.00563032	0.0159772	-0.105488
msi2a	0.872804	-0.485398	0.382936	0.600819	ENSDARG00000033901	95	FALSE	FALSE	114	0.00592435	0.00590687	FALSE	0.00634944	-0.0499897	-0.508391
eif4ea	0.872661	-0.427502	0.383013	0.600844	ENSDARG00000077012	121	FALSE	FALSE	150	0.00764596	0.00761687	FALSE	0.00855482	-0.0376948	-0.433298
mettl5	0.872113	-0.383142	0.383314	0.601174	ENSDARG00000068893	168	FALSE	FALSE	213	0.0111904	0.0111283	FALSE	0.0122288	0.052017	0.114631
epsti1	0.872049	-0.42857	0.383348	0.601174	ENSDARG00000094578	120	FALSE	FALSE	155	0.00794977	0.00791834	FALSE	0.00865639	-0.0370176	-0.429162
pdhx	0.870198	-0.458958	0.38436	0.602275	ENSDARG00000051756	110	FALSE	FALSE	142	0.00729151	0.00726505	FALSE	0.00823679	0.0094504	-0.145351
med13a	0.869598	-0.371141	0.384684	0.602686	ENSDARG00000053884	160	FALSE	FALSE	200	0.0102284	0.0101764	FALSE	0.0115192	-0.00615166	-0.240643
hexim1	0.866774	-0.440646	0.386233	0.604431	ENSDARG00000036482	122	FALSE	FALSE	145	0.00734214	0.00731532	FALSE	0.00895548	-0.016034	-0.301001
zfpm2a	0.86547	-0.477394	0.386947	0.605061	ENSDARG00000040123	101	FALSE	FALSE	133	0.00673452	0.00671194	FALSE	0.00774214	0.0547755	0.131479
BX927300.1	0.864628	-0.608521	0.387412	0.605689	ENSDARG00000096681	66	FALSE	FALSE	77	0.00394957	0.00394179	FALSE	0.00485536	0.0677478	0.210709
rasl12	0.863222	-0.715147	0.388183	0.6067	ENSDARG00000002701	42	FALSE	FALSE	77	0.00415211	0.00414351	FALSE	0.00398988	0.378416	2.10816
tbcc	0.862518	-0.770589	0.38857	0.607207	ENSDARG00000022918	36	FALSE	FALSE	47	0.00237987	0.00237704	FALSE	0.00247424	-0.0326107	-0.402246
spegb	0.861483	-0.597296	0.389137	0.607898	ENSDARG00000009567	54	FALSE	FALSE	95	0.00486101	0.00484923	FALSE	0.00480929	0.0789048	0.278852
si:ch211-126i22.5	0.860612	-0.685465	0.389617	0.608354	ENSDARG00000060911	43	FALSE	FALSE	56	0.00283559	0.00283157	FALSE	0.00285806	-0.115495	-0.908477
ubr4	0.859654	-0.670675	0.390147	0.608714	ENSDARG00000009549	47	FALSE	FALSE	66	0.00339258	0.00338683	FALSE	0.00377035	0.0393257	0.0371166
cdc27	0.85963	-0.476223	0.390161	0.608714	ENSDARG00000056258	112	FALSE	FALSE	140	0.00729151	0.00726505	FALSE	0.00854576	0.0661784	0.201124
kin	0.858399	-0.58562	0.390839	0.609381	ENSDARG00000045515	70	FALSE	FALSE	86	0.00445592	0.00444602	FALSE	0.00486621	-0.0246925	-0.353885
smim12	0.857953	-0.334865	0.391079	0.609559	ENSDARG00000070358	190	FALSE	FALSE	248	0.0127095	0.0126294	FALSE	0.01348	-0.033087	-0.405155
arl3l2	0.85743	-0.807508	0.391375	0.609922	ENSDARG00000015404	33	FALSE	FALSE	39	0.00202542	0.00202337	FALSE	0.00240127	0.0234789	-0.0596698
ednraa	0.857281	-0.181602	0.391444	0.609932	ENSDARG00000011876	571	FALSE	FALSE	772	0.0409641	0.0401473	FALSE	0.0436947	0.0232397	-0.0611308
rbms2b	0.85686	-0.314412	0.391684	0.610013	ENSDARG00000056150	233	FALSE	FALSE	288	0.0152413	0.0151263	FALSE	0.0172627	0.0486318	0.0939552
si:ch211-196p9.1	0.853672	-0.598395	0.39345	0.612271	ENSDARG00000101750	54	FALSE	FALSE	67	0.00344321	0.0034373	FALSE	0.00423383	0.0299933	-0.0198824
cfap36	0.852389	-0.737973	0.394166	0.612937	ENSDARG00000037079	43	FALSE	FALSE	51	0.00263304	0.00262958	FALSE	0.00309468	-0.025659	-0.359788
cilp	0.851951	-0.331567	0.394401	0.613162	ENSDARG00000053362	183	FALSE	FALSE	277	0.0144817	0.0143779	FALSE	0.016171	0.128165	0.579714
srfbp1	0.851567	-0.60316	0.39462	0.613208	ENSDARG00000075323	62	FALSE	FALSE	83	0.00420274	0.00419394	FALSE	0.00432835	-0.0461675	-0.485046
etnk1	0.851049	-0.316685	0.3949	0.613474	ENSDARG00000019420	200	FALSE	FALSE	278	0.0143298	0.0142281	FALSE	0.0145653	0.0330467	-0.00123314
tubg1	0.850691	-0.437752	0.395102	0.613474	ENSDARG00000015610	106	FALSE	FALSE	123	0.0062788	0.00625917	FALSE	0.00762315	-0.0535458	-0.53011
si:ch73-37h15.2	0.85046	-0.302025	0.395231	0.613474	ENSDARG00000094107	245	FALSE	FALSE	308	0.0160008	0.0158741	FALSE	0.0170325	-0.0627752	-0.586481
si:rp71-36a1.1	0.849945	-0.275113	0.395515	0.613545	ENSDARG00000095295	282	FALSE	FALSE	367	0.0191908	0.019009	FALSE	0.0214126	0.0537558	0.125251
exosc10	0.84984	-0.497185	0.395575	0.613545	ENSDARG00000037708	81	FALSE	FALSE	104	0.00531672	0.00530264	FALSE	0.00598675	0.0154932	-0.108444
psmg2	0.849828	-0.18822	0.395578	0.613545	ENSDARG00000035987	588	FALSE	FALSE	728	0.0387868	0.0380535	FALSE	0.0414642	-0.0399536	-0.447094
pargl	0.849641	-0.422564	0.395683	0.613584	ENSDARG00000101719	109	FALSE	FALSE	141	0.00724087	0.00721478	FALSE	0.00815963	0.0311478	-0.0128311
si:dkey-52l18.4	0.849276	-0.528256	0.39589	0.613709	ENSDARG00000075092	77	FALSE	FALSE	90	0.00465846	0.00464765	FALSE	0.00522915	-0.0628638	-0.587022
sec22ba	0.848726	-0.225389	0.396193	0.613885	ENSDARG00000030108	432	FALSE	FALSE	546	0.0290141	0.0286012	FALSE	0.0307104	-0.0313335	-0.394445
tmem129	0.848694	-0.785345	0.396214	0.613885	ENSDARG00000075346	30	FALSE	FALSE	45	0.0022786	0.002276	FALSE	0.00183749	-0.17854	-1.29353
si:ch211-245h14.1	0.848533	-0.401268	0.3963	0.613885	ENSDARG00000041911	126	FALSE	FALSE	154	0.00794977	0.00791834	FALSE	0.00780904	-0.114988	-0.905377
dio1	0.848448	-0.590574	0.396353	0.613885	ENSDARG00000042112	61	FALSE	FALSE	94	0.00475973	0.00474844	FALSE	0.00476846	0.0375485	0.0262623
map4k3a	0.847417	-0.670763	0.396928	0.614337	ENSDARG00000087742	50	FALSE	FALSE	69	0.00354448	0.00353822	FALSE	0.00416213	0.168493	0.826023
slc4a1ap	0.846867	-0.553026	0.39723	0.614608	ENSDARG00000034160	64	FALSE	FALSE	89	0.00455719	0.00454684	FALSE	0.00514904	0.0972718	0.391031
atg9b	0.846428	-0.499325	0.397475	0.614878	ENSDARG00000055292	80	FALSE	FALSE	102	0.00516482	0.00515153	FALSE	0.00616042	-0.000218499	-0.204406
dstyk	0.846167	-0.329577	0.397619	0.614916	ENSDARG00000000853	196	FALSE	FALSE	245	0.0128108	0.0127294	FALSE	0.0143007	0.00644657	-0.163698
ptbp3	0.843664	-0.369103	0.399011	0.616284	ENSDARG00000043757	123	FALSE	FALSE	162	0.00835485	0.00832014	FALSE	0.00957002	-0.0103641	-0.266371
fgfrl1a	0.842581	-0.497829	0.399626	0.617037	ENSDARG00000032617	91	FALSE	FALSE	129	0.00693706	0.00691311	FALSE	0.00710908	0.0742668	0.250525
tomm70a	0.842209	-0.401258	0.399829	0.617253	ENSDARG00000029639	124	FALSE	FALSE	172	0.0087093	0.0086716	FALSE	0.00821934	-0.08696	-0.734193
polr3f	0.841803	-0.479609	0.400059	0.617388	ENSDARG00000012572	93	FALSE	FALSE	115	0.00587371	0.00585653	FALSE	0.00668447	-0.00168497	-0.213362
CR550302.2	0.841415	-0.246377	0.400271	0.617388	ENSDARG00000103243	337	FALSE	FALSE	385	0.0206593	0.0204488	FALSE	0.0239455	-0.0203538	-0.327385
bet1l	0.841371	-0.29402	0.400298	0.617388	ENSDARG00000032037	243	FALSE	FALSE	293	0.01514	0.0150265	FALSE	0.0172156	-0.0443697	-0.474066
mthfd1b	0.840961	-0.546536	0.400532	0.617496	ENSDARG00000040492	74	FALSE	FALSE	95	0.00481037	0.00479884	FALSE	0.00521533	-0.0140066	-0.288618
lsm14aa	0.837667	-0.45937	0.402377	0.61948	ENSDARG00000006600	97	FALSE	FALSE	139	0.00703833	0.00701368	FALSE	0.00766035	0.0743093	0.250785
med22	0.836594	-0.728992	0.402984	0.619889	ENSDARG00000014148	38	FALSE	FALSE	47	0.00237987	0.00237704	FALSE	0.0027463	-0.0647743	-0.598691
foxk2	0.836453	-0.39761	0.403058	0.619889	ENSDARG00000030583	132	FALSE	FALSE	153	0.00779786	0.00776762	FALSE	0.00949804	-0.0153644	-0.296911
st3gal3a	0.835992	-0.30337	0.403313	0.620168	ENSDARG00000015374	203	FALSE	FALSE	249	0.013064	0.0129794	FALSE	0.0157811	0.0300611	-0.0194684
wdr32	0.835738	-0.6708	0.403466	0.620304	ENSDARG00000029600	48	FALSE	FALSE	63	0.00329131	0.0032859	FALSE	0.00309771	-0.141912	-1.06982
adipor1a	0.83548	-0.303619	0.403602	0.620316	ENSDARG00000002912	203	FALSE	FALSE	262	0.0136209	0.013529	FALSE	0.0153848	0.0156835	-0.107282
sertad2a	0.834643	-0.453859	0.404077	0.620431	ENSDARG00000093412	101	FALSE	FALSE	121	0.00617753	0.00615852	FALSE	0.00724627	0.0159992	-0.105354
rlf	0.83464	-0.488102	0.40408	0.620431	ENSDARG00000063553	86	FALSE	FALSE	120	0.00607626	0.00605787	FALSE	0.00637037	-0.0107406	-0.268671
wnk4b	0.834638	-0.717101	0.404084	0.620431	ENSDARG00000088967	41	FALSE	FALSE	51	0.00268368	0.00268009	FALSE	0.00322511	0.075732	0.259474
LO018128.1	0.834551	-0.112177	0.404123	0.620431	ENSDARG00000111040	1529	FALSE	FALSE	1892	0.107955	0.102516	FALSE	0.115805	-0.00128275	-0.210906
RALGDS	0.832934	-0.519848	0.405036	0.621438	ENSDARG00000042409	60	FALSE	FALSE	80	0.00405084	0.00404266	FALSE	0.00455447	-0.0270911	-0.368534
pigh	0.831396	-0.582726	0.405909	0.622582	ENSDARG00000038348	57	FALSE	FALSE	72	0.00364575	0.00363912	FALSE	0.00466013	0.0490979	0.0968021
xpot	0.83052	-0.430707	0.406402	0.623239	ENSDARG00000099652	108	FALSE	FALSE	156	0.00805104	0.0080188	FALSE	0.00813462	0.0627661	0.180283
snx24	0.828264	-0.724182	0.407681	0.624609	ENSDARG00000053527	37	FALSE	FALSE	46	0.00237987	0.00237704	FALSE	0.00297364	0.0825395	0.301052
git1	0.828096	-0.510899	0.407773	0.624652	ENSDARG00000039489	75	FALSE	FALSE	90	0.00460783	0.00459724	FALSE	0.00562472	0.0210046	-0.0747825
eif3g	0.827578	-0.112237	0.40806	0.624894	ENSDARG00000016889	1502	FALSE	FALSE	1887	0.107702	0.102287	FALSE	0.111985	-0.0106477	-0.268103
taf5	0.827252	-0.633028	0.408256	0.624974	ENSDARG00000018325	55	FALSE	FALSE	68	0.00344321	0.0034373	FALSE	0.00387552	-0.0380911	-0.435718
ppm1ba	0.827157	-0.544288	0.408307	0.624974	ENSDARG00000001888	71	FALSE	FALSE	95	0.00486101	0.00484923	FALSE	0.00537345	0.0477566	0.0886099
coro1b	0.826502	-0.75242	0.408678	0.625237	ENSDARG00000008660	32	FALSE	FALSE	44	0.00222796	0.00222548	FALSE	0.00247118	0.000390939	-0.200683
tarbp2	0.826317	-0.462237	0.408784	0.625237	ENSDARG00000070471	102	FALSE	FALSE	133	0.00673452	0.00671194	FALSE	0.00676583	-0.104525	-0.841472
cicb	0.826029	-0.290851	0.408938	0.625237	ENSDARG00000055502	207	FALSE	FALSE	265	0.0137222	0.0136289	FALSE	0.0153572	-0.0247699	-0.354357
actn2b	0.825994	-0.299003	0.408961	0.625237	ENSDARG00000071090	209	FALSE	FALSE	345	0.01833	0.0181641	FALSE	0.0182974	0.109424	0.465253
xrcc3	0.825828	-0.854591	0.409064	0.625237	ENSDARG00000017928	30	FALSE	FALSE	39	0.00202542	0.00202337	FALSE	0.00185679	-0.101403	-0.822403
eif2ak3	0.825723	-0.510314	0.409117	0.625237	ENSDARG00000062139	69	FALSE	FALSE	95	0.00486101	0.00484923	FALSE	0.00510416	-0.0305522	-0.389673
mgmt	0.823739	-0.361012	0.410245	0.626363	ENSDARG00000043275	163	FALSE	FALSE	206	0.0105828	0.0105272	FALSE	0.0120722	-0.0216211	-0.335126
SCYL2	0.823446	-0.41863	0.410409	0.626516	ENSDARG00000032627	113	FALSE	FALSE	150	0.00774723	0.00771737	FALSE	0.00862052	0.0373226	0.0248825
ptpn21	0.822971	-0.364189	0.41068	0.626729	ENSDARG00000062248	152	FALSE	FALSE	212	0.010836	0.0107777	FALSE	0.0116288	0.0511147	0.10912
atf7ip	0.822859	-0.318405	0.410743	0.626729	ENSDARG00000069619	201	FALSE	FALSE	267	0.0139248	0.0138287	FALSE	0.0144087	-0.0271111	-0.368657
med30	0.822598	-0.249214	0.410886	0.626782	ENSDARG00000101115	291	FALSE	FALSE	361	0.0187858	0.0186115	FALSE	0.020623	-0.0467869	-0.488829
usp20	0.822039	-0.610794	0.411208	0.626782	ENSDARG00000027501	46	FALSE	FALSE	61	0.00308876	0.003084	FALSE	0.00301482	-0.0844796	-0.719044
fam199x	0.821968	-0.338035	0.41125	0.626782	ENSDARG00000009982	182	FALSE	FALSE	246	0.0126082	0.0125294	FALSE	0.0133467	0.00709684	-0.159726
rybpa	0.821833	-0.524495	0.41133	0.626782	ENSDARG00000037773	74	FALSE	FALSE	97	0.00501291	0.00500039	FALSE	0.00543063	-0.0283616	-0.376294
mtfr1	0.820938	-0.378545	0.411831	0.627306	ENSDARG00000045304	115	FALSE	FALSE	145	0.00749405	0.00746611	FALSE	0.00867288	0.00757134	-0.156828
stoml1	0.820613	-0.752817	0.412026	0.627347	ENSDARG00000062142	34	FALSE	FALSE	49	0.00248114	0.00247807	FALSE	0.00244344	-0.0386331	-0.439029
asxl1	0.820359	-0.523239	0.412169	0.627359	ENSDARG00000036956	75	FALSE	FALSE	97	0.00491164	0.00489962	FALSE	0.00535333	-0.0326618	-0.402558
rab5b	0.820319	-0.341262	0.412189	0.627359	ENSDARG00000016059	171	FALSE	FALSE	212	0.0109373	0.0108779	FALSE	0.0127561	-0.00286286	-0.220557
lnpa-1	0.819921	-0.620528	0.412421	0.627546	ENSDARG00000063646	56	FALSE	FALSE	69	0.00349385	0.00348776	FALSE	0.0034173	-0.192892	-1.38119
mtus1b	0.819641	-0.304418	0.412572	0.627648	ENSDARG00000034105	210	FALSE	FALSE	273	0.0144311	0.014328	FALSE	0.0150892	0.0397056	0.0394373
inpp5b	0.819051	-0.343459	0.41291	0.628064	ENSDARG00000103683	164	FALSE	FALSE	214	0.0111904	0.0111283	FALSE	0.0126863	0.0516594	0.112447
si:dkey-14d8.1	0.816957	-0.747553	0.414107	0.62949	ENSDARG00000095332	30	FALSE	FALSE	38	0.00197478	0.00197284	FALSE	0.00217847	0.00671594	-0.162052
plekhg2	0.816703	-0.404335	0.414252	0.629561	ENSDARG00000058459	120	FALSE	FALSE	150	0.00759532	0.00756662	FALSE	0.00877197	-0.00121057	-0.210465
csnk1db	0.816642	-0.227449	0.414284	0.629561	ENSDARG00000006125	374	FALSE	FALSE	478	0.024862	0.024558	FALSE	0.0273693	-0.00998874	-0.264079
crlf1a	0.815388	-0.563027	0.415008	0.630267	ENSDARG00000024365	71	FALSE	FALSE	88	0.00491164	0.00489962	FALSE	0.00478251	0.00107505	-0.196505
narf	0.814799	-0.473429	0.415341	0.630576	ENSDARG00000024184	86	FALSE	FALSE	104	0.00531672	0.00530264	FALSE	0.00568141	-0.0820819	-0.704399
tex2	0.814587	-0.79436	0.415472	0.630606	ENSDARG00000078186	38	FALSE	FALSE	52	0.00263304	0.00262958	FALSE	0.00230553	-0.178291	-1.29201
erap1a	0.814549	-0.662963	0.415491	0.630606	ENSDARG00000013024	51	FALSE	FALSE	62	0.0031394	0.00313448	FALSE	0.00359101	-0.0349281	-0.4164
spcs1	0.813845	-0.0661192	0.415879	0.630833	ENSDARG00000059298	3600	FALSE	FALSE	4497	0.320067	0.277682	FALSE	0.308746	0.0670515	-0.556866
il10rb	0.81366	-0.264116	0.415988	0.630833	ENSDARG00000078042	254	FALSE	FALSE	296	0.0152413	0.0151263	FALSE	0.0182366	-0.0199442	-0.324884
ticam1	0.813592	-0.462468	0.41603	0.630833	ENSDARG00000102493	84	FALSE	FALSE	113	0.00582308	0.00580619	FALSE	0.00613401	0.00601409	-0.166339
lyar	0.813462	-0.365181	0.416106	0.63085	ENSDARG00000098507	155	FALSE	FALSE	183	0.00951947	0.00947444	FALSE	0.0100863	-0.0581088	-0.55798
sla2	0.812766	-0.687249	0.416507	0.631106	ENSDARG00000020788	36	FALSE	FALSE	67	0.00379766	0.00379047	FALSE	0.00367908	0.285359	1.5398
bag3	0.812381	-0.249528	0.416725	0.631295	ENSDARG00000039486	331	FALSE	FALSE	408	0.0224822	0.0222332	FALSE	0.0245094	0.0869583	0.328041
phkb	0.812055	-0.572532	0.416916	0.631485	ENSDARG00000078284	58	FALSE	FALSE	82	0.00425338	0.00424436	FALSE	0.0042678	-0.0306632	-0.390352
flr	0.811924	-0.695079	0.416997	0.63151	ENSDARG00000038024	51	FALSE	FALSE	62	0.0031394	0.00313448	FALSE	0.00345392	-0.0475164	-0.493285
gpx3	0.8094	-0.775438	0.418443	0.632842	ENSDARG00000043342	32	FALSE	FALSE	51	0.00263304	0.00262958	FALSE	0.00300332	0.226156	1.17821
zdhhc9	0.809361	-0.643227	0.418463	0.632842	ENSDARG00000060515	45	FALSE	FALSE	57	0.00293686	0.00293255	FALSE	0.00298803	-0.1158	-0.91034
si:ch73-147o17.1	0.807635	-0.291075	0.419447	0.633935	ENSDARG00000097236	193	FALSE	FALSE	262	0.0134184	0.0133292	FALSE	0.0144858	-0.00672831	-0.244165
myo10l3	0.807205	-0.680983	0.419705	0.634129	ENSDARG00000074143	46	FALSE	FALSE	58	0.00298749	0.00298304	FALSE	0.00293077	-0.0975423	-0.798826
nup153	0.806897	-0.320567	0.419876	0.634189	ENSDARG00000099972	181	FALSE	FALSE	230	0.0116462	0.0115789	FALSE	0.0135934	-0.00253743	-0.218569
mycbp	0.80571	-0.111386	0.420556	0.634747	ENSDARG00000091001	1404	FALSE	FALSE	1726	0.0983847	0.0938407	FALSE	0.105013	-0.0325662	-0.401974
cox8b	0.805658	-0.0616297	0.420585	0.634747	ENSDARG00000097209	4179	FALSE	FALSE	6251	0.435313	0.361383	FALSE	0.376963	0.15155	-0.410671
si:dkey-25e12.3	0.805558	-0.17453	0.420645	0.634747	ENSDARG00000055365	605	FALSE	FALSE	728	0.0395969	0.0388331	FALSE	0.0455685	0.0630344	0.181921
zp3e	0.805397	-0.651765	0.420744	0.634747	ENSDARG00000016908	39	FALSE	FALSE	56	0.00283559	0.00283157	FALSE	0.00305312	-0.0197097	-0.323451
tnrc6b	0.804715	-0.189023	0.421134	0.6352	ENSDARG00000074161	563	FALSE	FALSE	726	0.038483	0.037761	FALSE	0.0401993	-0.0241132	-0.350346
spsb4a	0.802933	-0.414544	0.422167	0.635968	ENSDARG00000016084	124	FALSE	FALSE	146	0.00744342	0.00741585	FALSE	0.00941271	0.0590859	0.157805
cnot11	0.802359	-0.405829	0.422495	0.636166	ENSDARG00000068596	116	FALSE	FALSE	139	0.00729151	0.00726505	FALSE	0.00781902	-0.0379604	-0.43492
si:ch211-214b16.3	0.801435	-0.348197	0.423031	0.636677	ENSDARG00000089079	167	FALSE	FALSE	214	0.0109879	0.010928	FALSE	0.0123875	0.0195961	-0.0833849
polr2m	0.800772	-0.785148	0.423421	0.637165	ENSDARG00000074968	33	FALSE	FALSE	43	0.00217733	0.00217496	FALSE	0.0023781	-0.0331462	-0.405517
zgc:66474	0.800198	-0.64875	0.423751	0.637509	ENSDARG00000026453	47	FALSE	FALSE	65	0.00329131	0.0032859	FALSE	0.00368522	0.0728945	0.242143
nipa2	0.800134	-0.321873	0.423781	0.637509	ENSDARG00000055912	170	FALSE	FALSE	203	0.0104815	0.010427	FALSE	0.0120752	-0.0544492	-0.535628
mkrn4	0.79897	-0.376399	0.424457	0.63823	ENSDARG00000028295	130	FALSE	FALSE	162	0.00835485	0.00832014	FALSE	0.00963844	0.0185396	-0.0898374
atp6v0a2b	0.797742	-0.598526	0.425172	0.638867	ENSDARG00000035565	49	FALSE	FALSE	63	0.00324067	0.00323543	FALSE	0.00350856	-0.0778993	-0.678853
plekha3	0.79749	-0.38779	0.425316	0.638867	ENSDARG00000056601	124	FALSE	FALSE	158	0.00810168	0.00806903	FALSE	0.00915246	0.0160064	-0.105309
hmbsb	0.796985	-0.600063	0.42561	0.639023	ENSDARG00000055991	48	FALSE	FALSE	62	0.0031394	0.00313448	FALSE	0.00370465	0.0233122	-0.0606883
thap11	0.796939	-0.761302	0.425643	0.639023	ENSDARG00000036055	35	FALSE	FALSE	45	0.0022786	0.002276	FALSE	0.00285859	0.0950483	0.377451
ppm1k	0.794596	-0.45378	0.426993	0.640556	ENSDARG00000010655	73	FALSE	FALSE	94	0.00486101	0.00484923	FALSE	0.00574636	0.0238563	-0.0573651
ncoa3	0.79418	-0.388331	0.427239	0.640599	ENSDARG00000077404	118	FALSE	FALSE	151	0.00769659	0.00766712	FALSE	0.00899077	-0.0046782	-0.231644
CR356236.1	0.79411	-0.622325	0.427283	0.640599	ENSDARG00000102040	47	FALSE	FALSE	69	0.00354448	0.00353822	FALSE	0.00363897	0.021803	-0.0699056
smpd2b	0.793991	-0.355268	0.427352	0.640599	ENSDARG00000052701	165	FALSE	FALSE	215	0.0109373	0.0108779	FALSE	0.0122173	0.00416398	-0.177639
zgc:154093	0.792021	-0.321782	0.428496	0.641692	ENSDARG00000055897	177	FALSE	FALSE	223	0.0117474	0.011679	FALSE	0.0130478	0.00203502	-0.190642
sumo2b	0.791683	-0.0696073	0.428688	0.641809	ENSDARG00000102741	3291	FALSE	FALSE	4090	0.278141	0.245406	FALSE	0.274491	0.0704101	-0.551055
selenow2a	0.791008	-0.166091	0.429084	0.642179	ENSDARG00000038228	658	FALSE	FALSE	875	0.0462808	0.0452418	FALSE	0.0479365	-0.0221044	-0.338077
marc1	0.790758	-0.433753	0.429232	0.642228	ENSDARG00000070487	93	FALSE	FALSE	119	0.00617753	0.00615852	FALSE	0.00709607	0.0554217	0.135425
tmem38a	0.789659	-0.666845	0.429877	0.642896	ENSDARG00000024047	37	FALSE	FALSE	64	0.00329131	0.0032859	FALSE	0.00320344	0.0781655	0.274337
zgc:174263	0.788571	-0.755631	0.430517	0.643457	ENSDARG00000097244	34	FALSE	FALSE	51	0.00258241	0.00257908	FALSE	0.00266099	0.0301193	-0.0191128
cib1	0.788342	-0.199829	0.43064	0.643541	ENSDARG00000103118	423	FALSE	FALSE	532	0.0279001	0.027518	FALSE	0.0308542	-0.0342939	-0.412526
tpd52l2a	0.787407	-0.367649	0.431191	0.643825	ENSDARG00000027154	139	FALSE	FALSE	200	0.0103296	0.0102767	FALSE	0.00992147	-0.0229445	-0.343208
CR855865.1	0.787336	-0.550151	0.43123	0.643825	ENSDARG00000117635	49	FALSE	FALSE	65	0.00334194	0.00333637	FALSE	0.00396066	0.0522829	0.116255
smarcc1b	0.787237	-0.608619	0.431293	0.643825	ENSDARG00000098919	49	FALSE	FALSE	66	0.00334194	0.00333637	FALSE	0.00367132	-0.000853369	-0.208283
ttc32	0.786969	-0.473271	0.431447	0.643954	ENSDARG00000069241	75	FALSE	FALSE	93	0.00481037	0.00479884	FALSE	0.00531022	-0.0362851	-0.424688
BX890558.1	0.785101	-0.538983	0.432543	0.645194	ENSDARG00000097000	63	FALSE	FALSE	77	0.00389893	0.00389135	FALSE	0.00388278	-0.150041	-1.11947
timeless	0.783464	-0.471587	0.433507	0.646334	ENSDARG00000078497	103	FALSE	FALSE	136	0.0069877	0.00696339	FALSE	0.00739642	0.0590747	0.157737
fibpa	0.781915	-0.403007	0.434411	0.647483	ENSDARG00000016058	110	FALSE	FALSE	137	0.00708897	0.00706396	FALSE	0.00785708	-0.0295944	-0.383824
si:ch211-250k18.7	0.781556	-0.556255	0.434626	0.647704	ENSDARG00000093761	63	FALSE	FALSE	75	0.00379766	0.00379047	FALSE	0.00429798	-0.08463	-0.719962
slc4a2a	0.780018	-0.299962	0.435523	0.648643	ENSDARG00000028173	171	FALSE	FALSE	275	0.0142286	0.0141283	FALSE	0.0161499	0.163076	0.792941
CABZ01005379.1	0.779424	-0.572906	0.43588	0.649075	ENSDARG00000117637	65	FALSE	FALSE	73	0.00394957	0.00394179	FALSE	0.00400449	-0.0753435	-0.663243
rhogc	0.778307	-0.315642	0.436533	0.649748	ENSDARG00000028401	183	FALSE	FALSE	220	0.0111904	0.0111283	FALSE	0.0128481	-0.0156973	-0.298945
znf292a	0.77756	-0.484906	0.436976	0.65012	ENSDARG00000016763	80	FALSE	FALSE	106	0.005418	0.00540337	FALSE	0.00606716	0.0676056	0.209841
zbtb8os	0.777537	-0.233814	0.436983	0.65012	ENSDARG00000016368	312	FALSE	FALSE	400	0.0209631	0.0207464	FALSE	0.0224749	-0.00437946	-0.229819
itga1	0.776707	-0.420907	0.437475	0.650528	ENSDARG00000074316	91	FALSE	FALSE	121	0.00612689	0.0061082	FALSE	0.00682578	-0.0194348	-0.321773
polr1d	0.776621	-0.237584	0.437525	0.650528	ENSDARG00000037570	319	FALSE	FALSE	385	0.0204567	0.0202503	FALSE	0.02301	0.00789649	-0.154842
eif2a	0.775988	-0.344545	0.437901	0.650705	ENSDARG00000101061	158	FALSE	FALSE	197	0.0101777	0.0101263	FALSE	0.0112437	-0.0286363	-0.377972
rcbtb1	0.77571	-0.702022	0.438069	0.650788	ENSDARG00000036645	36	FALSE	FALSE	45	0.0022786	0.002276	FALSE	0.00257159	0.0222581	-0.0671262
CT009620.1	0.775621	-0.761339	0.438122	0.650788	ENSDARG00000111107	34	FALSE	FALSE	45	0.0022786	0.002276	FALSE	0.00227142	0.0798134	0.284401
oaz1a	0.775094	-0.0776402	0.438425	0.65084	ENSDARG00000071403	2705	FALSE	FALSE	3520	0.221226	0.199856	FALSE	0.219356	0.0172073	-0.0979747
CR759887.4	0.774699	-0.74662	0.438666	0.651027	ENSDARG00000117451	30	FALSE	FALSE	40	0.00207605	0.0020739	FALSE	0.00206482	-0.0771304	-0.674157
uxs1	0.774201	-0.431483	0.43896	0.651165	ENSDARG00000056102	108	FALSE	FALSE	151	0.00769659	0.00766712	FALSE	0.00779607	-0.00529655	-0.235421
angptl2b	0.773846	-0.219873	0.439163	0.651267	ENSDARG00000068369	342	FALSE	FALSE	427	0.0235961	0.023322	FALSE	0.0266817	0.050125	0.103075
prkcaa	0.772469	-0.269933	0.439981	0.652181	ENSDARG00000115657	252	FALSE	FALSE	333	0.0171654	0.0170198	FALSE	0.0184773	0.00815559	-0.15326
pknox2	0.771916	-0.396793	0.440306	0.652464	ENSDARG00000055349	103	FALSE	FALSE	126	0.00643071	0.00641012	FALSE	0.00719415	-0.0522106	-0.521956
nfu1	0.771767	-0.304148	0.440396	0.652498	ENSDARG00000068125	194	FALSE	FALSE	240	0.0123551	0.0122794	FALSE	0.0145602	0.0136064	-0.119968
flot2b	0.771461	-0.46595	0.440578	0.652669	ENSDARG00000069774	79	FALSE	FALSE	103	0.00521545	0.0052019	FALSE	0.00622346	0.0467224	0.082293
fbxo11a	0.771221	-0.287979	0.440716	0.652751	ENSDARG00000061631	193	FALSE	FALSE	249	0.0128614	0.0127794	FALSE	0.0150036	0.0445543	0.0690514
tdp2b	0.770459	-0.732819	0.441176	0.653169	ENSDARG00000035954	34	FALSE	FALSE	44	0.0022786	0.002276	FALSE	0.00228847	-0.0129999	-0.28247
ndrg3a	0.770438	-0.348917	0.441185	0.653169	ENSDARG00000013087	150	FALSE	FALSE	214	0.0109879	0.010928	FALSE	0.0110873	-0.0147691	-0.293276
cdk2	0.769795	-0.432054	0.441567	0.653535	ENSDARG00000026577	104	FALSE	FALSE	128	0.00658261	0.00656104	FALSE	0.00700603	-0.043827	-0.470752
selenoj	0.768961	-0.299163	0.442057	0.654075	ENSDARG00000087277	182	FALSE	FALSE	230	0.0117981	0.011729	FALSE	0.0134502	0.02676	-0.0396303
snx9b	0.768727	-0.171319	0.442194	0.65414	ENSDARG00000069302	545	FALSE	FALSE	701	0.0376222	0.0369317	FALSE	0.0417875	0.00324957	-0.183224
CU104709.1	0.767335	-0.338113	0.443024	0.654677	ENSDARG00000100925	138	FALSE	FALSE	222	0.0113423	0.0112785	FALSE	0.0122835	0.0899968	0.346599
dis3l	0.767045	-0.748488	0.443202	0.654677	ENSDARG00000053200	30	FALSE	FALSE	37	0.00187351	0.00187176	FALSE	0.0021972	-0.0102163	-0.265469
erbin	0.767009	-0.170606	0.443215	0.654677	ENSDARG00000044281	546	FALSE	FALSE	682	0.0362044	0.0355644	FALSE	0.0426512	0.0296902	-0.0217338
ppp6r2a	0.765426	-0.262219	0.444158	0.655771	ENSDARG00000045540	237	FALSE	FALSE	300	0.0154945	0.0153756	FALSE	0.0182904	0.0262315	-0.0428583
taf2	0.765204	-0.448922	0.444295	0.655874	ENSDARG00000102307	90	FALSE	FALSE	114	0.00592435	0.00590687	FALSE	0.00672313	-0.00553203	-0.236859
adgre10	0.764897	-0.212691	0.444472	0.656035	ENSDARG00000075855	353	FALSE	FALSE	500	0.0261785	0.0258417	FALSE	0.0285271	0.053406	0.123115
hibch	0.764209	-0.377601	0.444886	0.656547	ENSDARG00000054867	126	FALSE	FALSE	173	0.00886121	0.00882218	FALSE	0.0103033	0.0913963	0.355146
lsm7	0.763586	-0.132059	0.445252	0.656632	ENSDARG00000058328	947	FALSE	FALSE	1165	0.0656236	0.0635601	FALSE	0.0678588	-0.0227482	-0.342009
slc25a16	0.763554	-0.631418	0.445282	0.656632	ENSDARG00000057287	52	FALSE	FALSE	66	0.00344321	0.0034373	FALSE	0.00350996	-0.03444	-0.413419
ddx42	0.761649	-0.259982	0.446405	0.6576	ENSDARG00000037928	217	FALSE	FALSE	272	0.0141779	0.0140784	FALSE	0.0167874	0.0345214	0.00777357
lman2	0.760927	-0.164219	0.446838	0.658027	ENSDARG00000061854	605	FALSE	FALSE	766	0.0409135	0.0400987	FALSE	0.0460772	0.0567117	0.143305
BX323884.1	0.76053	-0.63009	0.447085	0.658192	ENSDARG00000091897	52	FALSE	FALSE	61	0.00308876	0.003084	FALSE	0.00349524	0.0127381	-0.125271
pycr1a	0.759192	-0.781565	0.447885	0.65927	ENSDARG00000102254	30	FALSE	FALSE	38	0.00192415	0.0019223	FALSE	0.00236812	0.0737996	0.247671
slc25a36b	0.758162	-0.564982	0.448497	0.659871	ENSDARG00000015915	53	FALSE	FALSE	72	0.00364575	0.00363912	FALSE	0.00420567	0.0843819	0.312305
adtrp1	0.757955	-0.416711	0.448619	0.65995	ENSDARG00000037810	99	FALSE	FALSE	152	0.00779786	0.00776762	FALSE	0.00707422	-0.00314932	-0.222306
stk25a	0.757728	-0.67771	0.448758	0.660054	ENSDARG00000002210	36	FALSE	FALSE	42	0.00212669	0.00212443	FALSE	0.00270958	0.0432245	0.0609292
ap1b1	0.756438	-0.19026	0.449523	0.660778	ENSDARG00000020621	426	FALSE	FALSE	573	0.0296724	0.0292407	FALSE	0.0322472	0.0133873	-0.121306
sbk3	0.755556	-0.33902	0.450056	0.661312	ENSDARG00000057687	150	FALSE	FALSE	242	0.0125576	0.0124794	FALSE	0.0125584	0.110297	0.470587
dgcr2	0.755403	-0.284588	0.450147	0.661312	ENSDARG00000042962	215	FALSE	FALSE	280	0.0144817	0.0143779	FALSE	0.0174253	0.0826512	0.301734
med13b	0.7553	-0.419642	0.450212	0.661312	ENSDARG00000003910	99	FALSE	FALSE	120	0.00617753	0.00615852	FALSE	0.00767847	0.0289213	-0.0264296
tmpoa	0.755105	-0.33979	0.450327	0.66136	ENSDARG00000007315	157	FALSE	FALSE	182	0.00951947	0.00947444	FALSE	0.0108896	-0.0239798	-0.349531
[truncated: 7,713 more rows]

## Sheet: Cluster 14
	score	log2FC (Mut vs WT)	pval	qval	gene_ids	n_cells	is_mito	is_ribo	n_cells_by_counts	mean_counts	log1p_mean_counts	highly_variable	means	dispersions	dispersions_norm
serpine1	21.5231	-1.93964	8.45482e-84	3.42138e-81	ENSDARG00000056795	4195	FALSE	FALSE	5902	0.651881	0.501915	TRUE	0.555663	1.25496	1.18271
dap1b	21.1038	-1.80553	2.58559e-81	9.65817e-79	ENSDARG00000086842	3927	FALSE	FALSE	5378	0.499468	0.405111	FALSE	0.447976	0.692448	0.184507
bmp6	19.7853	-3.76439	1.67437e-72	5.08171e-70	ENSDARG00000015686	834	FALSE	FALSE	1206	0.100765	0.096005	FALSE	0.109011	0.855374	5.02126
rhoca	19.2509	-2.07032	8.92718e-70	2.34327e-67	ENSDARG00000021309	2259	FALSE	FALSE	3125	0.20715	0.188262	TRUE	0.209957	0.270324	1.44798
flna	18.5789	-1.45738	4.82956e-66	1.14402e-63	ENSDARG00000074201	4826	FALSE	FALSE	6624	0.630969	0.489174	FALSE	0.544652	0.715663	0.225703
krt18a.1	17.5694	-1.24172	2.72465e-60	5.88041e-58	ENSDARG00000018404	5474	FALSE	FALSE	7629	0.884956	0.633905	TRUE	0.679036	0.846689	0.920783
si:ch211-222l21.1	17.006	-1.20475	3.9896e-57	7.90756e-55	ENSDARG00000076532	4686	FALSE	FALSE	6390	0.62069	0.482852	FALSE	0.514775	0.534127	-0.0964404
faua	16.6096	-0.517774	3.19976e-55	6.09334e-53	ENSDARG00000099022	10673	FALSE	FALSE	18340	7.85939	2.18148	TRUE	2.27298	1.04852	1
fkbp1aa	16.6064	-1.04182	7.72067e-55	1.44198e-52	ENSDARG00000022684	5688	FALSE	FALSE	7567	0.668895	0.512162	FALSE	0.554933	0.1458	-0.785545
ctsla	16.1464	-1.53393	6.12931e-52	1.10237e-49	ENSDARG00000007836	3772	FALSE	FALSE	5073	0.421186	0.351492	FALSE	0.398519	0.672473	0.490601
cdh5	15.5392	-2.08942	1.46577e-48	2.3337e-46	ENSDARG00000075549	1480	FALSE	FALSE	2260	0.143957	0.134493	FALSE	0.1466	0.343202	1.89309
crip2	14.7174	-1.52282	2.54237e-44	3.6311e-42	ENSDARG00000070670	2557	FALSE	FALSE	3409	0.268722	0.23801	FALSE	0.252356	0.355796	-0.0572971
CR383676.2	14.6401	-0.42569	3.20998e-44	4.51816e-42	ENSDARG00000099970	10820	FALSE	FALSE	19672	18.0386	2.94647	FALSE	3.06475	1.93394	1
myl6	14.5388	-1.6137	2.37588e-43	3.29636e-41	ENSDARG00000008494	2292	FALSE	FALSE	2918	0.203352	0.185111	TRUE	0.200263	0.172865	0.852727
tmsb4x	14.3604	-0.435728	9.00416e-43	1.19792e-40	ENSDARG00000077777	10817	FALSE	FALSE	19595	21.7522	3.12466	FALSE	3.21956	2.12057	0.707107
col1a1a	14.2897	-0.900933	2.23767e-42	2.93678e-40	ENSDARG00000012405	5924	FALSE	FALSE	8448	1.06208	0.723715	TRUE	0.776452	0.793902	0.790095
id2b	13.9821	-1.81409	1.7405e-40	2.13971e-38	ENSDARG00000029544	1711	FALSE	FALSE	2471	0.186997	0.171426	TRUE	0.19552	0.677297	3.93363
tfpia	13.9221	-1.4977	3.12166e-40	3.7897e-38	ENSDARG00000034718	2311	FALSE	FALSE	3052	0.199149	0.181612	TRUE	0.203911	0.165757	0.809314
CT573383.1	13.7002	-2.93715	6.23805e-39	6.96367e-37	ENSDARG00000097513	700	FALSE	FALSE	941	0.0716998	0.069246	FALSE	0.075258	0.530236	3.03543
vwf	13.6924	-2.79553	6.54194e-39	7.21992e-37	ENSDARG00000077231	710	FALSE	FALSE	997	0.0613702	0.0595607	FALSE	0.0699972	0.376245	2.0949
icn	13.6291	-0.609201	5.1842e-39	5.85453e-37	ENSDARG00000009978	10744	FALSE	FALSE	19474	29.1972	3.40775	FALSE	3.48326	2.97506	1
myl9a	13.5424	-1.38714	2.3942e-38	2.5836e-36	ENSDARG00000038123	2708	FALSE	FALSE	3703	0.291357	0.255693	FALSE	0.264012	0.39206	0.00544516
si:dkey-151g10.6	12.7457	-0.385473	1.20745e-34	1.18452e-32	ENSDARG00000092807	10820	FALSE	FALSE	19606	20.2627	3.05695	FALSE	3.14324	1.82078	-0.707107
zgc:153867	12.5631	-0.727082	9.57348e-34	9.11546e-32	ENSDARG00000033738	6710	FALSE	FALSE	9038	1.04213	0.713993	FALSE	0.743808	0.303544	-0.423898
si:ch211-33e4.2	12.3127	-2.32843	2.39555e-32	2.13446e-30	ENSDARG00000097340	755	FALSE	FALSE	993	0.0604081	0.0586539	FALSE	0.0662753	0.167236	0.818352
postna	12.2565	-2.34934	4.58128e-32	4.00841e-30	ENSDARG00000043806	905	FALSE	FALSE	1222	0.0764596	0.0736775	FALSE	0.0906151	0.399172	2.23494
igf2b	12.1111	-1.82759	1.88926e-31	1.60952e-29	ENSDARG00000033307	1275	FALSE	FALSE	1640	0.098486	0.0939329	FALSE	0.109446	0.176719	0.876268
kcne4	11.5238	-1.62409	7.63737e-29	5.79485e-27	ENSDARG00000068257	1390	FALSE	FALSE	1860	0.143602	0.134183	TRUE	0.153942	0.628925	3.63819
ccn2a	11.3432	-1.44392	4.87641e-28	3.56088e-26	ENSDARG00000042934	2037	FALSE	FALSE	2714	0.210644	0.191152	TRUE	0.211245	0.479719	2.72689
crip1	11.1929	-0.61699	1.58218e-27	1.10548e-25	ENSDARG00000053858	9018	FALSE	FALSE	14302	3.62742	1.532	TRUE	1.60611	1.69518	1.32997
ccn1	11.0988	-1.28105	5.32813e-27	3.64978e-25	ENSDARG00000023062	2319	FALSE	FALSE	3060	0.217429	0.196741	FALSE	0.228004	0.437994	0.0849185
jpt1b	10.401	-0.887196	4.12862e-24	2.50607e-22	ENSDARG00000099312	3569	FALSE	FALSE	4637	0.354904	0.303731	FALSE	0.324767	0.122856	-0.460315
cox6b1	10.1753	-0.83127	3.35107e-23	1.92578e-21	ENSDARG00000045230	3828	FALSE	FALSE	5216	0.395666	0.333371	FALSE	0.360963	0.224277	-0.284843
foxp4	10.1612	-1.11642	4.13776e-23	2.35005e-21	ENSDARG00000076120	2357	FALSE	FALSE	3164	0.199504	0.181908	FALSE	0.200135	0.0972167	0.390695
uba52	10.1086	-0.388262	5.80486e-23	3.27772e-21	ENSDARG00000041435	10448	FALSE	FALSE	17791	5.35597	1.84939	FALSE	1.91874	0.859299	-0.707107
thbs1b	9.69825	-1.73986	3.05095e-21	1.50411e-19	ENSDARG00000010785	1090	FALSE	FALSE	1447	0.100258	0.0955449	FALSE	0.109291	0.526544	3.01288
adarb1a	9.67234	-2.55207	3.97381e-21	1.93938e-19	ENSDARG00000041609	413	FALSE	FALSE	572	0.0320523	0.0315493	FALSE	0.0368176	0.193689	0.979916
glulb	9.63713	-1.82425	5.24308e-21	2.54604e-19	ENSDARG00000100003	889	FALSE	FALSE	1183	0.0695731	0.0672596	FALSE	0.078708	0.234078	1.2266
msna	9.54876	-0.661367	9.73089e-21	4.58769e-19	ENSDARG00000058128	5171	FALSE	FALSE	7389	0.558206	0.443535	FALSE	0.478535	0.098768	-0.869006
dad1	9.41206	-0.657898	3.24524e-20	1.50085e-18	ENSDARG00000102105	5123	FALSE	FALSE	6516	0.552281	0.439726	FALSE	0.482402	0.0910235	-0.882749
eef1b2	9.33879	-0.427215	5.79653e-20	2.66805e-18	ENSDARG00000044521	9073	FALSE	FALSE	13365	2.17095	1.15403	FALSE	1.22893	0.474568	-0.76138
edn2	9.23214	-3.41435	1.88862e-19	8.37546e-18	ENSDARG00000070578	251	FALSE	FALSE	336	0.022786	0.0225302	FALSE	0.0278399	0.704548	4.10007
si:dkey-159f12.2	9.12339	-0.617407	3.86744e-19	1.69192e-17	ENSDARG00000093606	5442	FALSE	FALSE	6993	0.646615	0.498722	FALSE	0.548158	0.25175	-0.597532
actn1	9.10736	-1.14823	4.81592e-19	2.09741e-17	ENSDARG00000007219	1839	FALSE	FALSE	2376	0.148109	0.138116	TRUE	0.155738	0.131822	0.602054
txn	9.05973	-0.638939	6.69109e-19	2.90107e-17	ENSDARG00000044125	5825	FALSE	FALSE	7853	0.977923	0.682047	TRUE	0.721432	0.786716	0.772305
slit2	9.05835	-2.05634	7.81586e-19	3.35875e-17	ENSDARG00000004246	568	FALSE	FALSE	834	0.0465846	0.0455321	FALSE	0.0505399	0.144066	0.676837
ackr4b	8.81581	-1.8378	5.75824e-18	2.4421e-16	ENSDARG00000040133	626	FALSE	FALSE	918	0.0514963	0.0502142	FALSE	0.0585746	0.243359	1.28328
nos1apa-1	8.7908	-1.67557	7.09681e-18	2.97087e-16	ENSDARG00000105071	855	FALSE	FALSE	1088	0.0651172	0.0630849	FALSE	0.06455	0.0455745	0.075282
col1a1b	8.61502	-0.498301	2.41954e-17	9.59127e-16	ENSDARG00000035809	6431	FALSE	FALSE	9473	1.50038	0.916443	FALSE	0.959734	1.06991	0.0785207
fkbp1b	8.34811	-1.39563	2.45109e-16	9.08589e-15	ENSDARG00000052625	1066	FALSE	FALSE	1376	0.0793458	0.0763551	FALSE	0.0837269	0.0711313	0.231374
il34	8.09492	-2.13315	1.81948e-15	6.44919e-14	ENSDARG00000091003	446	FALSE	FALSE	528	0.0317484	0.0312549	FALSE	0.0357632	0.111285	0.476618
tie1	7.99538	-2.26181	3.91672e-15	1.36341e-13	ENSDARG00000004105	398	FALSE	FALSE	565	0.0311408	0.0306658	FALSE	0.0334205	0.09677	0.387967
eef1g	7.92989	-0.397581	5.68864e-15	1.94535e-13	ENSDARG00000056119	8146	FALSE	FALSE	11899	1.4541	0.89776	FALSE	0.950577	0.29537	-1.00876
col5a2a	7.92573	-0.821501	6.10744e-15	2.08124e-13	ENSDARG00000031678	2523	FALSE	FALSE	3219	0.232265	0.208854	FALSE	0.227841	0.184718	-0.353286
tmem258	7.91687	-0.464089	6.32815e-15	2.14892e-13	ENSDARG00000078785	6779	FALSE	FALSE	9146	1.00592	0.696105	FALSE	0.745631	0.288524	-0.461083
bmp16	7.91192	-2.17403	7.3131e-15	2.45761e-13	ENSDARG00000103679	402	FALSE	FALSE	539	0.0294192	0.0289948	FALSE	0.0330464	0.0949457	0.376824
fstl1a	7.89506	-2.0258	8.30442e-15	2.78112e-13	ENSDARG00000015559	510	FALSE	FALSE	638	0.0376728	0.0369805	FALSE	0.0406494	0.089629	0.344352
mxra8b	7.73455	-1.17499	2.63251e-14	8.5795e-13	ENSDARG00000062129	1304	FALSE	FALSE	1583	0.0958023	0.0914868	FALSE	0.112237	0.189823	0.9563
snrpf	7.68486	-0.617715	3.66415e-14	1.17835e-12	ENSDARG00000105037	4191	FALSE	FALSE	5410	0.426705	0.355368	FALSE	0.385497	0.127237	-0.452737
phlda2	7.63688	-0.752111	5.19901e-14	1.63407e-12	ENSDARG00000042874	2925	FALSE	FALSE	3730	0.361487	0.308577	FALSE	0.3343	0.671267	0.488515
gapdhs	7.63492	-0.482749	5.1476e-14	1.62316e-12	ENSDARG00000039914	6263	FALSE	FALSE	8468	0.962327	0.674131	TRUE	0.72861	0.709022	0.579957
fstl1b	7.58311	-0.661264	7.7089e-14	2.39964e-12	ENSDARG00000039576	3530	FALSE	FALSE	4776	0.358651	0.306492	FALSE	0.331283	0.209451	-0.310494
csrp1a	7.58089	-1.00475	8.05967e-14	2.50082e-12	ENSDARG00000006603	1696	FALSE	FALSE	2060	0.136615	0.128054	FALSE	0.135131	0.0745713	0.252385
fkbp7	7.57086	-0.851175	8.55498e-14	2.63765e-12	ENSDARG00000010962	2221	FALSE	FALSE	2650	0.193985	0.177296	TRUE	0.194158	0.152641	0.729205
sele	7.44589	-1.37396	2.17394e-13	6.55694e-12	ENSDARG00000009123	945	FALSE	FALSE	1414	0.106183	0.100915	FALSE	0.111068	0.667346	3.87285
ssr3	7.38314	-0.608248	3.2457e-13	9.66939e-12	ENSDARG00000014165	3805	FALSE	FALSE	4738	0.360069	0.307535	FALSE	0.338674	0.100649	-0.498737
fli1a	7.28123	-1.52231	7.01186e-13	2.05738e-11	ENSDARG00000054632	674	FALSE	FALSE	937	0.0520026	0.0506956	FALSE	0.0595776	0.136311	0.629472
hmcn2-1	7.25536	-2.38061	8.59046e-13	2.48305e-11	ENSDARG00000079327	283	FALSE	FALSE	345	0.0187351	0.0185618	FALSE	0.0220365	0.0457729	0.0764942
cox7a2a	7.12426	-0.523006	1.98955e-12	5.45833e-11	ENSDARG00000053217	4718	FALSE	FALSE	6125	0.507114	0.410197	FALSE	0.444822	0.132485	-0.443656
arpc1a	7.05018	-0.900414	3.39944e-12	9.12028e-11	ENSDARG00000008383	1848	FALSE	FALSE	2414	0.148413	0.138381	FALSE	0.148542	0.0484553	0.092877
sec61g	7.04796	-0.328286	3.31196e-12	8.91019e-11	ENSDARG00000018637	9040	FALSE	FALSE	13595	2.18603	1.15878	FALSE	1.22829	0.533917	-0.709893
vmp1	7.02285	-0.929827	4.10214e-12	1.0945e-10	ENSDARG00000012450	1765	FALSE	FALSE	2310	0.159704	0.148165	TRUE	0.162671	0.260689	1.38913
si:ch211-214p16.1	7.02048	-1.86509	4.29957e-12	1.14404e-10	ENSDARG00000044129	554	FALSE	FALSE	941	0.089878	0.0860657	FALSE	0.084575	1.69511	10.1501
sat1a.2	6.98362	-0.565329	5.21881e-12	1.36987e-10	ENSDARG00000095908	4002	FALSE	FALSE	5144	0.39997	0.336451	FALSE	0.377972	0.20754	-0.3138
agrn	6.89486	-1.44267	9.91382e-12	2.49438e-10	ENSDARG00000079388	730	FALSE	FALSE	989	0.0550914	0.0536274	FALSE	0.0589217	0.109648	0.466624
MDFI	6.88147	-2.33462	1.10466e-11	2.76506e-10	ENSDARG00000089564	281	FALSE	FALSE	360	0.0192415	0.0190587	FALSE	0.0215656	0.0349519	0.0104029
myh11a	6.82946	-1.90819	1.54625e-11	3.80183e-10	ENSDARG00000009782	378	FALSE	FALSE	570	0.0324573	0.0319417	FALSE	0.032443	0.122743	0.546598
col1a2	6.78272	-0.374766	1.91149e-11	4.66442e-10	ENSDARG00000020007	6827	FALSE	FALSE	10295	1.71609	0.999192	FALSE	1.06201	1.14966	0.190464
hapln1b	6.7731	-1.44982	2.22718e-11	5.38069e-10	ENSDARG00000068516	701	FALSE	FALSE	919	0.0520533	0.0507437	FALSE	0.0616711	0.211375	1.08793
cald1a	6.76994	-1.33653	2.26159e-11	5.45027e-10	ENSDARG00000070314	784	FALSE	FALSE	971	0.0557497	0.0542511	FALSE	0.058231	0.0113713	-0.133619
hyal2b	6.711	-1.45989	3.33993e-11	7.87317e-10	ENSDARG00000062997	615	FALSE	FALSE	834	0.0447111	0.0437404	FALSE	0.0503026	0.044716	0.0700388
sall1a	6.67454	-2.15802	4.28801e-11	1.00108e-09	ENSDARG00000074319	267	FALSE	FALSE	397	0.0209631	0.0207464	FALSE	0.0223292	0.109412	0.465178
tusc3	6.67023	-2.06906	4.41133e-11	1.02495e-09	ENSDARG00000078854	316	FALSE	FALSE	377	0.0201023	0.0199029	FALSE	0.0233223	0.0220053	-0.0686706
lpp	6.65009	-1.23113	4.94189e-11	1.13734e-09	ENSDARG00000023578	889	FALSE	FALSE	1151	0.0668388	0.0646999	FALSE	0.071203	0.0814635	0.29448
her6	6.64875	-1.3172	5.00537e-11	1.14922e-09	ENSDARG00000006514	834	FALSE	FALSE	1079	0.0722568	0.0697656	FALSE	0.0750799	0.280302	1.50892
CU929070.5	6.63342	-1.11378	5.48791e-11	1.25408e-09	ENSDARG00000097452	1087	FALSE	FALSE	1315	0.0772697	0.0744298	FALSE	0.0817535	0.0185613	-0.0897051
si:ch211-14k19.8	6.61738	-2.25568	6.23197e-11	1.41084e-09	ENSDARG00000088975	259	FALSE	FALSE	348	0.0184313	0.0182635	FALSE	0.0208486	0.0661493	0.200946
errfi1a	6.58919	-1.2363	7.28652e-11	1.62682e-09	ENSDARG00000104039	771	FALSE	FALSE	1114	0.0651679	0.0631324	FALSE	0.0776849	0.354192	1.96021
zgc:158689	6.5749	-3.37798	8.28466e-11	1.8245e-09	ENSDARG00000017785	121	FALSE	FALSE	162	0.0085574	0.00852099	FALSE	0.00986872	0.0681614	0.213235
net1	6.57286	-1.60884	8.19804e-11	1.80953e-09	ENSDARG00000032765	487	FALSE	FALSE	683	0.0360018	0.0353689	FALSE	0.039691	0.0773642	0.269443
hist2h2l	6.50048	-0.904463	1.28346e-10	2.76384e-09	ENSDARG00000068996	1647	FALSE	FALSE	2004	0.129019	0.121349	FALSE	0.137449	0.173497	0.856588
si:dkey-19b23.8	6.47659	-2.02092	1.52856e-10	3.27713e-09	ENSDARG00000103211	315	FALSE	FALSE	409	0.0225328	0.0222827	FALSE	0.0256033	0.102872	0.425237
srgn	6.36295	-0.583503	3.01224e-10	6.25104e-09	ENSDARG00000077069	3369	FALSE	FALSE	4478	0.31237	0.271835	FALSE	0.318008	0.244157	-0.250449
serf2	6.34239	-0.406056	3.39587e-10	6.95796e-09	ENSDARG00000074340	5719	FALSE	FALSE	7578	0.651577	0.501731	FALSE	0.540374	0.0571678	-0.942827
fblim1	6.33438	-1.77659	3.7145e-10	7.56294e-09	ENSDARG00000071558	386	FALSE	FALSE	487	0.0257735	0.0254469	FALSE	0.0288358	0.00398719	-0.178719
s100u	6.28803	-1.0676	4.87571e-10	9.7629e-09	ENSDARG00000071014	1024	FALSE	FALSE	1317	0.0750418	0.0723595	FALSE	0.0762591	-0.00737097	-0.24809
hsp90ab1	6.274	-0.299001	5.18252e-10	1.03141e-08	ENSDARG00000029150	8704	FALSE	FALSE	13159	1.61259	0.960341	FALSE	1.02657	0.254462	-1.06618
qkia	6.2637	-0.707765	5.61436e-10	1.11052e-08	ENSDARG00000097478	2296	FALSE	FALSE	3116	0.189529	0.173557	FALSE	0.188422	0.0776727	0.271327
BX663503.3	6.20989	-1.31704	7.94604e-10	1.54344e-08	ENSDARG00000099137	705	FALSE	FALSE	904	0.0509393	0.0496843	FALSE	0.0567595	0.105643	0.44216
selenof	6.15565	-0.572054	1.08436e-09	2.0489e-08	ENSDARG00000099664	3251	FALSE	FALSE	4037	0.269229	0.238409	FALSE	0.264171	-0.0155643	-0.699803
si:ch211-1a19.3	6.1544	-0.75762	1.09648e-09	2.06776e-08	ENSDARG00000100968	1894	FALSE	FALSE	2586	0.161527	0.149736	TRUE	0.162891	0.125183	0.561504
tuba8l3	6.05344	-0.679207	2.00711e-09	3.66411e-08	ENSDARG00000070155	2167	FALSE	FALSE	2826	0.190845	0.174663	FALSE	0.183482	0.100477	0.410607
twist1b	5.99094	-1.95346	2.9956e-09	5.30899e-08	ENSDARG00000076010	305	FALSE	FALSE	380	0.0217733	0.0215396	FALSE	0.0230732	0.0413664	0.0495804
fhl1b	5.97813	-1.34862	3.20459e-09	5.64846e-08	ENSDARG00000056653	633	FALSE	FALSE	783	0.0427363	0.0418484	FALSE	0.0490254	0.0578077	0.149998
gata5	5.92919	-1.29401	4.26502e-09	7.35734e-08	ENSDARG00000017821	629	FALSE	FALSE	873	0.047091	0.0460158	FALSE	0.0526825	0.106407	0.446825
c2cd4a	5.92894	-2.86973	4.34706e-09	7.48557e-08	ENSDARG00000061416	137	FALSE	FALSE	172	0.00896248	0.00892256	FALSE	0.0105212	0.0201739	-0.0798561
aldh1a2	5.90744	-0.703595	4.80955e-09	8.22365e-08	ENSDARG00000053493	2434	FALSE	FALSE	3218	0.238189	0.21365	FALSE	0.23379	0.342096	-0.0809987
foxc1b	5.81881	-1.75559	8.16291e-09	1.3437e-07	ENSDARG00000055398	334	FALSE	FALSE	428	0.0232923	0.0230252	FALSE	0.0269894	0.079043	0.279696
fhl3a	5.73442	-1.28171	1.31746e-08	2.10393e-07	ENSDARG00000034643	639	FALSE	FALSE	777	0.0421793	0.041314	FALSE	0.046628	-0.00859597	-0.255572
cnn3a	5.71855	-0.87114	1.43127e-08	2.27133e-07	ENSDARG00000099510	1325	FALSE	FALSE	1698	0.101575	0.0967408	FALSE	0.103331	0.0511547	0.109364
cbx7a	5.68218	-1.32316	1.77279e-08	2.78597e-07	ENSDARG00000038025	580	FALSE	FALSE	705	0.0390906	0.0383459	FALSE	0.0448309	0.0506345	0.106187
si:ch1073-325m22.2	5.62872	-0.432678	2.35031e-08	3.61174e-07	ENSDARG00000095921	4334	FALSE	FALSE	5683	0.428376	0.356538	FALSE	0.382922	0.0490703	-0.587976
lsm6	5.61259	-0.618898	2.58644e-08	3.9496e-07	ENSDARG00000036995	2336	FALSE	FALSE	2890	0.183908	0.168821	FALSE	0.184062	0.0117972	-0.131018
cox7c	5.59112	-0.30253	2.89076e-08	4.35273e-07	ENSDARG00000104537	7485	FALSE	FALSE	11065	1.13089	0.756541	FALSE	0.804974	0.242408	-0.575254
matn4	5.51178	-2.67477	4.6364e-08	6.79166e-07	ENSDARG00000015947	123	FALSE	FALSE	173	0.00921566	0.00917345	FALSE	0.0105982	0.0916853	0.356911
fthl27	5.44196	-0.312481	6.51187e-08	9.38328e-07	ENSDARG00000031776	7795	FALSE	FALSE	11167	2.22092	1.16967	TRUE	1.27215	3.04513	1.46865
cd81a	5.42708	-0.394233	7.15111e-08	1.02135e-06	ENSDARG00000036080	4739	FALSE	FALSE	6378	0.530305	0.425467	FALSE	0.461009	0.223749	-0.647221
ptgs2a	5.42568	-1.23904	7.34343e-08	1.04574e-06	ENSDARG00000004539	635	FALSE	FALSE	755	0.0457238	0.0447093	FALSE	0.0553135	0.24681	1.30436
cd82a	5.40907	-1.22714	8.01959e-08	1.13207e-06	ENSDARG00000019098	566	FALSE	FALSE	776	0.0418249	0.0409739	FALSE	0.0466366	0.073746	0.247344
egfl7	5.40082	-1.19954	8.37429e-08	1.17871e-06	ENSDARG00000100657	569	FALSE	FALSE	776	0.0458757	0.0448546	FALSE	0.0519038	0.234619	1.2299
si:ch211-160j14.3	5.38699	-1.25527	9.04187e-08	1.25809e-06	ENSDARG00000089078	536	FALSE	FALSE	751	0.0417743	0.0409253	FALSE	0.0506036	0.208409	1.06982
eny2	5.37018	-0.700934	9.82227e-08	1.35889e-06	ENSDARG00000070046	1728	FALSE	FALSE	2081	0.12593	0.11861	FALSE	0.13089	-0.0200134	-0.325306
adcy2b	5.35151	-2.94444	1.10819e-07	1.51546e-06	ENSDARG00000014588	104	FALSE	FALSE	140	0.00744342	0.00741585	FALSE	0.00754422	-0.014365	-0.290807
sem1	5.34884	-0.46846	1.09687e-07	1.50251e-06	ENSDARG00000027899	3571	FALSE	FALSE	4568	0.321535	0.278794	FALSE	0.299942	0.0158617	-0.645432
BX927308.1	5.34684	-1.00971	1.1188e-07	1.52609e-06	ENSDARG00000091937	852	FALSE	FALSE	1018	0.0595473	0.0578418	FALSE	0.0610122	-0.0382982	-0.436984
krt8	5.34463	-0.340414	1.12111e-07	1.5271e-06	ENSDARG00000058358	7011	FALSE	FALSE	9886	1.12426	0.753423	FALSE	0.81987	0.594642	0.296781
psmb2	5.31134	-0.60186	1.34411e-07	1.8181e-06	ENSDARG00000031511	2251	FALSE	FALSE	2731	0.17049	0.157422	FALSE	0.172017	-0.024153	-0.350589
tcf12	5.30248	-0.8591	1.41592e-07	1.90727e-06	ENSDARG00000004714	1183	FALSE	FALSE	1582	0.0894729	0.085694	FALSE	0.0948184	0.0752248	0.256376
PLEKHH3	5.28164	-1.34126	1.58994e-07	2.12401e-06	ENSDARG00000070174	462	FALSE	FALSE	616	0.033065	0.0325301	FALSE	0.034366	-0.0172427	-0.308383
spcs1	5.27071	-0.464855	1.66465e-07	2.21771e-06	ENSDARG00000059298	3600	FALSE	FALSE	4497	0.320067	0.277682	FALSE	0.308746	0.0670515	-0.556866
coro1ca	5.23315	-0.770617	2.04308e-07	2.6814e-06	ENSDARG00000035598	1459	FALSE	FALSE	1910	0.109575	0.103977	FALSE	0.115245	0.0351007	0.0113119
pim1	5.21557	-0.520269	2.22907e-07	2.91369e-06	ENSDARG00000100020	2902	FALSE	FALSE	3819	0.24624	0.220131	FALSE	0.250222	0.118318	-0.468167
ptmab	5.21128	-0.337394	2.26814e-07	2.96077e-06	ENSDARG00000101766	5868	FALSE	FALSE	7998	0.736442	0.551838	FALSE	0.593	0.218955	-0.655729
CU467856.1	5.17419	-1.83665	2.80984e-07	3.60491e-06	ENSDARG00000103358	249	FALSE	FALSE	318	0.0166084	0.016472	FALSE	0.019558	0.065183	0.195044
rpz5	5.17238	-0.798579	2.80342e-07	3.60144e-06	ENSDARG00000075718	1218	FALSE	FALSE	1574	0.0886121	0.0849036	FALSE	0.0966308	0.0697885	0.223173
cyp3c1	5.12245	-1.33247	3.65489e-07	4.62794e-06	ENSDARG00000015575	426	FALSE	FALSE	565	0.0303307	0.0298798	FALSE	0.0353801	0.086734	0.32667
aplp2	5.11007	-0.77838	3.87332e-07	4.89177e-06	ENSDARG00000054864	1271	FALSE	FALSE	1793	0.0993468	0.0947162	FALSE	0.105024	0.0798998	0.28493
anxa4	5.05861	-0.555791	5.03469e-07	6.26081e-06	ENSDARG00000036456	2515	FALSE	FALSE	3157	0.202289	0.184227	FALSE	0.207553	0.0687669	0.216934
nppc	5.04289	-1.73069	5.51158e-07	6.79295e-06	ENSDARG00000068126	252	FALSE	FALSE	330	0.0255709	0.0252494	FALSE	0.0282969	0.634399	3.67162
uqcrh	5.03809	-0.386609	5.56288e-07	6.84749e-06	ENSDARG00000059128	4325	FALSE	FALSE	5654	0.422857	0.352667	FALSE	0.378444	0.0380635	-0.607019
zgc:113363	5.02851	-2.21955	5.95504e-07	7.29324e-06	ENSDARG00000101206	163	FALSE	FALSE	235	0.0122538	0.0121793	FALSE	0.0134062	0.0953772	0.37946
kdrl	5.02592	-1.09312	5.97497e-07	7.30843e-06	ENSDARG00000105215	597	FALSE	FALSE	824	0.047648	0.0465476	FALSE	0.0520556	0.139389	0.64827
smad3a	5.01621	-1.193	6.28818e-07	7.67221e-06	ENSDARG00000036096	524	FALSE	FALSE	680	0.0362044	0.0355644	FALSE	0.0423171	0.0472211	0.085339
prnprs3	5.01233	-1.106	6.41292e-07	7.8048e-06	ENSDARG00000003705	656	FALSE	FALSE	921	0.0496228	0.0484308	FALSE	0.0526835	0.0920894	0.35938
si:dkey-261h17.1	5.0069	-1.19434	6.58867e-07	8.00224e-06	ENSDARG00000095268	517	FALSE	FALSE	705	0.0386855	0.037956	FALSE	0.0404056	0.0553211	0.134811
btbd6b	4.99504	-2.04016	7.05329e-07	8.54134e-06	ENSDARG00000032369	210	FALSE	FALSE	271	0.0144311	0.014328	FALSE	0.0172094	0.101966	0.419702
nppb	4.92054	-0.653681	1.01232e-06	1.19607e-05	ENSDARG00000052958	2152	FALSE	FALSE	3743	0.326498	0.282542	TRUE	0.30578	1.89995	2.61431
slc38a2	4.91453	-0.977051	1.04672e-06	1.23521e-05	ENSDARG00000045886	803	FALSE	FALSE	1031	0.0561041	0.0545868	FALSE	0.0638462	0.0551533	0.133786
smdt1b	4.8991	-0.379162	1.12065e-06	1.31605e-05	ENSDARG00000098852	4366	FALSE	FALSE	5540	0.416983	0.34853	FALSE	0.381669	0.00806573	-0.65892
CT027638.1	4.89405	-0.661033	1.15458e-06	1.35262e-05	ENSDARG00000096403	1676	FALSE	FALSE	2404	0.140919	0.131834	FALSE	0.140207	0.0836771	0.308
eif5a2	4.88931	-0.495005	1.17828e-06	1.37376e-05	ENSDARG00000056186	2744	FALSE	FALSE	3566	0.231202	0.207991	FALSE	0.227136	0.0531616	-0.580897
calm1a	4.86869	-0.716163	1.30999e-06	1.51822e-05	ENSDARG00000021811	1449	FALSE	FALSE	1915	0.112968	0.10703	FALSE	0.117702	0.105532	0.441482
nid2a	4.86477	-1.2808	1.34173e-06	1.55314e-05	ENSDARG00000075707	439	FALSE	FALSE	528	0.0292673	0.0288472	FALSE	0.0326552	0.0179667	-0.0933368
cgnl1	4.85761	-1.15319	1.38924e-06	1.60622e-05	ENSDARG00000015805	556	FALSE	FALSE	749	0.0408122	0.0400014	FALSE	0.0429061	0.0298526	-0.0207417
hsbp1b	4.82581	-0.565142	1.61375e-06	1.85038e-05	ENSDARG00000041921	2109	FALSE	FALSE	2588	0.15302	0.142385	FALSE	0.157475	-0.0641305	-0.594758
tmem45a	4.81005	-1.2142	1.75547e-06	2.00578e-05	ENSDARG00000070743	510	FALSE	FALSE	623	0.0345334	0.0339505	FALSE	0.0376285	0.0391077	0.0357852
rbx1	4.79089	-0.398147	1.90955e-06	2.16653e-05	ENSDARG00000038030	3850	FALSE	FALSE	4997	0.354955	0.303768	FALSE	0.327264	-0.0155837	-0.699837
hint1	4.77653	-0.404957	2.04874e-06	2.31634e-05	ENSDARG00000103824	3853	FALSE	FALSE	5004	0.360879	0.308131	FALSE	0.335583	0.0592105	-0.570432
tmem167a	4.77135	-0.580901	2.10535e-06	2.37691e-05	ENSDARG00000035914	1970	FALSE	FALSE	2371	0.146691	0.13688	FALSE	0.148392	-0.0376765	-0.433186
jun	4.77094	-0.459497	2.10721e-06	2.37691e-05	ENSDARG00000043531	3278	FALSE	FALSE	4341	0.31875	0.276685	FALSE	0.316952	0.340317	-0.0840764
niban2a	4.76344	-1.44718	2.20351e-06	2.47691e-05	ENSDARG00000062970	314	FALSE	FALSE	434	0.0231404	0.0228767	FALSE	0.0261602	0.109909	0.468216
adgrl4	4.72749	-1.58594	2.62455e-06	2.92984e-05	ENSDARG00000013653	269	FALSE	FALSE	383	0.0206086	0.0203992	FALSE	0.0223853	0.0943197	0.373001
si:ch211-136a13.1	4.71116	-2.38553	2.84987e-06	3.17091e-05	ENSDARG00000060927	126	FALSE	FALSE	155	0.00805104	0.0080188	FALSE	0.00952849	0.0110594	-0.135524
gng2	4.70927	-1.05452	2.85029e-06	3.17091e-05	ENSDARG00000056831	546	FALSE	FALSE	727	0.0399514	0.039174	FALSE	0.0457516	0.0664786	0.202957
tspan35	4.69029	-3.07331	3.15432e-06	3.49313e-05	ENSDARG00000025757	78	FALSE	FALSE	98	0.00521545	0.0052019	FALSE	0.0062227	0.141113	0.658797
ccdc80	4.68987	-1.88962	3.14737e-06	3.48942e-05	ENSDARG00000000002	198	FALSE	FALSE	239	0.0124057	0.0123294	FALSE	0.013936	0.0157945	-0.106603
bzw1a	4.67828	-0.612111	3.29409e-06	3.63962e-05	ENSDARG00000010481	1688	FALSE	FALSE	2114	0.122538	0.115592	FALSE	0.136712	0.0543591	0.128935
cox6a1	4.66073	-0.351905	3.56917e-06	3.93014e-05	ENSDARG00000022438	4447	FALSE	FALSE	5763	0.444833	0.367993	FALSE	0.397155	0.0272294	-0.625764
asap1b	4.6561	-1.52008	3.68944e-06	4.05796e-05	ENSDARG00000039729	285	FALSE	FALSE	369	0.0197478	0.0195554	FALSE	0.0217517	0.00677836	-0.161671
si:ch211-284f22.3	4.64735	-1.51733	3.84534e-06	4.21988e-05	ENSDARG00000097055	288	FALSE	FALSE	380	0.0204567	0.0202503	FALSE	0.021832	0.0370388	0.0231493
tpt1	4.63403	-0.251537	4.05042e-06	4.42992e-05	ENSDARG00000092693	7705	FALSE	FALSE	11161	1.18041	0.779515	FALSE	0.840399	0.20689	-0.663187
wnt11	4.63108	-2.35812	4.16708e-06	4.55239e-05	ENSDARG00000014796	109	FALSE	FALSE	165	0.00860803	0.00857119	FALSE	0.00957371	0.1327	0.607417
plekhg5a	4.62533	-1.32286	4.26319e-06	4.64693e-05	ENSDARG00000025902	378	FALSE	FALSE	504	0.0285584	0.0281582	FALSE	0.0322579	0.137317	0.635615
ece1	4.59591	-1.67678	4.90314e-06	5.31466e-05	ENSDARG00000061737	220	FALSE	FALSE	287	0.0149881	0.0148769	FALSE	0.0186336	0.104325	0.434109
swap70b	4.5856	-1.20467	5.12969e-06	5.54784e-05	ENSDARG00000057286	415	FALSE	FALSE	514	0.0273432	0.026976	FALSE	0.0330898	0.0557247	0.137276
si:dkey-126g1.9	4.58211	-1.36175	5.21691e-06	5.62963e-05	ENSDARG00000093702	309	FALSE	FALSE	402	0.0224315	0.0221836	FALSE	0.025236	0.0963335	0.385301
arpc1b	4.57064	-0.491308	5.47141e-06	5.88465e-05	ENSDARG00000027063	2546	FALSE	FALSE	3365	0.222391	0.200809	FALSE	0.228949	0.190215	-0.343775
cd276	4.56869	-1.23357	5.55931e-06	5.96597e-05	ENSDARG00000003061	450	FALSE	FALSE	543	0.0299256	0.0294865	FALSE	0.0319156	-0.0175258	-0.310113
pfn2	4.55564	-0.422085	5.86175e-06	6.25597e-05	ENSDARG00000003952	3224	FALSE	FALSE	4265	0.301636	0.263622	FALSE	0.284931	0.115925	-0.472308
f8	4.54352	-0.843115	6.21912e-06	6.60111e-05	ENSDARG00000101385	781	FALSE	FALSE	1190	0.0663831	0.0642727	FALSE	0.0709149	0.196073	0.994475
mlnl	4.53829	-1.74178	6.4145e-06	6.80105e-05	ENSDARG00000092916	192	FALSE	FALSE	275	0.0149375	0.014827	FALSE	0.0152186	0.0485859	0.0936749
bambia	4.48221	-1.32423	8.29655e-06	8.67342e-05	ENSDARG00000055381	353	FALSE	FALSE	464	0.0246595	0.0243603	FALSE	0.028346	0.0696482	0.222316
FP102018.1	4.46758	-0.607605	8.8278e-06	9.18924e-05	ENSDARG00000035682	1643	FALSE	FALSE	2064	0.126184	0.118835	FALSE	0.133772	0.0868686	0.327492
socs3a	4.46441	-0.326282	8.92306e-06	9.27846e-05	ENSDARG00000025428	5325	FALSE	FALSE	7649	0.709606	0.536263	FALSE	0.595325	0.645923	0.101947
clic2	4.43868	-0.574531	1.00742e-05	0.000104197	ENSDARG00000010625	1896	FALSE	FALSE	2499	0.163097	0.151086	TRUE	0.175547	0.298523	1.6202
smad9	4.42957	-1.74823	1.05722e-05	0.000109115	ENSDARG00000021938	201	FALSE	FALSE	250	0.013064	0.0129794	FALSE	0.0144363	-0.0297111	-0.384536
rwdd1	4.42921	-0.720651	1.0528e-05	0.000108774	ENSDARG00000015930	1182	FALSE	FALSE	1465	0.0840549	0.0807085	FALSE	0.0867432	-0.00806008	-0.252299
emc10	4.42547	-1.0051	1.07376e-05	0.00011047	ENSDARG00000054793	657	FALSE	FALSE	817	0.0436478	0.0427221	FALSE	0.0457755	-0.0407668	-0.452061
zgc:153675	4.40923	-0.797066	1.15246e-05	0.000117942	ENSDARG00000071555	913	FALSE	FALSE	1057	0.0628386	0.0609433	FALSE	0.0667972	0.0111043	-0.13525
lypd6	4.39026	-2.44321	1.26625e-05	0.000129451	ENSDARG00000004307	108	FALSE	FALSE	138	0.00739278	0.00736559	FALSE	0.00818299	0.00291413	-0.185273
ptpreb	4.34261	-2.60394	1.56764e-05	0.000159018	ENSDARG00000021151	89	FALSE	FALSE	120	0.00622816	0.00620885	FALSE	0.00678886	0.0377285	0.0273617
lfng	4.33842	-0.940908	1.58563e-05	0.00016058	ENSDARG00000037879	615	FALSE	FALSE	878	0.049319	0.0481413	FALSE	0.0550848	0.210157	1.0805
snrpg	4.33607	-0.451528	1.59685e-05	0.000161448	ENSDARG00000099667	2578	FALSE	FALSE	3202	0.21196	0.192239	FALSE	0.205161	-0.00595007	-0.239412
mfge8b	4.32804	-1.2211	1.66446e-05	0.000167515	ENSDARG00000045803	389	FALSE	FALSE	533	0.0287103	0.0283059	FALSE	0.0307936	0.0856346	0.319955
tomm5	4.31438	-0.50696	1.76013e-05	0.000176412	ENSDARG00000068265	2108	FALSE	FALSE	2608	0.157122	0.145936	FALSE	0.160678	-0.0311984	-0.39362
ost4	4.3109	-0.351297	1.78407e-05	0.000178444	ENSDARG00000096118	3987	FALSE	FALSE	5005	0.374753	0.318274	FALSE	0.350598	0.0836417	-0.528162
atox1	4.28527	-0.441759	2.00045e-05	0.00019947	ENSDARG00000087693	2631	FALSE	FALSE	3296	0.216467	0.19595	FALSE	0.215532	0.0436345	0.0634335
eif4ebp1	4.27084	-0.651297	2.13465e-05	0.000211981	ENSDARG00000043608	1221	FALSE	FALSE	1540	0.0888653	0.0851361	FALSE	0.0980043	0.069784	0.223146
ccdc187	4.25773	-1.18635	2.27054e-05	0.000224786	ENSDARG00000053857	400	FALSE	FALSE	534	0.0282546	0.0278628	FALSE	0.0310276	0.0654572	0.196719
micos10	4.25101	-0.42386	2.32713e-05	0.000230154	ENSDARG00000101619	2895	FALSE	FALSE	3683	0.249127	0.222445	FALSE	0.236529	0.0209195	-0.636681
nova2	4.24922	-0.965025	2.35423e-05	0.000232361	ENSDARG00000017673	601	FALSE	FALSE	814	0.0440529	0.0431101	FALSE	0.0472834	0.0569772	0.144926
CABZ01030107.1	4.22394	-1.4619	2.63496e-05	0.000259541	ENSDARG00000058631	263	FALSE	FALSE	328	0.0218745	0.0216387	FALSE	0.0255311	0.43788	2.47135
tpm3	4.21569	-0.449848	2.71632e-05	0.00026687	ENSDARG00000005162	2576	FALSE	FALSE	3332	0.207605	0.188639	FALSE	0.207965	0.0182825	-0.0914076
rnf213a	4.21401	-0.532608	2.73914e-05	0.000268712	ENSDARG00000099465	1945	FALSE	FALSE	2577	0.156616	0.145498	FALSE	0.160764	0.0679931	0.212207
MYO1D	4.20688	-1.22383	2.83546e-05	0.000277881	ENSDARG00000036863	373	FALSE	FALSE	499	0.0266849	0.0263351	FALSE	0.0273223	0.00767398	-0.156201
si:dkey-244a7.1	4.20358	-1.39535	2.8798e-05	0.000281658	ENSDARG00000097368	300	FALSE	FALSE	383	0.020001	0.0198036	FALSE	0.0226167	0.0294716	-0.0230685
sec61b	4.19206	-0.347523	3.00516e-05	0.000293327	ENSDARG00000076568	3927	FALSE	FALSE	4921	0.380424	0.322391	FALSE	0.356128	0.151898	-0.410069
gadd45ab	4.18281	-1.26701	3.14784e-05	0.000306024	ENSDARG00000104571	347	FALSE	FALSE	427	0.0231404	0.0228767	FALSE	0.0253802	0.00971397	-0.143742
nckap1	4.16059	-0.881574	3.45672e-05	0.00033438	ENSDARG00000060853	679	FALSE	FALSE	847	0.0455213	0.0445156	FALSE	0.0507307	0.00216374	-0.189856
scube2	4.1502	-3.11952	3.63835e-05	0.000350901	ENSDARG00000037362	52	FALSE	FALSE	75	0.0038483	0.00384091	FALSE	0.00390871	-0.0058746	-0.238951
itga2.3	4.14822	-2.67902	3.66883e-05	0.000353489	ENSDARG00000086838	81	FALSE	FALSE	116	0.00638007	0.0063598	FALSE	0.00686694	0.195166	0.988935
ecscr	4.14491	-0.838615	3.69417e-05	0.000355225	ENSDARG00000087457	686	FALSE	FALSE	981	0.0667376	0.064605	FALSE	0.0658302	0.265825	1.42049
cldn5b	4.14189	-1.49788	3.76017e-05	0.000360857	ENSDARG00000014059	279	FALSE	FALSE	401	0.0265836	0.0262364	FALSE	0.0276105	0.429009	2.41717
zak	4.12935	-1.39658	3.9628e-05	0.000378434	ENSDARG00000044615	273	FALSE	FALSE	367	0.0195959	0.0194064	FALSE	0.0208242	0.00483415	-0.173546
mt2	4.1061	-2.24592	4.38927e-05	0.000416702	ENSDARG00000041623	134	FALSE	FALSE	179	0.0140767	0.0139785	FALSE	0.0167984	1.18304	7.02256
tmem108	4.10561	-1.71034	4.38741e-05	0.000416702	ENSDARG00000090230	170	FALSE	FALSE	213	0.0112917	0.0112284	FALSE	0.0138501	0.163403	0.794938
cilp	4.09662	-1.68218	4.55992e-05	0.000431217	ENSDARG00000053362	183	FALSE	FALSE	277	0.0144817	0.0143779	FALSE	0.016171	0.128165	0.579714
sox7	4.09183	-1.52327	4.64965e-05	0.000439274	ENSDARG00000030125	215	FALSE	FALSE	300	0.0165072	0.0163724	FALSE	0.0177565	0.0873069	0.330169
tbca	4.084	-0.515287	4.78276e-05	0.000450535	ENSDARG00000016754	1843	FALSE	FALSE	2280	0.136817	0.128232	FALSE	0.137615	-0.0558055	-0.543912
anxa13	4.08277	-0.710328	4.81404e-05	0.000453042	ENSDARG00000013976	1009	FALSE	FALSE	1396	0.077371	0.0745238	FALSE	0.0809193	0.0654061	0.196407
ostc	4.07535	-0.463363	4.95851e-05	0.000465286	ENSDARG00000104901	2222	FALSE	FALSE	2703	0.169274	0.156383	FALSE	0.173907	0.00344084	-0.182056
meis1b	4.05793	-0.988514	5.35458e-05	0.000500999	ENSDARG00000012078	530	FALSE	FALSE	733	0.0389893	0.0382484	FALSE	0.0432259	0.101799	0.418684
pawr	4.05386	-1.55536	5.45652e-05	0.000510045	ENSDARG00000045486	200	FALSE	FALSE	249	0.0128614	0.0127794	FALSE	0.0145594	9.39606e-05	-0.202497
LO018128.1	4.05116	-0.568964	5.49554e-05	0.000513199	ENSDARG00000111040	1529	FALSE	FALSE	1892	0.107955	0.102516	FALSE	0.115805	-0.00128275	-0.210906
ctsf	4.04452	-1.43803	5.67578e-05	0.000528506	ENSDARG00000063095	257	FALSE	FALSE	327	0.0174692	0.0173184	FALSE	0.0203824	0.145485	0.6855
c7a	4.04112	-0.795391	5.73912e-05	0.000533893	ENSDARG00000042172	769	FALSE	FALSE	1046	0.0570662	0.0554973	FALSE	0.058892	-0.00735075	-0.247967
rgs3b	4.0274	-1.97887	6.10682e-05	0.000565929	ENSDARG00000035132	131	FALSE	FALSE	170	0.00875994	0.00872179	FALSE	0.00935845	-0.0338261	-0.40967
tmtc2a	4.02385	-1.60034	6.19226e-05	0.000573301	ENSDARG00000045753	201	FALSE	FALSE	272	0.0141273	0.0140284	FALSE	0.0156216	0.0260351	-0.0440574
tmem176l.1	4.01253	-0.462116	6.45823e-05	0.000594331	ENSDARG00000099491	2290	FALSE	FALSE	3065	0.189275	0.173344	FALSE	0.189821	0.0750536	0.255331
si:ch211-248e11.2	3.9913	-0.871253	7.06722e-05	0.000648129	ENSDARG00000058940	642	FALSE	FALSE	933	0.0625855	0.060705	FALSE	0.0632244	0.425252	2.39422
zgc:154164	3.98413	-2.35759	7.31517e-05	0.000668973	ENSDARG00000105355	88	FALSE	FALSE	112	0.00632943	0.00630949	FALSE	0.00665507	0.0591166	0.157993
si:dkey-7j14.6	3.95558	-0.386806	8.16734e-05	0.000744101	ENSDARG00000090552	2909	FALSE	FALSE	3819	0.249633	0.22285	FALSE	0.247281	0.0921492	-0.513443
si:ch211-117c9.5	3.95534	-2.06939	8.23416e-05	0.000748784	ENSDARG00000071235	112	FALSE	FALSE	148	0.00774723	0.00771737	FALSE	0.00879804	0.0107314	-0.137528
znf451	3.94169	-0.72212	8.67092e-05	0.000785559	ENSDARG00000076939	963	FALSE	FALSE	1179	0.0670414	0.0648897	FALSE	0.0733643	0.040416	0.0437759
dip2ba	3.93444	-0.913949	8.93993e-05	0.000808423	ENSDARG00000005350	580	FALSE	FALSE	760	0.0401033	0.03932	FALSE	0.0460941	0.0349364	0.0103086
si:dkey-219e21.2	3.91737	-2.63923	9.62825e-05	0.000868241	ENSDARG00000096739	67	FALSE	FALSE	86	0.00455719	0.00454684	FALSE	0.00579899	0.107992	0.45651
tpst1	3.91466	-1.28102	9.70581e-05	0.000874424	ENSDARG00000073872	301	FALSE	FALSE	363	0.0190389	0.01886	FALSE	0.0215973	-0.0177049	-0.311207
ufm1	3.90415	-0.598961	0.000101006	0.000907466	ENSDARG00000043857	1320	FALSE	FALSE	1617	0.0943845	0.0901921	FALSE	0.0971746	-0.0158191	-0.299689
selenok	3.89261	-0.580523	0.000105847	0.000947009	ENSDARG00000100823	1381	FALSE	FALSE	1727	0.0983847	0.0938407	FALSE	0.10232	-0.0304368	-0.388968
lepb	3.89072	-1.60743	0.000107163	0.000956592	ENSDARG00000045548	218	FALSE	FALSE	262	0.0166084	0.016472	FALSE	0.0186496	0.206663	1.05915
atp5f1e	3.88376	-0.231227	0.000109457	0.000974379	ENSDARG00000095897	6691	FALSE	FALSE	9479	0.884197	0.633502	FALSE	0.674685	0.142548	-0.822481
zgc:64106	3.8749	-1.24043	0.000114028	0.00101228	ENSDARG00000011371	293	FALSE	FALSE	436	0.0236974	0.023421	FALSE	0.026369	0.167479	0.819835
rcc2	3.86566	-0.958502	0.000118295	0.00104634	ENSDARG00000011510	541	FALSE	FALSE	682	0.0354955	0.03488	FALSE	0.0394243	-0.0332168	-0.405948
eef2b	3.86298	-0.255152	0.000119006	0.00105072	ENSDARG00000100371	5520	FALSE	FALSE	7376	0.594663	0.466662	FALSE	0.519315	0.0927677	-0.879654
atp5l	3.86002	-0.205751	0.000120486	0.00106185	ENSDARG00000011841	7830	FALSE	FALSE	11453	1.24148	0.807137	FALSE	0.857798	0.218974	-0.633272
nos1apa	3.85667	-1.24652	0.000122717	0.00107858	ENSDARG00000078725	295	FALSE	FALSE	388	0.0202036	0.0200022	FALSE	0.0222597	0.0359685	0.0166119
angptl2b	3.84496	-1.12306	0.000128547	0.00112558	ENSDARG00000068369	342	FALSE	FALSE	427	0.0235961	0.023322	FALSE	0.0266817	0.050125	0.103075
arhgap42a	3.84398	-1.73847	0.000129397	0.00113115	ENSDARG00000056619	171	FALSE	FALSE	221	0.01195	0.0118791	FALSE	0.0134965	0.100021	0.407821
gask1b	3.83274	-1.78682	0.000135331	0.00117667	ENSDARG00000077054	148	FALSE	FALSE	186	0.00992455	0.00987563	FALSE	0.010988	0.019207	-0.0857611
FP016248.1	3.82356	-1.84718	0.000140387	0.00121735	ENSDARG00000117621	133	FALSE	FALSE	155	0.00805104	0.0080188	FALSE	0.00924767	-0.0588812	-0.562697
eva1ba	3.82073	-1.73337	0.000141978	0.00122677	ENSDARG00000102701	159	FALSE	FALSE	200	0.0104309	0.0103769	FALSE	0.0124645	0.0777143	0.271581
cavin2b	3.814	-0.466149	0.000145069	0.00124867	ENSDARG00000071196	1947	FALSE	FALSE	2554	0.166236	0.153782	TRUE	0.169206	0.1922	0.970819
iqgap2	3.8084	-0.892745	0.000148623	0.00127624	ENSDARG00000060010	514	FALSE	FALSE	707	0.0384323	0.0377122	FALSE	0.0429499	0.0947785	0.375803
il6st	3.79088	-0.518532	0.000159074	0.00135639	ENSDARG00000104693	1503	FALSE	FALSE	1918	0.109474	0.103886	FALSE	0.120844	0.0589952	0.157251
p4hb	3.78612	-0.338864	0.000161956	0.00137734	ENSDARG00000105116	3399	FALSE	FALSE	4582	0.310395	0.270329	FALSE	0.307069	0.168615	-0.381146
mylka	3.78439	-1.48778	0.00016395	0.00139064	ENSDARG00000034801	219	FALSE	FALSE	286	0.0158995	0.0157745	FALSE	0.0160379	0.0435606	0.0629822
eif1axb	3.78027	-0.502133	0.000166001	0.00140436	ENSDARG00000057912	1718	FALSE	FALSE	2148	0.124209	0.11708	FALSE	0.130294	-0.00345467	-0.224171
rhocb	3.76866	-0.534598	0.000173818	0.00146031	ENSDARG00000018328	1499	FALSE	FALSE	1828	0.104461	0.0993574	FALSE	0.111915	-0.0319104	-0.397969
mrpl36	3.76483	-0.531592	0.00017642	0.00147834	ENSDARG00000070607	1461	FALSE	FALSE	1825	0.10836	0.102881	FALSE	0.111895	0.000602811	-0.199389
snrpe	3.75976	-0.428137	0.000179966	0.00150675	ENSDARG00000033175	2329	FALSE	FALSE	2897	0.182946	0.168008	FALSE	0.184333	0.0425865	0.0570328
ccn1l2	3.75768	-1.39299	0.000182078	0.00152302	ENSDARG00000099985	215	FALSE	FALSE	322	0.0173173	0.0171691	FALSE	0.0188526	0.115948	0.505101
clec14a	3.75723	-1.13638	0.00018225	0.00152302	ENSDARG00000103533	331	FALSE	FALSE	458	0.0249633	0.0246568	FALSE	0.0280113	0.127498	0.575644
cpamd8	3.7535	-1.788	0.000185258	0.00154573	ENSDARG00000056530	134	FALSE	FALSE	179	0.00916502	0.00912328	FALSE	0.0101271	0.0382865	0.0307695
nucb2a	3.73522	-0.610907	0.00019841	0.00164557	ENSDARG00000036299	1212	FALSE	FALSE	1553	0.0864854	0.0829481	FALSE	0.0900836	-0.00506868	-0.234029
rpusd4	3.72879	-1.52302	0.000204035	0.0016879	ENSDARG00000012674	195	FALSE	FALSE	265	0.0139754	0.0138786	FALSE	0.0140185	-0.0144184	-0.291134
cishb	3.72305	-1.47191	0.000208633	0.00172153	ENSDARG00000016773	204	FALSE	FALSE	256	0.0138235	0.0137288	FALSE	0.0150423	-0.0134532	-0.285239
calm2a	3.71674	-0.641759	0.000213337	0.00175587	ENSDARG00000031427	1122	FALSE	FALSE	1449	0.0852195	0.0817823	FALSE	0.0885427	0.0616821	0.173662
yap1	3.70984	-0.760648	0.00021919	0.00179643	ENSDARG00000068401	768	FALSE	FALSE	977	0.054585	0.0531474	FALSE	0.0623912	0.105655	0.442234
pfdn1	3.69839	-0.496941	0.00022886	0.0018678	ENSDARG00000014536	1670	FALSE	FALSE	2015	0.12274	0.115772	FALSE	0.126571	-0.00853487	-0.255199
mylkb	3.68952	-3.11542	0.000238246	0.00194277	ENSDARG00000004753	44	FALSE	FALSE	52	0.00288622	0.00288206	FALSE	0.00373247	0.110732	0.473243
bambib	3.67544	-2.80613	0.000251508	0.00203724	ENSDARG00000099677	55	FALSE	FALSE	72	0.00374703	0.00374002	FALSE	0.00449112	0.104581	0.435676
ACBD3	3.67259	-2.83924	0.000254245	0.00205427	ENSDARG00000024602	50	FALSE	FALSE	70	0.00359512	0.00358867	FALSE	0.00310505	-0.155735	-1.15425
ramp2	3.66946	-0.666872	0.000256151	0.00206794	ENSDARG00000037895	917	FALSE	FALSE	1276	0.0730163	0.0704737	FALSE	0.0760569	0.103184	0.427141
snrpd1	3.66649	-0.420621	0.000258861	0.00208809	ENSDARG00000011648	2246	FALSE	FALSE	2741	0.178591	0.16432	FALSE	0.18051	0.0299116	-0.020381
selenom	3.65609	-0.871282	0.000269919	0.00217188	ENSDARG00000051957	566	FALSE	FALSE	662	0.0360018	0.0353689	FALSE	0.0401327	0.00167583	-0.192836
kdelr2a	3.64537	-0.570358	0.000280946	0.002255	ENSDARG00000005254	1253	FALSE	FALSE	1605	0.0900805	0.0862516	FALSE	0.0978648	0.0328753	-0.00228028
psma3	3.64477	-0.440017	0.000281409	0.00225685	ENSDARG00000086618	2028	FALSE	FALSE	2499	0.154539	0.143702	FALSE	0.158508	0.0221177	-0.0679839
cav1	3.6341	-0.497029	0.000293181	0.00234545	ENSDARG00000103747	1580	FALSE	FALSE	2153	0.131956	0.123947	FALSE	0.130261	0.0901955	0.347812
s1pr1	3.61921	-1.21372	0.000311217	0.00248156	ENSDARG00000042690	295	FALSE	FALSE	353	0.0191402	0.0189593	FALSE	0.020275	-0.0277253	-0.372408
ndufb4	3.61891	-0.361864	0.00031054	0.0024782	ENSDARG00000019332	2837	FALSE	FALSE	3541	0.226543	0.2042	FALSE	0.228167	-0.000573696	-0.673867
arf5	3.61464	-0.554032	0.000315867	0.00251039	ENSDARG00000070472	1268	FALSE	FALSE	1546	0.0884602	0.084764	FALSE	0.0936539	-0.017835	-0.312001
si:ch211-153b23.5	3.60005	-1.14679	0.000334621	0.00264645	ENSDARG00000058206	305	FALSE	FALSE	404	0.0263811	0.0260391	FALSE	0.0298163	0.338587	1.8649
hspa8	3.59572	-0.199377	0.000338754	0.00267695	ENSDARG00000068992	7297	FALSE	FALSE	10431	1.02274	0.704451	FALSE	0.776914	0.243908	-0.57154
pard6gb	3.58832	-1.35628	0.000350055	0.00275574	ENSDARG00000036090	225	FALSE	FALSE	290	0.0152919	0.0151762	FALSE	0.0164869	-0.0217487	-0.335905
snrpd3l	3.57458	-0.65115	0.000367922	0.00287934	ENSDARG00000076283	950	FALSE	FALSE	1149	0.065016	0.0629898	FALSE	0.067803	-0.0486904	-0.500456
ndufab1a	3.57148	-0.546731	0.000372008	0.00290897	ENSDARG00000058463	1285	FALSE	FALSE	1634	0.0919034	0.0879224	FALSE	0.0942521	-0.00545901	-0.236413
loxa	3.55779	-0.990157	0.000392458	0.00306148	ENSDARG00000003259	440	FALSE	FALSE	512	0.0322042	0.0316965	FALSE	0.0327524	0.0568782	0.144321
si:ch211-156j16.1	3.55111	-0.509714	0.000401668	0.0031258	ENSDARG00000092035	1484	FALSE	FALSE	1941	0.118538	0.112022	FALSE	0.120423	0.061202	0.170729
arrdc3a	3.53376	-0.599017	0.000428884	0.00331634	ENSDARG00000052690	1125	FALSE	FALSE	1600	0.0905869	0.086716	FALSE	0.0955987	0.117291	0.513305
zgc:194246	3.53013	-0.896767	0.000435177	0.00335965	ENSDARG00000092889	523	FALSE	FALSE	665	0.0365082	0.0358575	FALSE	0.0384031	-0.00810711	-0.252587
foxc1a	3.52567	-1.9304	0.000443226	0.00341095	ENSDARG00000091481	96	FALSE	FALSE	120	0.00612689	0.0061082	FALSE	0.0081803	0.10259	0.423516
nucb1	3.51961	-0.842572	0.000452387	0.00347319	ENSDARG00000054833	569	FALSE	FALSE	695	0.0378753	0.0371757	FALSE	0.0422904	0.041661	0.0513801
usp4	3.51543	-0.721018	0.000459253	0.00352312	ENSDARG00000014770	754	FALSE	FALSE	943	0.0502304	0.0490096	FALSE	0.0558397	0.00599744	-0.166441
cox8a	3.51326	-0.223907	0.000461932	0.00354087	ENSDARG00000095273	5969	FALSE	FALSE	7982	0.732695	0.549678	FALSE	0.589412	0.124638	-0.823098
dcn	3.51143	-0.442567	0.00046587	0.00356543	ENSDARG00000012066	2080	FALSE	FALSE	2651	0.190896	0.174706	TRUE	0.191529	0.24864	1.31554
edn1	3.50188	-2.12219	0.000484506	0.0036964	ENSDARG00000036912	94	FALSE	FALSE	140	0.00764596	0.00761687	FALSE	0.00877943	0.301748	1.6399
rack1	3.50091	-0.192625	0.000483627	0.0036926	ENSDARG00000041619	7465	FALSE	FALSE	10708	1.08902	0.736694	FALSE	0.79474	0.168873	-0.757308
dusp5	3.49428	-0.548898	0.000496452	0.00377272	ENSDARG00000019307	1266	FALSE	FALSE	1530	0.0950934	0.0908397	FALSE	0.102778	0.116347	0.507539
sptlc2b	3.47912	-0.690789	0.00052523	0.00396967	ENSDARG00000074287	777	FALSE	FALSE	983	0.0534711	0.0520905	FALSE	0.0615979	0.0472668	0.0856184
si:zfos-464b6.2	3.47173	-1.17848	0.000540499	0.0040724	ENSDARG00000054363	275	FALSE	FALSE	354	0.0182794	0.0181143	FALSE	0.0207994	0.0151136	-0.110762
actb1	3.46843	-0.174508	0.000544753	0.0040981	ENSDARG00000037746	8222	FALSE	FALSE	12105	1.60651	0.958013	FALSE	1.02318	0.507704	-0.710691
grnb	3.46605	-1.19376	0.000551919	0.00414879	ENSDARG00000025081	267	FALSE	FALSE	356	0.0186339	0.0184624	FALSE	0.0202565	0.0205106	-0.0777992
erbin	3.46363	-0.830931	0.000556344	0.00417882	ENSDARG00000044281	546	FALSE	FALSE	682	0.0362044	0.0355644	FALSE	0.0426512	0.0296902	-0.0217338
tuba8l	3.45862	-0.297778	0.000565267	0.00422949	ENSDARG00000042708	3686	FALSE	FALSE	5085	0.382754	0.324077	FALSE	0.355944	0.319945	-0.119324
fam107b	3.44316	-0.578665	0.00059912	0.00445532	ENSDARG00000026865	1084	FALSE	FALSE	1437	0.0815738	0.0784172	FALSE	0.0904639	0.115893	0.504765
kirrel3l	3.42841	-1.17613	0.000633113	0.00466909	ENSDARG00000104665	252	FALSE	FALSE	336	0.0177731	0.017617	FALSE	0.0187671	0.0232129	-0.0612949
cox6c	3.42789	-0.194922	0.000632411	0.00466909	ENSDARG00000038577	7077	FALSE	FALSE	9993	1.01519	0.700714	FALSE	0.745729	0.16169	-0.77509
dynlrb1	3.4185	-0.38219	0.000654942	0.00482244	ENSDARG00000021582	2308	FALSE	FALSE	2841	0.180515	0.165951	FALSE	0.179375	-0.0203997	-0.327665
tm2d1	3.40817	-1.48561	0.000681898	0.00499818	ENSDARG00000057042	160	FALSE	FALSE	196	0.0100765	0.010026	FALSE	0.0111786	-0.0578602	-0.556461
serpinh1a	3.4029	-0.550679	0.000693637	0.00507274	ENSDARG00000075954	1227	FALSE	FALSE	1531	0.0906881	0.0868088	FALSE	0.0973266	0.0789761	0.279288
junbb	3.40097	-0.414523	0.000698057	0.00510123	ENSDARG00000104773	2183	FALSE	FALSE	2658	0.199149	0.181612	TRUE	0.212399	0.454242	2.57128
sgsm3	3.39289	-1.64743	0.000720584	0.00525793	ENSDARG00000019038	115	FALSE	FALSE	155	0.00794977	0.00791834	FALSE	0.00927039	0.0571548	0.146011
sdf4	3.38805	-0.881786	0.000732486	0.005329	ENSDARG00000070682	486	FALSE	FALSE	685	0.036812	0.0361506	FALSE	0.0378702	0.100537	0.410975
ston2	3.37976	-1.21596	0.000754994	0.0054843	ENSDARG00000057452	222	FALSE	FALSE	297	0.0152919	0.0151762	FALSE	0.018108	0.0618505	0.174691
rasip1	3.36561	-1.2349	0.000794381	0.00575319	ENSDARG00000074829	222	FALSE	FALSE	305	0.0161527	0.0160237	FALSE	0.0181036	0.0954236	0.379744
ralgapa2	3.36511	-1.40229	0.000795967	0.00576038	ENSDARG00000005861	162	FALSE	FALSE	233	0.0120006	0.0119292	FALSE	0.0125476	0.0194367	-0.0843587
smad6b	3.35853	-2.5414	0.000816269	0.00588203	ENSDARG00000031763	55	FALSE	FALSE	77	0.00405084	0.00404266	FALSE	0.00399329	0.0956342	0.38103
psma4	3.35793	-0.510384	0.000815189	0.00588196	ENSDARG00000045928	1346	FALSE	FALSE	1652	0.095296	0.0910246	FALSE	0.102598	0.0237976	-0.0577237
mycb	3.35218	-0.440883	0.000832025	0.00598563	ENSDARG00000007241	1833	FALSE	FALSE	2407	0.163553	0.151478	TRUE	0.167315	0.260117	1.38563
ap2a1	3.33538	-0.572734	0.000883653	0.00632894	ENSDARG00000054320	1056	FALSE	FALSE	1313	0.0735733	0.0709927	FALSE	0.0823612	0.0202004	-0.0796939
lgals17	3.33478	-0.915827	0.000886482	0.00633727	ENSDARG00000088251	433	FALSE	FALSE	586	0.0317991	0.031304	FALSE	0.0348632	0.0713417	0.232659
atp5mea	3.33465	-0.302489	0.00088485	0.00633284	ENSDARG00000078113	3302	FALSE	FALSE	4318	0.288723	0.253652	FALSE	0.277348	0.0534899	-0.580329
hnrnpm	3.32969	-0.782559	0.00090238	0.00643932	ENSDARG00000061735	597	FALSE	FALSE	775	0.0415717	0.0407308	FALSE	0.046834	0.0564158	0.141497
ptgs1	3.32821	-1.79991	0.000908755	0.00646581	ENSDARG00000052148	107	FALSE	FALSE	155	0.00820295	0.00816949	FALSE	0.00901114	0.0778373	0.272332
fkbp9	3.32416	-0.647977	0.000919903	0.00653555	ENSDARG00000005023	868	FALSE	FALSE	1075	0.0641045	0.0621336	FALSE	0.0655548	0.0426179	0.0572247
gas2l1	3.3219	-1.42787	0.000928827	0.0065845	ENSDARG00000078803	181	FALSE	FALSE	245	0.0127095	0.0126294	FALSE	0.013879	0.0779603	0.273084
calua	3.31925	-0.532717	0.000935474	0.00662451	ENSDARG00000045676	1196	FALSE	FALSE	1455	0.0840549	0.0807085	FALSE	0.0902077	0.0218528	-0.0696016
selenon	3.30986	-0.686304	0.000967597	0.00681953	ENSDARG00000033616	740	FALSE	FALSE	895	0.0505342	0.0492988	FALSE	0.0557211	0.0294267	-0.0233428
phldb2b	3.30817	-1.74995	0.000975304	0.00686455	ENSDARG00000074843	106	FALSE	FALSE	146	0.00759532	0.00756662	FALSE	0.00918225	0.104768	0.436817
niban2b	3.30744	-0.467586	0.000975399	0.00686455	ENSDARG00000008026	1557	FALSE	FALSE	2069	0.120259	0.11356	FALSE	0.131214	0.0859469	0.321863
arhgef1b	3.30528	-0.652232	0.000983182	0.00690931	ENSDARG00000055837	788	FALSE	FALSE	1028	0.0561547	0.0546347	FALSE	0.0623838	0.0596395	0.161186
si:dkey-33c12.4	3.30333	-0.49886	0.000989557	0.00694908	ENSDARG00000057890	1330	FALSE	FALSE	1592	0.0934225	0.0893126	FALSE	0.0992731	-0.0274233	-0.370563
rasgef1bb	3.28757	-0.917315	0.00104753	0.00733497	ENSDARG00000044251	446	FALSE	FALSE	563	0.0305838	0.0301255	FALSE	0.0344246	0.0777551	0.27183
smad7	3.28424	-1.10658	0.00106013	0.00740908	ENSDARG00000016858	290	FALSE	FALSE	374	0.0198997	0.0197043	FALSE	0.0232561	0.0551732	0.133908
pdap1a	3.28113	-0.724625	0.00107061	0.00746964	ENSDARG00000092546	657	FALSE	FALSE	821	0.0452681	0.0442734	FALSE	0.0472835	0.00980194	-0.143204
cthrc1a	3.28109	-1.04549	0.00107162	0.0074713	ENSDARG00000087198	321	FALSE	FALSE	387	0.0217733	0.0215396	FALSE	0.0250009	0.110056	0.469111
pomp	3.27659	-0.318141	0.00108665	0.00756526	ENSDARG00000032296	3101	FALSE	FALSE	3954	0.264773	0.234893	FALSE	0.253398	0.00366826	-0.666528
zgc:175088	3.26187	-0.52779	0.00114483	0.00793621	ENSDARG00000099306	1239	FALSE	FALSE	1509	0.0878019	0.0841591	FALSE	0.0916923	0.00766452	-0.156259
tns1b	3.26147	-1.07028	0.00114765	0.00795007	ENSDARG00000020845	291	FALSE	FALSE	390	0.0203048	0.0201014	FALSE	0.0224898	0.0445063	0.0687583
si:dkey-95p16.2	3.24535	-1.2982	0.00121447	0.00837111	ENSDARG00000093484	206	FALSE	FALSE	251	0.0129627	0.0128794	FALSE	0.0132975	-0.0728784	-0.648187
lrrc20	3.24169	-0.844419	0.0012285	0.00845582	ENSDARG00000105018	435	FALSE	FALSE	535	0.0284571	0.0280598	FALSE	0.0298779	-0.0623145	-0.583667
hypk	3.23738	-0.474844	0.00124627	0.00856599	ENSDARG00000059725	1434	FALSE	FALSE	1729	0.0987898	0.0942094	FALSE	0.103324	-0.0522855	-0.522413
efemp2b	3.23624	-1.07398	0.00125299	0.00860611	ENSDARG00000020811	287	FALSE	FALSE	398	0.0220264	0.0217874	FALSE	0.0243007	0.126948	0.572284
nrarpa	3.22526	-0.828157	0.00130045	0.00889438	ENSDARG00000091419	447	FALSE	FALSE	601	0.0322548	0.0317455	FALSE	0.0362919	0.11892	0.523254
snrpb	3.21977	-0.349569	0.00132381	0.00904772	ENSDARG00000011125	2430	FALSE	FALSE	3028	0.1912	0.174961	FALSE	0.197271	0.0439468	0.0653406
hbegfa	3.21195	-0.573678	0.00136106	0.00926972	ENSDARG00000075121	985	FALSE	FALSE	1257	0.0791432	0.0761674	FALSE	0.0821898	0.187454	0.941836
anks1b	3.21007	-1.03303	0.00137098	0.00931766	ENSDARG00000003512	286	FALSE	FALSE	407	0.0214694	0.0212422	FALSE	0.0238332	0.13691	0.633129
smim20	3.19556	-0.664876	0.00144053	0.00975623	ENSDARG00000112670	761	FALSE	FALSE	926	0.0496228	0.0484308	FALSE	0.0540075	-0.033957	-0.410469
tgif1	3.19392	-0.995039	0.00144963	0.00980417	ENSDARG00000059337	340	FALSE	FALSE	427	0.0222796	0.022035	FALSE	0.0249419	0.00423326	-0.177216
trib2	3.18656	-1.44443	0.0014877	0.0100407	ENSDARG00000068179	163	FALSE	FALSE	217	0.0110385	0.0109781	FALSE	0.0118647	0.00460076	-0.174971
sgce	3.18436	-0.742406	0.00149723	0.010098	ENSDARG00000012138	621	FALSE	FALSE	755	0.0412679	0.0404391	FALSE	0.0465462	0.0240422	-0.0562297
zgc:162509	3.17908	-1.14498	0.00152531	0.0102802	ENSDARG00000070604	240	FALSE	FALSE	328	0.0173173	0.0171691	FALSE	0.0185792	0.0293297	-0.0239351
itprid2	3.17252	-1.1318	0.00155935	0.0104951	ENSDARG00000038938	222	FALSE	FALSE	291	0.0151906	0.0150764	FALSE	0.0184025	0.0865291	0.325419
ier3ip1	3.1717	-0.427941	0.00156174	0.0105039	ENSDARG00000039601	1659	FALSE	FALSE	2028	0.116867	0.110527	FALSE	0.12279	-0.0385328	-0.438416
cxxc5b	3.171	-1.44556	0.00156822	0.0105402	ENSDARG00000075735	137	FALSE	FALSE	178	0.00911439	0.0090731	FALSE	0.0104937	0.0318253	-0.00869286
psmb1	3.16732	-0.393444	0.00158477	0.0106367	ENSDARG00000009640	1852	FALSE	FALSE	2264	0.135956	0.127475	FALSE	0.140778	-0.0337001	-0.4089
tmed7	3.16589	-0.5215	0.00159334	0.0106794	ENSDARG00000046022	1135	FALSE	FALSE	1392	0.0773204	0.0744768	FALSE	0.0843841	-0.0158107	-0.299638
lrrc59	3.16293	-0.737813	0.00161074	0.0107589	ENSDARG00000071426	641	FALSE	FALSE	768	0.0432427	0.0423338	FALSE	0.0457508	0.0124352	-0.127121
cfl1	3.16137	-0.168468	0.00161619	0.0107805	ENSDARG00000021124	7830	FALSE	FALSE	11371	1.23475	0.804128	FALSE	0.876958	0.255557	-0.542702
slc7a3a	3.15857	-1.03699	0.00163558	0.0108949	ENSDARG00000020645	307	FALSE	FALSE	390	0.0209125	0.0206968	FALSE	0.0241478	0.0545772	0.130267
flj13639	3.15478	-2.01724	0.00165877	0.0110342	ENSDARG00000010764	80	FALSE	FALSE	90	0.00460783	0.00459724	FALSE	0.00601902	0.00306293	-0.184364
fam133b	3.15251	-0.572094	0.00166764	0.0110781	ENSDARG00000013863	947	FALSE	FALSE	1201	0.0658261	0.0637502	FALSE	0.0681822	-0.0258141	-0.360735
adam9	3.15104	-0.915962	0.00167726	0.0111344	ENSDARG00000010070	378	FALSE	FALSE	489	0.0256215	0.0252988	FALSE	0.0274265	-0.0168938	-0.306253
dpy30	3.14715	-0.38229	0.00169755	0.0112307	ENSDARG00000004427	2058	FALSE	FALSE	2477	0.155096	0.144184	FALSE	0.162326	0.0119821	-0.129888
cpne1	3.14441	-0.47501	0.00171395	0.0113237	ENSDARG00000075536	1414	FALSE	FALSE	1751	0.0993974	0.0947622	FALSE	0.10695	0.00260266	-0.187175
supt4h1	3.14381	-0.729244	0.00171833	0.0113372	ENSDARG00000113969	610	FALSE	FALSE	767	0.0409135	0.0400987	FALSE	0.0424062	-0.0411379	-0.454327
ddx61	3.1429	-0.503015	0.00172232	0.0113558	ENSDARG00000018425	1176	FALSE	FALSE	1539	0.0868905	0.0833208	FALSE	0.0883207	0.00945496	-0.145323
eif4g1a	3.12651	-0.479034	0.00182028	0.0119611	ENSDARG00000006200	1283	FALSE	FALSE	1667	0.0956504	0.0913482	FALSE	0.10537	0.0689956	0.218331
atp5if1b	3.11428	-0.344159	0.00189584	0.012424	ENSDARG00000044092	2339	FALSE	FALSE	3218	0.195909	0.178906	FALSE	0.191273	0.0358947	0.0161612
sub1a	3.10865	-0.315074	0.00193204	0.0126272	ENSDARG00000053446	2803	FALSE	FALSE	3531	0.240468	0.215489	FALSE	0.230179	0.036419	-0.609865
arrdc3b	3.10264	-0.536693	0.00197216	0.012872	ENSDARG00000036028	985	FALSE	FALSE	1269	0.0713454	0.0689152	FALSE	0.0799663	0.0626496	0.179571
plod1a	3.0891	-0.628955	0.00206399	0.0134353	ENSDARG00000059746	739	FALSE	FALSE	918	0.0504329	0.0492024	FALSE	0.0556262	0.0117786	-0.131132
tspan31	3.08627	-0.723632	0.00208399	0.0135383	ENSDARG00000074554	562	FALSE	FALSE	719	0.0378753	0.0371757	FALSE	0.0426242	0.0113872	-0.133522
zeb2b	3.08174	-1.96139	0.00211954	0.0137416	ENSDARG00000078416	79	FALSE	FALSE	99	0.00511418	0.00510115	FALSE	0.00594635	0.00546884	-0.169669
rhbdf1a	3.07499	-0.739621	0.00216387	0.0139824	ENSDARG00000036541	543	FALSE	FALSE	691	0.0375209	0.0368341	FALSE	0.0416897	0.0433879	0.0619272
pa2g4b	3.07284	-0.778179	0.00217989	0.0140672	ENSDARG00000070657	524	FALSE	FALSE	664	0.0353436	0.0347333	FALSE	0.0375807	0.00144186	-0.194265
ugt2a7-2	3.06677	-1.44911	0.00222614	0.0143181	ENSDARG00000091624	143	FALSE	FALSE	183	0.00936756	0.00932396	FALSE	0.0105941	0.022646	-0.0647569
manf	3.06366	-0.463492	0.00224526	0.0144219	ENSDARG00000063177	1316	FALSE	FALSE	1685	0.0965619	0.0921797	FALSE	0.103423	0.0300866	-0.0193124
CU469362.1	3.06326	-1.05401	0.0022507	0.0144473	ENSDARG00000096857	245	FALSE	FALSE	342	0.0175199	0.0173682	FALSE	0.0203903	0.0392326	0.0365483
lpl	3.05618	-0.776025	0.00230247	0.0147601	ENSDARG00000087697	451	FALSE	FALSE	633	0.0388374	0.0381022	FALSE	0.0465568	0.434133	2.44846
cnn2	3.05437	-0.45824	0.00231529	0.0148228	ENSDARG00000035858	1349	FALSE	FALSE	1704	0.101879	0.0970165	FALSE	0.103696	0.0094814	-0.145162
si:dkeyp-72a4.1	3.05233	-3.11144	0.00233811	0.0149213	ENSDARG00000093985	33	FALSE	FALSE	40	0.00207605	0.0020739	FALSE	0.00240717	-0.0579374	-0.556933
tomm20a	3.05055	-0.531416	0.00234497	0.0149536	ENSDARG00000103163	1018	FALSE	FALSE	1247	0.0686111	0.0663597	FALSE	0.0751305	0.00244564	-0.188134
C25H12orf73	3.04591	-0.666622	0.00238137	0.0151559	ENSDARG00000045797	613	FALSE	FALSE	765	0.0409641	0.0401473	FALSE	0.0439521	-0.0357173	-0.42122
ice2	3.04559	-1.61626	0.00238774	0.0151865	ENSDARG00000086670	111	FALSE	FALSE	129	0.00678515	0.00676224	FALSE	0.0081707	0.0422427	0.054933
zgc:136858	3.04309	-2.55442	0.00240913	0.0152925	ENSDARG00000070830	43	FALSE	FALSE	53	0.00278495	0.00278108	FALSE	0.00263738	-0.129131	-0.991761
cav2	3.03796	-0.807258	0.00244603	0.0155064	ENSDARG00000052000	468	FALSE	FALSE	624	0.034027	0.0334609	FALSE	0.0366887	0.0837241	0.308287
sept7a	3.03721	-0.636365	0.00245138	0.0155302	ENSDARG00000087647	761	FALSE	FALSE	966	0.0534204	0.0520424	FALSE	0.0569039	0.034091	0.00514513
atp5mf	3.03092	-0.193273	0.0024995	0.0158041	ENSDARG00000037867	6191	FALSE	FALSE	8785	0.771786	0.571988	FALSE	0.612109	0.152621	-0.773441
nuak1b	3.03087	-0.730202	0.00250219	0.0158108	ENSDARG00000028676	489	FALSE	FALSE	696	0.0366095	0.0359552	FALSE	0.0399146	0.0857278	0.320525
rgl1	3.0279	-0.646323	0.00252656	0.0159545	ENSDARG00000005989	640	FALSE	FALSE	844	0.0448124	0.0438373	FALSE	0.0487732	0.00675083	-0.161839
bcl6b	3.02686	-1.04555	0.00253676	0.0159927	ENSDARG00000069335	246	FALSE	FALSE	343	0.0209631	0.0207464	FALSE	0.022314	0.347504	1.91936
dpm2	3.01677	-0.553339	0.0026201	0.0164595	ENSDARG00000095623	909	FALSE	FALSE	1084	0.058484	0.0568377	FALSE	0.064297	-0.0584993	-0.560365
runx1t1	3.01638	-1.71578	0.00262821	0.0164998	ENSDARG00000003680	95	FALSE	FALSE	135	0.00708897	0.00706396	FALSE	0.00727252	-0.0120309	-0.276552
npc1	3.01559	-0.75704	0.00263143	0.0165093	ENSDARG00000017180	490	FALSE	FALSE	633	0.0333688	0.0328241	FALSE	0.0382281	0.033357	0.000662134
arhgdia	3.00979	-0.328152	0.00267954	0.0167895	ENSDARG00000043795	2514	FALSE	FALSE	3321	0.201377	0.183469	FALSE	0.198645	0.00628428	-0.164689
rapgef5b	2.99967	-2.17599	0.00277593	0.0173375	ENSDARG00000074307	55	FALSE	FALSE	79	0.00405084	0.00404266	FALSE	0.00404225	-0.0340742	-0.411185
serpine2	2.99351	-0.78018	0.00282723	0.0176126	ENSDARG00000029353	455	FALSE	FALSE	544	0.0312927	0.0308131	FALSE	0.0351662	0.200265	1.02008
2002-09-01	2.98639	-0.476342	0.00289295	0.0179989	ENSDARG00000027590	1301	FALSE	FALSE	1763	0.099043	0.0944398	FALSE	0.103331	0.0596683	0.161362
ybx1	2.98312	-0.166079	0.00292049	0.0181586	ENSDARG00000004757	7381	FALSE	FALSE	10509	1.10163	0.742711	FALSE	0.802574	0.236349	-0.590256
fbxl7	2.98309	-1.55265	0.00292793	0.0181816	ENSDARG00000062251	120	FALSE	FALSE	154	0.00810168	0.00806903	FALSE	0.00883872	0.0620975	0.176199
caprin1a	2.97912	-0.689308	0.00296219	0.0183475	ENSDARG00000009346	578	FALSE	FALSE	735	0.0387361	0.0380047	FALSE	0.0440571	0.022695	-0.0644577
atpv0e2	2.97651	-1.3311	0.00299101	0.0184931	ENSDARG00000059057	186	FALSE	FALSE	222	0.0116462	0.0115789	FALSE	0.0134263	0.0640873	0.188352
CR847566.1	2.9765	-1.51632	0.00299124	0.0184931	ENSDARG00000093232	126	FALSE	FALSE	171	0.00886121	0.00882218	FALSE	0.0095037	0.0120224	-0.129642
sp1	2.97202	-1.38028	0.00303426	0.0187222	ENSDARG00000088347	153	FALSE	FALSE	185	0.00962074	0.00957476	FALSE	0.0107169	-0.0458726	-0.483246
slc22a31	2.96981	-0.756252	0.0030527	0.0188121	ENSDARG00000078882	472	FALSE	FALSE	615	0.0337232	0.0331671	FALSE	0.0401145	0.214161	1.10495
CU467861.6	2.96531	-0.921773	0.00309846	0.0190457	ENSDARG00000092337	333	FALSE	FALSE	406	0.0218239	0.0215892	FALSE	0.0230174	-0.00113339	-0.209993
zfhx3	2.96408	-0.591994	0.0031094	0.0190888	ENSDARG00000103057	810	FALSE	FALSE	1025	0.0551927	0.0537234	FALSE	0.0610599	-0.00359299	-0.225016
prkcsh	2.96071	-0.576281	0.00314376	0.0192632	ENSDARG00000004470	902	FALSE	FALSE	1127	0.0619272	0.0600854	FALSE	0.0658683	-0.0296625	-0.38424
eif4a1a	2.95903	-0.370493	0.00315825	0.0193398	ENSDARG00000092115	1862	FALSE	FALSE	2387	0.143298	0.133917	FALSE	0.149366	0.0410378	0.0475736
specc1	2.93789	-1.76321	0.00338688	0.0205373	ENSDARG00000029480	90	FALSE	FALSE	117	0.00607626	0.00605787	FALSE	0.00682219	0.0586749	0.155295
dnase1l4.2	2.93499	-1.17936	0.00341639	0.0206987	ENSDARG00000011376	194	FALSE	FALSE	275	0.0143805	0.0142781	FALSE	0.0155976	0.0323606	-0.0054239
si:dkey-182g1.2-1	2.93449	-1.94429	0.00342441	0.0207344	ENSDARG00000052680	76	FALSE	FALSE	97	0.00511418	0.00510115	FALSE	0.00574999	0.0611259	0.170265
ndufs4	2.93312	-0.439782	0.00343218	0.02076	ENSDARG00000052840	1328	FALSE	FALSE	1705	0.0980303	0.0935179	FALSE	0.0999499	0.00157425	-0.193456
h1-0	2.93018	-0.436077	0.00346514	0.0209158	ENSDARG00000038559	1428	FALSE	FALSE	1946	0.121373	0.114554	FALSE	0.127747	0.212292	1.09353
polr2d	2.92842	-0.4746	0.00348433	0.0210185	ENSDARG00000076509	1138	FALSE	FALSE	1358	0.0764089	0.0736304	FALSE	0.0829518	-0.032948	-0.404306
prrc1	2.92577	-0.978143	0.00351803	0.0212086	ENSDARG00000044304	312	FALSE	FALSE	393	0.020558	0.0203495	FALSE	0.0238907	0.0480854	0.0906177
srsf3b	2.92263	-0.467739	0.00354948	0.021332	ENSDARG00000059360	1207	FALSE	FALSE	1513	0.0873968	0.0837866	FALSE	0.092203	0.020155	-0.0799713
castor2	2.9206	-1.34777	0.00357794	0.0214869	ENSDARG00000018985	165	FALSE	FALSE	218	0.0111398	0.0110782	FALSE	0.011638	-0.0341107	-0.411407
wdr83os	2.91994	-0.435394	0.00357967	0.0214869	ENSDARG00000025554	1362	FALSE	FALSE	1638	0.0940807	0.0899145	FALSE	0.0998806	-0.0283554	-0.376256
ptprb	2.91793	-0.708608	0.00360375	0.0216047	ENSDARG00000076624	480	FALSE	FALSE	716	0.0417236	0.0408767	FALSE	0.0420098	0.14059	0.655607
smarce1	2.91449	-0.615911	0.00364412	0.0218198	ENSDARG00000016871	746	FALSE	FALSE	942	0.0501291	0.0489131	FALSE	0.0541824	-0.0143663	-0.290815
glod5	2.91309	-0.96655	0.00366266	0.0219173	ENSDARG00000071871	319	FALSE	FALSE	380	0.020001	0.0198036	FALSE	0.0229782	-0.00417383	-0.228563
sumo2b	2.90698	-0.272969	0.00372903	0.0222733	ENSDARG00000102741	3291	FALSE	FALSE	4090	0.278141	0.245406	FALSE	0.274491	0.0704101	-0.551055
fbxl6	2.90547	-0.909567	0.0037517	0.0223811	ENSDARG00000077227	344	FALSE	FALSE	462	0.0245076	0.0242121	FALSE	0.0259448	0.00671757	-0.162043
vaspb	2.90382	-0.550628	0.00376801	0.0224509	ENSDARG00000017105	825	FALSE	FALSE	1056	0.0570155	0.0554494	FALSE	0.062975	0.000233949	-0.201642
pfn2l	2.89971	-0.361433	0.00381602	0.0226259	ENSDARG00000012682	1871	FALSE	FALSE	2536	0.149577	0.139394	FALSE	0.147746	0.0167065	-0.101034
nes	2.89732	-1.53705	0.00385125	0.0227653	ENSDARG00000088805	105	FALSE	FALSE	137	0.00724087	0.00721478	FALSE	0.00766832	0.0194353	-0.0843672
tnfrsf9a	2.89526	-0.803161	0.00387287	0.0228792	ENSDARG00000060498	387	FALSE	FALSE	538	0.0329131	0.032383	FALSE	0.0345566	0.328634	1.80411
si:ch211-262i1.6	2.88743	-1.06828	0.00397207	0.0234367	ENSDARG00000101341	241	FALSE	FALSE	304	0.0156464	0.0155252	FALSE	0.0176603	0.0104281	-0.13938
mrpl52	2.87773	-0.599788	0.00409196	0.0240418	ENSDARG00000090568	718	FALSE	FALSE	900	0.0496228	0.0484308	FALSE	0.0520896	-0.00611678	-0.24043
txnl4a	2.87508	-0.670307	0.00412713	0.0242191	ENSDARG00000036190	596	FALSE	FALSE	705	0.037369	0.0366877	FALSE	0.0425656	-0.0289052	-0.379614
plpp2b	2.86403	-1.18754	0.0042758	0.024896	ENSDARG00000028896	201	FALSE	FALSE	251	0.0130133	0.0129294	FALSE	0.0141617	0.0325874	-0.00403818
eps8a	2.85734	-2.11286	0.00436918	0.0253839	ENSDARG00000102128	57	FALSE	FALSE	87	0.00445592	0.00444602	FALSE	0.00419043	-0.013544	-0.285793
rnf185	2.85055	-0.603026	0.00445619	0.0257917	ENSDARG00000032997	736	FALSE	FALSE	885	0.0475973	0.0464993	FALSE	0.0537823	-0.0124755	-0.279267
ythdf1	2.84214	-0.889171	0.00457573	0.0263892	ENSDARG00000016447	312	FALSE	FALSE	403	0.0208618	0.0206472	FALSE	0.0249333	0.0400258	0.0413925
lyrm4	2.83064	-0.515141	0.00473971	0.0272863	ENSDARG00000078352	952	FALSE	FALSE	1161	0.0629399	0.0610386	FALSE	0.067797	-0.0551948	-0.540182
tm2d2	2.82742	-1.30101	0.00479229	0.0275238	ENSDARG00000035515	157	FALSE	FALSE	185	0.00951947	0.00947444	FALSE	0.0102834	-0.104163	-0.839261
ank3b	2.82312	-1.93064	0.00485834	0.0278537	ENSDARG00000110151	62	FALSE	FALSE	83	0.00420274	0.00419394	FALSE	0.0053653	0.120827	0.534897
snai1b	2.82291	-1.08509	0.00485765	0.0278537	ENSDARG00000046019	202	FALSE	FALSE	255	0.0133171	0.0132292	FALSE	0.0152129	0.0109941	-0.135923
cmtm7	2.82157	-0.812673	0.0048764	0.0279408	ENSDARG00000010032	374	FALSE	FALSE	467	0.0245076	0.0242121	FALSE	0.0280564	0.017121	-0.0985018
acvr1ba	2.81923	-1.18322	0.0049139	0.0281224	ENSDARG00000018968	179	FALSE	FALSE	247	0.0127601	0.0126794	FALSE	0.0124999	0.00175936	-0.192326
ptp4a2a	2.81378	-0.708525	0.00499473	0.0285178	ENSDARG00000087443	507	FALSE	FALSE	610	0.0328118	0.032285	FALSE	0.0349279	-0.0501427	-0.509325
zgc:56525	2.81322	-0.836612	0.00500451	0.0285385	ENSDARG00000025858	367	FALSE	FALSE	441	0.023343	0.0230747	FALSE	0.0261292	-0.0364649	-0.425786
utp3	2.81036	-1.32377	0.00505148	0.0287405	ENSDARG00000056720	142	FALSE	FALSE	188	0.00977265	0.0097252	FALSE	0.0104486	-0.00915833	-0.259007
vcp	2.80769	-0.399711	0.00508678	0.0289244	ENSDARG00000020008	1494	FALSE	FALSE	1980	0.111904	0.106074	FALSE	0.11558	0.00769519	-0.156072
FAT4	2.80756	-1.22411	0.00509444	0.0289474	ENSDARG00000105285	159	FALSE	FALSE	219	0.0112917	0.0112284	FALSE	0.0122257	0.00537968	-0.170214
arhgef9b	2.80744	-1.26776	0.00509679	0.0289474	ENSDARG00000078624	152	FALSE	FALSE	199	0.0106841	0.0106274	FALSE	0.0118326	0.0291147	-0.0252485
abcc12	2.80557	-1.52045	0.00512729	0.0290866	ENSDARG00000013050	103	FALSE	FALSE	129	0.00683579	0.00681253	FALSE	0.00867146	0.110391	0.471161
rabac1	2.80271	-0.420482	0.00516659	0.0292924	ENSDARG00000004171	1441	FALSE	FALSE	1913	0.113575	0.107576	FALSE	0.12341	0.121646	0.539901
CR589944.1	2.80092	-0.860413	0.00519761	0.0294168	ENSDARG00000096988	332	FALSE	FALSE	424	0.0223809	0.0221341	FALSE	0.0259367	0.0462053	0.0791353
swt1	2.79971	-1.3432	0.00522032	0.0295281	ENSDARG00000094010	147	FALSE	FALSE	180	0.00931693	0.00927379	FALSE	0.0108726	0.013773	-0.11895
sept9a	2.79522	-0.730455	0.00528876	0.029863	ENSDARG00000020235	480	FALSE	FALSE	623	0.0331156	0.0325791	FALSE	0.0359122	0.0276052	-0.0344681
ptprk	2.7908	-0.851355	0.00536145	0.0302559	ENSDARG00000063416	339	FALSE	FALSE	437	0.0234949	0.0232231	FALSE	0.0253667	0.0102893	-0.140228
si:dkey-188i13.11	2.78911	-0.330437	0.0053846	0.0303512	ENSDARG00000092895	2060	FALSE	FALSE	2596	0.1594	0.147903	FALSE	0.158911	-0.0198787	-0.324484
ppp2cb	2.78839	-0.405698	0.00539761	0.0303717	ENSDARG00000099241	1455	FALSE	FALSE	1818	0.103296	0.0983024	FALSE	0.109768	0.000136036	-0.20224
2015-09-01	2.77994	-0.691566	0.0055416	0.0310202	ENSDARG00000102889	521	FALSE	FALSE	689	0.0366095	0.0359552	FALSE	0.0387926	0.015152	-0.110528
carhsp1	2.77555	-1.10439	0.00561821	0.0314074	ENSDARG00000053129	185	FALSE	FALSE	235	0.0120512	0.0119792	FALSE	0.013712	-0.0189233	-0.318648
rcan1a	2.77268	-0.519589	0.00566447	0.0315987	ENSDARG00000003109	914	FALSE	FALSE	1255	0.0694719	0.067165	FALSE	0.073209	0.0825217	0.300943
tram2	2.76542	-0.867609	0.00579312	0.0322423	ENSDARG00000030092	315	FALSE	FALSE	377	0.0198491	0.0196547	FALSE	0.0238339	0.040897	0.0467136
nip7	2.73588	-0.902124	0.00633658	0.0350062	ENSDARG00000059075	307	FALSE	FALSE	359	0.0190389	0.01886	FALSE	0.0217324	-0.0350408	-0.417088
hist1h4l-17	2.72073	-2.72606	0.00663941	0.0364717	ENSDARG00000105382	30	FALSE	FALSE	35	0.00187351	0.00187176	FALSE	0.00215718	-0.102463	-0.828877
hmgb3b	2.71672	-0.779859	0.00671123	0.0367415	ENSDARG00000006408	398	FALSE	FALSE	534	0.0281027	0.0277151	FALSE	0.0297141	-0.0105203	-0.267326
egr1	2.71355	-0.302851	0.0067701	0.0370013	ENSDARG00000037421	2510	FALSE	FALSE	3256	0.226492	0.204158	FALSE	0.236036	0.369781	-0.0330997
sar1b	2.71007	-0.51361	0.00684319	0.0372539	ENSDARG00000103403	868	FALSE	FALSE	1088	0.0601043	0.0583673	FALSE	0.0662065	0.0143957	-0.115147
gatad2ab	2.70729	-0.97989	0.00690392	0.0375552	ENSDARG00000006192	226	FALSE	FALSE	308	0.0157476	0.0156249	FALSE	0.0186539	0.0653439	0.196027
hnrnpaba	2.70597	-0.276936	0.00692569	0.0376398	ENSDARG00000007960	2875	FALSE	FALSE	3774	0.235404	0.211398	FALSE	0.236673	0.0372261	-0.608468
nap1l1	2.70367	-0.66077	0.00697601	0.0378709	ENSDARG00000101813	501	FALSE	FALSE	646	0.0344828	0.0339016	FALSE	0.0359384	-0.0403725	-0.449652
si:ch211-212d10.2	2.70277	-2.08961	0.00700522	0.037987	ENSDARG00000071333	65	FALSE	FALSE	73	0.00374703	0.00374002	FALSE	0.0043354	-0.0204707	-0.328099
mylk5	2.70184	-2.63572	0.00702532	0.0380592	ENSDARG00000075164	33	FALSE	FALSE	38	0.00197478	0.00197284	FALSE	0.00257738	0.026637	-0.0403816
kdr	2.70135	-1.543	0.0070303	0.0380592	ENSDARG00000017321	86	FALSE	FALSE	110	0.00577244	0.00575585	FALSE	0.00727281	0.136546	0.630907
si:zfos-169g10.3	2.70113	-0.388812	0.00702828	0.0380592	ENSDARG00000099309	1557	FALSE	FALSE	1934	0.115044	0.108894	FALSE	0.115143	-0.0407497	-0.451956
slc30a7	2.6997	-0.767703	0.00706021	0.0381998	ENSDARG00000019998	380	FALSE	FALSE	464	0.0244569	0.0241627	FALSE	0.0278971	0.037332	0.0249398
si:ch211-57n23.1	2.69342	-1.37732	0.0071982	0.0388599	ENSDARG00000099891	122	FALSE	FALSE	145	0.0078485	0.00781786	FALSE	0.00775651	-0.0512703	-0.516212
arhgef7b	2.69303	-1.21895	0.00720733	0.0388875	ENSDARG00000073848	170	FALSE	FALSE	227	0.0118487	0.0117791	FALSE	0.014307	0.132865	0.60842
gpr156	2.68917	-1.69265	0.00729211	0.0393013	ENSDARG00000086215	83	FALSE	FALSE	105	0.00551927	0.00550409	FALSE	0.00617663	0.0277054	-0.033856
sult2st3	2.68311	-0.90725	0.00741884	0.0398958	ENSDARG00000028367	265	FALSE	FALSE	390	0.0213175	0.0210935	FALSE	0.0238804	0.237019	1.24456
arhgap23a	2.67905	-1.1431	0.0075106	0.0403131	ENSDARG00000052950	173	FALSE	FALSE	209	0.0107347	0.0106775	FALSE	0.0127175	0.0281525	-0.0311254
prdm1a	2.67878	-2.68005	0.00752362	0.0403131	ENSDARG00000002445	30	FALSE	FALSE	39	0.00217733	0.00217496	FALSE	0.00242665	0.0632971	0.183526
cdt1	2.67852	-2.69425	0.00752966	0.0403131	ENSDARG00000051854	30	FALSE	FALSE	43	0.00217733	0.00217496	FALSE	0.00252333	0.0276614	-0.0341249
rab6a	2.67414	-0.791577	0.00761889	0.0407235	ENSDARG00000103714	384	FALSE	FALSE	489	0.0255709	0.0252494	FALSE	0.0271229	-0.0106456	-0.268091
nars1	2.67371	-0.551659	0.00762576	0.0407378	ENSDARG00000061100	737	FALSE	FALSE	901	0.0492683	0.0480931	FALSE	0.0557845	0.0102385	-0.140538
zgc:114174	2.67351	-1.46531	0.00763844	0.0407831	ENSDARG00000057884	120	FALSE	FALSE	146	0.00749405	0.00746611	FALSE	0.00830208	-0.039462	-0.444092
fhl2a	2.67193	-0.817968	0.00766731	0.0408474	ENSDARG00000042018	321	FALSE	FALSE	401	0.023191	0.0229262	FALSE	0.0229744	0.0179293	-0.0935651
prmt1	2.66333	-0.359108	0.0078611	0.0417201	ENSDARG00000010246	1656	FALSE	FALSE	2205	0.131602	0.123634	FALSE	0.136571	0.0610532	0.169821
ttc3	2.66211	-1.23872	0.00789776	0.0418913	ENSDARG00000086075	149	FALSE	FALSE	179	0.00911439	0.0090731	FALSE	0.0105725	-0.056643	-0.549027
gse1	2.66099	-1.28777	0.0079243	0.041951	ENSDARG00000062020	139	FALSE	FALSE	185	0.00936756	0.00932396	FALSE	0.0105532	0.00887152	-0.148887
lrrc15	2.66086	-0.663691	0.00792216	0.041951	ENSDARG00000070792	525	FALSE	FALSE	725	0.0393438	0.0385895	FALSE	0.0411645	0.0924328	0.361477
gpx7	2.66005	-1.55445	0.00794835	0.0420449	ENSDARG00000091511	108	FALSE	FALSE	118	0.00612689	0.0061082	FALSE	0.00741321	0.00550258	-0.169463
ube2d2	2.65699	-0.357247	0.00800957	0.0423456	ENSDARG00000043484	1687	FALSE	FALSE	2165	0.124513	0.11735	FALSE	0.132468	0.0218357	-0.0697062
pde4ba	2.65658	-0.622553	0.00802174	0.0423869	ENSDARG00000032868	579	FALSE	FALSE	759	0.0423819	0.0415084	FALSE	0.0448471	0.0771259	0.267987
aopep	2.65534	-0.838247	0.00805382	0.0425102	ENSDARG00000068461	334	FALSE	FALSE	427	0.0230391	0.0227777	FALSE	0.0241168	-0.0152352	-0.296122
ccn2b	2.64667	-1.75467	0.00826731	0.043566	ENSDARG00000104292	74	FALSE	FALSE	102	0.00526609	0.00525227	FALSE	0.00557448	0.0594342	0.159933
ttc27	2.64547	-1.50832	0.00829527	0.0436896	ENSDARG00000007918	98	FALSE	FALSE	117	0.00597499	0.00595721	FALSE	0.00737247	0.0171665	-0.0982243
prcp	2.64509	-1.16994	0.0083025	0.043704	ENSDARG00000037883	160	FALSE	FALSE	201	0.0103803	0.0103268	FALSE	0.0126533	0.0112253	-0.134511
ddx39ab	2.64413	-0.596452	0.00832214	0.0437836	ENSDARG00000015111	688	FALSE	FALSE	833	0.0453694	0.0443703	FALSE	0.0494929	0.00524727	-0.171023
derl2	2.64173	-0.790597	0.00838266	0.0440268	ENSDARG00000042401	390	FALSE	FALSE	465	0.0245582	0.0242615	FALSE	0.0270731	-0.0404554	-0.450159
si:dkey-19a16.7	2.64156	-0.909904	0.00838649	0.0440268	ENSDARG00000071644	263	FALSE	FALSE	348	0.017925	0.0177662	FALSE	0.0196155	-0.0212262	-0.332714
kdm2ba	2.6378	-1.45311	0.00848416	0.0444675	ENSDARG00000036593	111	FALSE	FALSE	153	0.00779786	0.00776762	FALSE	0.00849015	0.0168225	-0.100325
ftr82	2.6278	-0.938514	0.00873061	0.0456852	ENSDARG00000055647	247	FALSE	FALSE	324	0.0170135	0.0168704	FALSE	0.0188319	0.0850377	0.31631
atp5if1a	2.6235	-0.261721	0.00883396	0.0461266	ENSDARG00000067975	2908	FALSE	FALSE	3674	0.238442	0.213855	FALSE	0.236924	0.0171174	-0.643259
tk2	2.62141	-1.74759	0.00890175	0.0464057	ENSDARG00000046127	79	FALSE	FALSE	95	0.00486101	0.00484923	FALSE	0.00615981	0.0605709	0.166875
col4a1	2.61939	-0.572126	0.00894439	0.046578	ENSDARG00000055009	674	FALSE	FALSE	920	0.0526103	0.051273	FALSE	0.0533091	0.133456	0.612035
si:ch73-234b20.5	2.61415	-0.583466	0.00908135	0.04719	ENSDARG00000086996	618	FALSE	FALSE	776	0.0416224	0.0407795	FALSE	0.0444795	-0.0347658	-0.415409
btbd6a	2.6086	-1.69298	0.0092376	0.0478739	ENSDARG00000076440	69	FALSE	FALSE	100	0.00526609	0.00525227	FALSE	0.00568402	0.0528754	0.119874
papss2b	2.60428	-0.780924	0.00934695	0.0483844	ENSDARG00000056600	340	FALSE	FALSE	411	0.0216213	0.0213909	FALSE	0.0244113	-0.0224119	-0.339955
csnk1a1	2.59574	-0.541443	0.00957887	0.0494577	ENSDARG00000052674	719	FALSE	FALSE	960	0.0503823	0.0491542	FALSE	0.0543512	-0.00102215	-0.209314
atp2b1a	2.59164	-0.990348	0.0096983	0.0499681	ENSDARG00000012684	231	FALSE	FALSE	295	0.0155957	0.0154754	FALSE	0.0167144	-0.00426267	-0.229106
cux1a	2.58786	-0.635885	0.00980069	0.0503887	ENSDARG00000078459	531	FALSE	FALSE	705	0.0372171	0.0365412	FALSE	0.0383264	-0.0393291	-0.44328
taf13	2.58726	-0.441416	0.00981551	0.0504111	ENSDARG00000070834	1091	FALSE	FALSE	1390	0.0766115	0.0738186	FALSE	0.0809566	-0.0172541	-0.308453
ext2	2.58608	-0.806997	0.00985302	0.0505507	ENSDARG00000056648	345	FALSE	FALSE	449	0.023191	0.0229262	FALSE	0.0251013	0.0239413	-0.0568458
tmco1	2.58577	-0.749489	0.00985984	0.050559	ENSDARG00000069099	359	FALSE	FALSE	433	0.0224315	0.0221836	FALSE	0.0268475	0.0113465	-0.13377
cox6a2	2.5846	-0.259575	0.00988449	0.0506586	ENSDARG00000054588	2660	FALSE	FALSE	4451	0.313586	0.27276	FALSE	0.283751	0.52088	0.228323
fam3c	2.57659	-0.799143	0.0101244	0.0517776	ENSDARG00000056152	317	FALSE	FALSE	430	0.0221783	0.021936	FALSE	0.0239297	0.00840698	-0.151724
rab43	2.57638	-1.19265	0.0101348	0.0517776	ENSDARG00000059404	144	FALSE	FALSE	202	0.0102284	0.0101764	FALSE	0.0103011	-0.0673471	-0.614404
tomm20b	2.57404	-0.456858	0.010196	0.0520333	ENSDARG00000103566	1016	FALSE	FALSE	1252	0.0696238	0.067307	FALSE	0.0731562	-0.0154498	-0.297433
CR388166.2	2.56987	-1.21772	0.0103265	0.0525633	ENSDARG00000095025	145	FALSE	FALSE	183	0.00931693	0.00927379	FALSE	0.0113877	0.0637647	0.186382
si:dkey-237i9.8	2.56864	-2.15251	0.0103677	0.0527178	ENSDARG00000103020	43	FALSE	FALSE	65	0.00334194	0.00333637	FALSE	0.00316494	-0.035576	-0.420357
galnt1	2.56861	-0.602883	0.0103574	0.0526933	ENSDARG00000061335	569	FALSE	FALSE	711	0.0380272	0.037322	FALSE	0.0431135	0.0196514	-0.0830473
zgc:114046	2.56483	-1.60888	0.0104795	0.0532587	ENSDARG00000091728	81	FALSE	FALSE	115	0.00638007	0.0063598	FALSE	0.00710706	0.146226	0.690027
exoc6	2.56445	-1.05581	0.0104858	0.0532628	ENSDARG00000020521	177	FALSE	FALSE	257	0.013064	0.0129794	FALSE	0.0138499	0.0194067	-0.0845417
lims1	2.56333	-0.327005	0.0105115	0.0533654	ENSDARG00000026985	1824	FALSE	FALSE	2400	0.142387	0.13312	FALSE	0.145549	0.0310572	-0.0133843
rac1a	2.56156	-0.372731	0.010566	0.0536137	ENSDARG00000074849	1454	FALSE	FALSE	1910	0.109474	0.103886	FALSE	0.115442	0.0336671	0.00255624
timm8b	2.56109	-0.513688	0.0105812	0.0536628	ENSDARG00000055708	775	FALSE	FALSE	952	0.0529141	0.0515616	FALSE	0.053993	-0.0285835	-0.377649
tbc1d10aa	2.55981	-0.769601	0.0106234	0.0538489	ENSDARG00000102070	344	FALSE	FALSE	437	0.0226847	0.0224312	FALSE	0.0260623	-0.00166286	-0.213227
ndufb8	2.55875	-0.235418	0.0106489	0.0539217	ENSDARG00000010113	3346	FALSE	FALSE	4376	0.298395	0.261129	FALSE	0.280613	0.0402738	-0.603195
eya2	2.55821	-2.31177	0.0106825	0.0540636	ENSDARG00000018984	38	FALSE	FALSE	47	0.0024305	0.00242755	FALSE	0.0030473	0.0734117	0.245302
sdf2	2.55744	-1.19577	0.0107008	0.054128	ENSDARG00000024026	163	FALSE	FALSE	197	0.0103803	0.0103268	FALSE	0.0124108	0.126584	0.570059
hmcn1	2.55015	-1.30551	0.0109256	0.0550645	ENSDARG00000016936	126	FALSE	FALSE	165	0.0085574	0.00852099	FALSE	0.00860503	-0.0642105	-0.595247
mrpl14	2.54936	-0.629398	0.0109441	0.0551284	ENSDARG00000068886	547	FALSE	FALSE	675	0.0364069	0.0357598	FALSE	0.037149	-0.0613851	-0.577991
COX5B	2.54731	-0.165068	0.011	0.0553246	ENSDARG00000015978	5841	FALSE	FALSE	7773	0.708188	0.535433	FALSE	0.57673	0.128231	-0.816722
tex261	2.54686	-0.730575	0.011022	0.0553779	ENSDARG00000044584	369	FALSE	FALSE	469	0.0248114	0.0245086	FALSE	0.0276285	0.00123339	-0.195538
phlda3	2.54534	-1.07019	0.0110747	0.0556138	ENSDARG00000037804	195	FALSE	FALSE	236	0.0130133	0.0129294	FALSE	0.0130791	-0.0431412	-0.466563
erfl3	2.53901	-1.16258	0.0112765	0.0564522	ENSDARG00000062801	156	FALSE	FALSE	193	0.00992455	0.00987563	FALSE	0.0115362	-0.0402771	-0.44907
zgc:193541	2.5379	-0.159065	0.0112983	0.0565323	ENSDARG00000092873	6031	FALSE	FALSE	8289	0.711631	0.537447	FALSE	0.572527	0.0338438	-0.984217
pin1	2.53549	-0.424677	0.0113814	0.0568896	ENSDARG00000101915	1132	FALSE	FALSE	1363	0.0762064	0.0734423	FALSE	0.0811093	-0.058316	-0.559245
CU024870.2	2.53504	-2.48495	0.0114108	0.0570072	ENSDARG00000103841	33	FALSE	FALSE	41	0.00207605	0.0020739	FALSE	0.00249695	0.0532771	0.122327
aldh6a1	2.53227	-0.671975	0.0114889	0.0573679	ENSDARG00000053485	463	FALSE	FALSE	613	0.032508	0.0319908	FALSE	0.0365319	0.0698071	0.223286
G3BP2	2.52976	-0.607778	0.0115685	0.0576168	ENSDARG00000074572	520	FALSE	FALSE	669	0.0348878	0.0342931	FALSE	0.038645	-0.0106933	-0.268382
krtcap2	2.52869	-0.25633	0.0115992	0.0577108	ENSDARG00000070386	2728	FALSE	FALSE	3342	0.217378	0.196699	FALSE	0.221521	0.00130647	-0.195092
anapc16	2.52459	-0.331394	0.011736	0.0582798	ENSDARG00000013822	1734	FALSE	FALSE	2180	0.123854	0.116764	FALSE	0.131081	-0.03596	-0.422702
ehd1b	2.52368	-0.589109	0.0117701	0.0584117	ENSDARG00000014793	587	FALSE	FALSE	732	0.0390906	0.0383459	FALSE	0.0450659	0.0344642	0.00742441
PKN2	2.52354	-1.42073	0.0117843	0.0584467	ENSDARG00000101293	111	FALSE	FALSE	158	0.00815231	0.00811926	FALSE	0.00791262	-0.0450302	-0.4781
itgb1b	2.52165	-1.39	0.0118462	0.0586691	ENSDARG00000104484	113	FALSE	FALSE	141	0.00719024	0.00716451	FALSE	0.00776341	-0.038645	-0.439102
psmb3	2.51677	-0.381274	0.0120001	0.059297	ENSDARG00000013938	1406	FALSE	FALSE	1760	0.101625	0.0967867	FALSE	0.103825	-0.0185846	-0.316579
si:ch211-214p16.2	2.51197	-0.970769	0.0121703	0.0599684	ENSDARG00000094975	238	FALSE	FALSE	334	0.021672	0.0214405	FALSE	0.0218487	0.573102	3.29724
samd4a	2.50799	-1.53419	0.0123121	0.0606058	ENSDARG00000075759	90	FALSE	FALSE	122	0.0062788	0.00625917	FALSE	0.00680695	0.0283837	-0.0297132
tmem170a	2.50454	-1.5115	0.012432	0.0611029	ENSDARG00000056628	89	FALSE	FALSE	118	0.00597499	0.00595721	FALSE	0.00733169	0.0381878	0.0301671
hyou1	2.50345	-0.554005	0.0124591	0.0612053	ENSDARG00000013670	628	FALSE	FALSE	784	0.04223	0.0413626	FALSE	0.0475344	0.00460539	-0.174943
eif3ba	2.50109	-0.395299	0.0125423	0.0615111	ENSDARG00000059654	1364	FALSE	FALSE	1695	0.0959542	0.0916254	FALSE	0.102352	0.0169938	-0.0992786
coa5	2.50091	-0.507268	0.0125486	0.0615111	ENSDARG00000094833	786	FALSE	FALSE	946	0.0524584	0.0511287	FALSE	0.0554333	-0.0476223	-0.493932
sec63	2.50087	-0.767849	0.012553	0.0615111	ENSDARG00000017740	346	FALSE	FALSE	431	0.0225328	0.0222827	FALSE	0.0248905	-0.0217776	-0.336081
sap30l	2.49715	-0.478257	0.0126798	0.0619761	ENSDARG00000030213	828	FALSE	FALSE	1022	0.0552433	0.0537714	FALSE	0.0600378	-0.0210053	-0.331364
lrrc8da	2.49446	-1.34411	0.0127871	0.0624375	ENSDARG00000103370	117	FALSE	FALSE	168	0.00860803	0.00857119	FALSE	0.00950365	0.116862	0.510682
cdipt	2.49276	-0.823477	0.0128422	0.0626438	ENSDARG00000070686	298	FALSE	FALSE	373	0.0193934	0.0192077	FALSE	0.0228976	0.046986	0.0839034
CT956002.2	2.4913	-0.362039	0.0128897	0.0628121	ENSDARG00000102873	1523	FALSE	FALSE	1939	0.111702	0.105892	FALSE	0.116398	0.00711444	-0.159619
mprip	2.48987	-0.75302	0.0129469	0.0629647	ENSDARG00000102081	393	FALSE	FALSE	477	0.0253684	0.0250519	FALSE	0.027471	0.00681496	-0.161448
praf2	2.48725	-0.832776	0.0130427	0.0633356	ENSDARG00000032535	314	FALSE	FALSE	365	0.0190896	0.0189097	FALSE	0.0229501	0.0283048	-0.0301954
smad1	2.48141	-0.891768	0.013254	0.0642651	ENSDARG00000027199	222	FALSE	FALSE	288	0.0148868	0.0147771	FALSE	0.0154104	-0.0460009	-0.484029
tspan4b	2.47802	-0.402372	0.013376	0.0647597	ENSDARG00000070391	1186	FALSE	FALSE	1595	0.0877006	0.084066	FALSE	0.093335	0.0301115	-0.0191601
mef2aa	2.47718	-0.938974	0.0134132	0.0649071	ENSDARG00000031756	213	FALSE	FALSE	286	0.0148868	0.0147771	FALSE	0.0167395	0.0579497	0.150866
si:dkey-102m7.3	2.47663	-0.596296	0.0134294	0.0649535	ENSDARG00000100366	532	FALSE	FALSE	647	0.0356474	0.0350267	FALSE	0.0376176	-0.0138912	-0.287914
baz1a-1	2.47585	-1.52744	0.0134692	0.0651132	ENSDARG00000099745	89	FALSE	FALSE	114	0.00582308	0.00580619	FALSE	0.00653275	0.0540346	0.126953
psat1	2.47535	-0.951858	0.0134836	0.0651471	ENSDARG00000016733	232	FALSE	FALSE	257	0.0138235	0.0137288	FALSE	0.015794	-0.0460226	-0.484162
desi2	2.47049	-1.01438	0.0136653	0.0658319	ENSDARG00000004460	175	FALSE	FALSE	218	0.0110892	0.0110281	FALSE	0.013172	1.52279e-05	-0.202978
psmb5	2.46829	-0.475947	0.0137442	0.0661137	ENSDARG00000075445	857	FALSE	FALSE	1053	0.0571168	0.0555452	FALSE	0.0616809	-0.0520786	-0.521149
r3hdm1	2.46701	-0.955438	0.0137994	0.0663462	ENSDARG00000101458	219	FALSE	FALSE	286	0.0148868	0.0147771	FALSE	0.015678	-0.0431251	-0.466465
ephb4b	2.46478	-1.19433	0.0138864	0.0666655	ENSDARG00000027112	136	FALSE	FALSE	181	0.0094182	0.00937412	FALSE	0.00946953	-0.0365766	-0.426468
tma7	2.46163	-0.184881	0.0139943	0.0671046	ENSDARG00000071670	4611	FALSE	FALSE	5995	0.464884	0.381776	FALSE	0.411017	0.0343953	-0.613366
med30	2.45955	-0.836	0.0140865	0.0674595	ENSDARG00000101115	291	FALSE	FALSE	361	0.0187858	0.0186115	FALSE	0.020623	-0.0467869	-0.488829
denr	2.45548	-0.387156	0.0142393	0.068124	ENSDARG00000037229	1260	FALSE	FALSE	1523	0.0882576	0.0845779	FALSE	0.0910548	-0.0375495	-0.432411
creb3l2	2.45351	-0.511136	0.0143187	0.0684702	ENSDARG00000063563	744	FALSE	FALSE	915	0.0502304	0.0490096	FALSE	0.0558292	0.030603	-0.0161582
syncrip	2.44632	-0.297063	0.0146024	0.0697582	ENSDARG00000040184	2051	FALSE	FALSE	2728	0.162742	0.150781	FALSE	0.165191	0.0417458	0.0518977
ilf3b	2.44097	-0.505858	0.0148221	0.0704614	ENSDARG00000105177	723	FALSE	FALSE	909	0.0480531	0.0469342	FALSE	0.0532054	-0.0193063	-0.320987
zdhhc16a	2.44072	-1.92712	0.0148469	0.0705445	ENSDARG00000007808	55	FALSE	FALSE	63	0.00329131	0.0032859	FALSE	0.00388493	-0.0316884	-0.396613
tmem198b	2.44011	-1.06019	0.0148633	0.0705878	ENSDARG00000034685	164	FALSE	FALSE	194	0.00992455	0.00987563	FALSE	0.0116633	0.00428458	-0.176902
id1	2.43628	-0.567791	0.0150176	0.0712512	ENSDARG00000040764	641	FALSE	FALSE	891	0.0526103	0.051273	FALSE	0.0573149	0.311377	1.69871
arl1	2.43456	-0.575954	0.0150866	0.0715436	ENSDARG00000101680	555	FALSE	FALSE	711	0.0371664	0.0364924	FALSE	0.0409149	-0.0240447	-0.349928
srsf4	2.43047	-0.744696	0.0152599	0.072154	ENSDARG00000105293	350	FALSE	FALSE	431	0.0224822	0.0222332	FALSE	0.0268507	0.039161	0.0361106
col5a1	2.43036	-0.168015	0.0152489	0.0721369	ENSDARG00000012593	5101	FALSE	FALSE	7272	0.78647	0.580242	FALSE	0.612768	0.566001	-0.0398799
spsb4a	2.42619	-1.25134	0.0154454	0.0728892	ENSDARG00000016084	124	FALSE	FALSE	146	0.00744342	0.00741585	FALSE	0.00941271	0.0590859	0.157805
ralab	2.42555	-1.03093	0.0154711	0.072975	ENSDARG00000016253	183	FALSE	FALSE	225	0.0114436	0.0113786	FALSE	0.0124432	-0.124468	-0.96328
helz	2.41731	-0.849442	0.0158201	0.0744403	ENSDARG00000030560	251	FALSE	FALSE	300	0.0153425	0.015226	FALSE	0.0184251	-0.0311623	-0.3934
psmd6	2.41275	-0.767279	0.0160202	0.075236	ENSDARG00000070674	370	FALSE	FALSE	457	0.0237987	0.0235199	FALSE	0.0268723	0.0274448	-0.035448
ptgs2b	2.40813	-1.29392	0.0162243	0.0761211	ENSDARG00000010276	97	FALSE	FALSE	116	0.0062788	0.00625917	FALSE	0.00840277	0.127621	0.576392
gli3	2.39846	-0.891267	0.0166546	0.0778392	ENSDARG00000052131	240	FALSE	FALSE	310	0.0160008	0.0158741	FALSE	0.0174145	-0.0181826	-0.314124
pwwp2b	2.39817	-1.15622	0.0166692	0.0778699	ENSDARG00000101080	134	FALSE	FALSE	195	0.0100765	0.010026	FALSE	0.0104369	0.0881246	0.335164
mmrn2b	2.39677	-1.11465	0.0167329	0.07813	ENSDARG00000073711	147	FALSE	FALSE	187	0.00962074	0.00957476	FALSE	0.0109062	-0.0126852	-0.280548
ero1b	2.39479	-0.875663	0.0168229	0.0785121	ENSDARG00000103915	269	FALSE	FALSE	327	0.0168616	0.016721	FALSE	0.0205089	0.0304626	-0.0170162
glceb	2.39153	-1.07706	0.0169705	0.0791633	ENSDARG00000068981	151	FALSE	FALSE	189	0.00987392	0.00982549	FALSE	0.010654	-0.0215677	-0.334799
fgfr2	2.38879	-0.880468	0.0170957	0.079518	ENSDARG00000058115	231	FALSE	FALSE	318	0.0165578	0.0164222	FALSE	0.0194744	0.118102	0.518255
cited1	2.38856	-1.23434	0.0171101	0.0795468	ENSDARG00000077769	113	FALSE	FALSE	182	0.00946883	0.00942429	FALSE	0.00968882	0.101695	0.418048
xpo6	2.38739	-0.68385	0.0171581	0.079732	ENSDARG00000041217	387	FALSE	FALSE	495	0.0260266	0.0256937	FALSE	0.0296962	0.028371	-0.0297907
copb2	2.38466	-0.482001	0.0172825	0.0802332	ENSDARG00000038743	784	FALSE	FALSE	951	0.051952	0.0506475	FALSE	0.0578742	0.00955516	-0.144712
khdrbs1a	2.3816	-0.2607	0.0174219	0.0807644	ENSDARG00000052856	2498	FALSE	FALSE	3348	0.207302	0.188388	FALSE	0.209825	0.075043	0.255265
slirp	2.37834	-0.413489	0.0175778	0.0814481	ENSDARG00000097753	1021	FALSE	FALSE	1263	0.0714467	0.0690097	FALSE	0.0727551	-0.0425274	-0.462814
si:ch211-253p18.2	2.37662	-1.6085	0.0176733	0.0818125	ENSDARG00000092770	67	FALSE	FALSE	82	0.00415211	0.00414351	FALSE	0.0044001	-0.0983977	-0.80405
CR936321.5	2.37613	-0.700832	0.0176869	0.0818365	ENSDARG00000094097	357	FALSE	FALSE	438	0.0235455	0.0232726	FALSE	0.0238297	-0.0884581	-0.743343
manbal	2.37088	-0.999082	0.0179433	0.0829438	ENSDARG00000059853	177	FALSE	FALSE	210	0.0107347	0.0106775	FALSE	0.0122945	-0.0667486	-0.610748
drap1	2.37044	-0.567203	0.0179611	0.0829475	ENSDARG00000041203	606	FALSE	FALSE	742	0.0395463	0.0387844	FALSE	0.043718	-0.0347566	-0.415352
CDPF1	2.36852	-0.36686	0.018049	0.0833137	ENSDARG00000095705	1313	FALSE	FALSE	1631	0.0934225	0.0893126	FALSE	0.0968403	-0.0290704	-0.380623
myo6a	2.36449	-1.62517	0.0182628	0.0841406	ENSDARG00000044016	84	FALSE	FALSE	102	0.00521545	0.0052019	FALSE	0.00601351	0.0350986	0.0112988
fzr1a	2.36169	-1.0955	0.0183928	0.0846556	ENSDARG00000015254	150	FALSE	FALSE	186	0.00951947	0.00947444	FALSE	0.0106261	-0.052385	-0.52302
zgc:153409	2.36074	-0.389915	0.0184307	0.0847534	ENSDARG00000061547	1180	FALSE	FALSE	1528	0.0947896	0.0905622	FALSE	0.0954674	0.0912755	0.354409
si:ch211-213c4.5	2.35797	-0.835086	0.0185729	0.0852861	ENSDARG00000100807	250	FALSE	FALSE	305	0.0157983	0.0156748	FALSE	0.0172809	-0.0482336	-0.497665
si:ch211-213a13.1	2.35744	-0.659419	0.0185975	0.0853585	ENSDARG00000090600	396	FALSE	FALSE	528	0.0277482	0.0273702	FALSE	0.0329802	0.0967465	0.387824
oaz2a	2.3568	-0.530523	0.0186288	0.0854617	ENSDARG00000045929	645	FALSE	FALSE	979	0.0572181	0.055641	FALSE	0.0590828	0.237491	1.24744
smad6a	2.35658	-2.02679	0.0186548	0.0855406	ENSDARG00000053209	43	FALSE	FALSE	53	0.00283559	0.00283157	FALSE	0.00364309	0.104895	0.437592
kdelr2b	2.35177	-0.403502	0.0188764	0.0864343	ENSDARG00000037361	1035	FALSE	FALSE	1229	0.0716998	0.069246	FALSE	0.0762596	0.0450243	0.0719218
psmd1	2.35057	-0.567502	0.0189405	0.0866054	ENSDARG00000003189	528	FALSE	FALSE	670	0.0360525	0.0354178	FALSE	0.0402388	0.0304181	-0.0172879
kank4	2.35047	-1.09712	0.0189526	0.0866201	ENSDARG00000059473	143	FALSE	FALSE	185	0.00946883	0.00942429	FALSE	0.010415	0.0201736	-0.0798579
lysmd2	2.34923	-0.858955	0.0190144	0.086821	ENSDARG00000091771	255	FALSE	FALSE	312	0.0160514	0.015924	FALSE	0.018169	-0.0129082	-0.28191
trmt112	2.34752	-0.501745	0.0190943	0.0871038	ENSDARG00000071878	671	FALSE	FALSE	792	0.0431414	0.0422368	FALSE	0.0480797	-0.0305533	-0.38968
basp1	2.34719	-1.32397	0.0191187	0.087174	ENSDARG00000053358	82	FALSE	FALSE	106	0.0055699	0.00555445	FALSE	0.00666287	0.163067	0.792887
uggt2	2.34607	-0.956069	0.0191769	0.0873576	ENSDARG00000062089	211	FALSE	FALSE	252	0.0132159	0.0131293	FALSE	0.0150206	0.0216804	-0.0706548
dnlz	2.34186	-1.1188	0.0193948	0.0881846	ENSDARG00000068655	149	FALSE	FALSE	165	0.00840549	0.00837036	FALSE	0.0103932	-0.0269027	-0.367384
rbm8a	2.33888	-0.295694	0.019536	0.0887022	ENSDARG00000016516	1874	FALSE	FALSE	2310	0.137729	0.129034	FALSE	0.141854	-0.0117877	-0.275067
pam	2.33571	-0.786745	0.0197103	0.0894097	ENSDARG00000100170	299	FALSE	FALSE	379	0.0197985	0.019605	FALSE	0.0215321	0.0217132	-0.0704544
gcnt4a	2.33538	-1.75405	0.0197366	0.0894874	ENSDARG00000035198	54	FALSE	FALSE	80	0.00405084	0.00404266	FALSE	0.00408	0.00765612	-0.15631
notch3	2.32961	-0.844522	0.0200301	0.0906068	ENSDARG00000052139	227	FALSE	FALSE	314	0.0168616	0.016721	FALSE	0.0176667	0.0953696	0.379414
ptprua	2.3291	-1.08492	0.0200616	0.0907066	ENSDARG00000092638	136	FALSE	FALSE	170	0.00881057	0.00877199	FALSE	0.0105089	0.0205358	-0.0776458
atxn2	2.32598	-0.662094	0.0202237	0.0913121	ENSDARG00000052897	376	FALSE	FALSE	517	0.0267862	0.0264337	FALSE	0.0306038	0.0359573	0.016544
si:ch211-270g19.5	2.3244	-1.524	0.0203189	0.0916993	ENSDARG00000097256	77	FALSE	FALSE	120	0.0062788	0.00625917	FALSE	0.006296	0.147994	0.700828
trappc6b	2.32025	-0.784043	0.020534	0.0924552	ENSDARG00000016463	276	FALSE	FALSE	334	0.0175705	0.0174179	FALSE	0.0198708	-0.0223017	-0.339282
mibp2	2.31867	-0.198377	0.0206047	0.0927309	ENSDARG00000101844	3698	FALSE	FALSE	4786	0.41192	0.34495	TRUE	0.376319	0.689302	0.519716
etf1b	2.31867	-0.475258	0.0206162	0.0927396	ENSDARG00000043976	772	FALSE	FALSE	976	0.0532179	0.0518501	FALSE	0.0572144	0.00387353	-0.179413
h2ax1	2.30955	-0.257362	0.0211129	0.0945795	ENSDARG00000068995	2330	FALSE	FALSE	2952	0.18725	0.17164	FALSE	0.192344	0.0593551	0.15945
dtd1	2.30657	-1.22142	0.0212971	0.0953169	ENSDARG00000044628	134	FALSE	FALSE	160	0.00830422	0.00826993	FALSE	0.00890583	-0.0655677	-0.603536
creb3l3l	2.30499	-0.586701	0.0213749	0.095577	ENSDARG00000020926	487	FALSE	FALSE	650	0.0342296	0.0336568	FALSE	0.0380635	0.0557733	0.137573
brd7	2.30148	-1.03842	0.0215817	0.0962798	ENSDARG00000008380	174	FALSE	FALSE	203	0.0104815	0.010427	FALSE	0.0127502	-0.0109249	-0.269797
gchfr	2.29582	-0.412698	0.0218906	0.0975238	ENSDARG00000098588	921	FALSE	FALSE	1145	0.0735733	0.0709927	FALSE	0.0780123	0.200077	1.01893
si:dkey-23a13.22	2.29366	-1.89693	0.022035	0.0979871	ENSDARG00000105384	45	FALSE	FALSE	48	0.00263304	0.00262958	FALSE	0.00358752	0.0621768	0.176683
tmem30ab	2.29256	-0.692192	0.0220836	0.0981585	ENSDARG00000043555	327	FALSE	FALSE	421	0.0219252	0.0216883	FALSE	0.0250666	0.0452817	0.0734937
ENSDARG00000035679	2.28933	-0.413937	0.0222688	0.0989363	ENSDARG00000035679	978	FALSE	FALSE	1186	0.0650666	0.0630373	FALSE	0.0684319	-0.0649327	-0.599658
nop56	2.28895	-0.491311	0.0222924	0.0989958	ENSDARG00000012820	698	FALSE	FALSE	898	0.0492683	0.0480931	FALSE	0.0525536	0.0235863	-0.0590143
gas6	2.28779	-0.682238	0.0223606	0.0992532	ENSDARG00000007804	327	FALSE	FALSE	446	0.0232923	0.0230252	FALSE	0.0263155	0.0858799	0.321454
sall4	2.28677	-1.87474	0.0224375	0.0995492	ENSDARG00000044485	50	FALSE	FALSE	83	0.00425338	0.00424436	FALSE	0.00476962	0.218264	1.13001
taf10	2.28401	-0.518262	0.0225803	0.100137	ENSDARG00000068641	584	FALSE	FALSE	697	0.0368626	0.0361995	FALSE	0.0399212	-0.0676007	-0.615953
C7H16orf87	2.28274	-0.626658	0.022659	0.10044	ENSDARG00000002506	423	FALSE	FALSE	558	0.0301281	0.0296832	FALSE	0.0318693	0.0519022	0.11393
elovl1b	2.28203	-0.30507	0.0226963	0.100559	ENSDARG00000103735	1762	FALSE	FALSE	2251	0.131045	0.123142	FALSE	0.13957	0.040611	0.0449672
hand2	2.28089	-0.572139	0.0227684	0.100833	ENSDARG00000008305	518	FALSE	FALSE	680	0.0361537	0.0355155	FALSE	0.038475	0.0185026	-0.0900634
skib	2.28084	-1.38257	0.0227817	0.100846	ENSDARG00000008034	90	FALSE	FALSE	129	0.00653198	0.00651074	FALSE	0.00593799	-0.0699839	-0.630509
fbrsl1	2.27891	-1.33262	0.0228961	0.101214	ENSDARG00000058232	87	FALSE	FALSE	119	0.00602562	0.00600754	FALSE	0.00664374	-0.0389799	-0.441147
tdg.2	2.27655	-1.94852	0.0230429	0.101784	ENSDARG00000086450	45	FALSE	FALSE	58	0.00293686	0.00293255	FALSE	0.00318136	0.0164746	-0.10245
psmc4	2.27574	-0.569758	0.023076	0.10187	ENSDARG00000027099	509	FALSE	FALSE	609	0.032508	0.0319908	FALSE	0.0371183	-0.0176791	-0.311049
akap8l	2.27016	-0.504884	0.0234122	0.103213	ENSDARG00000099635	630	FALSE	FALSE	858	0.0457238	0.0447093	FALSE	0.0481187	0.0146291	-0.113721
cnpy4	2.26617	-0.996649	0.0236651	0.104119	ENSDARG00000055797	181	FALSE	FALSE	228	0.0121019	0.0120292	FALSE	0.0123117	-0.0034332	-0.22404
myh9b	2.26611	-1.44833	0.0236712	0.104119	ENSDARG00000001014	74	FALSE	FALSE	94	0.00475973	0.00474844	FALSE	0.00497589	-0.0374781	-0.431975
rrbp1a	2.26529	-0.384554	0.0237099	0.104242	ENSDARG00000013763	1148	FALSE	FALSE	1379	0.080561	0.0774804	FALSE	0.0859906	0.0153619	-0.109246
luzp1	2.26433	-0.673646	0.023775	0.104481	ENSDARG00000075556	404	FALSE	FALSE	502	0.0269381	0.0265816	FALSE	0.0287458	-0.000122242	-0.203818
ubqln4	2.26184	-0.528165	0.0239245	0.10509	ENSDARG00000052975	598	FALSE	FALSE	757	0.0406603	0.0398554	FALSE	0.0442844	0.0104985	-0.13895
rab1ba	2.25717	-0.517853	0.024214	0.106218	ENSDARG00000058044	572	FALSE	FALSE	736	0.0391412	0.0383946	FALSE	0.0436944	0.0200962	-0.0803305
naa20	2.25673	-0.437998	0.0242413	0.10629	ENSDARG00000039493	841	FALSE	FALSE	1013	0.0552433	0.0537714	FALSE	0.0610216	-0.0194164	-0.32166
cnot4b	2.25266	-1.11684	0.0245073	0.107069	ENSDARG00000007639	123	FALSE	FALSE	157	0.00805104	0.0080188	FALSE	0.00917584	-0.00940132	-0.260491
lman1	2.25137	-0.62685	0.0245839	0.107356	ENSDARG00000069980	427	FALSE	FALSE	518	0.027647	0.0272717	FALSE	0.032514	0.0314946	-0.0107128
vdac3	2.24925	-0.291661	0.0247122	0.10777	ENSDARG00000003695	1817	FALSE	FALSE	2391	0.14259	0.133297	FALSE	0.146342	0.0445296	0.0689005
pear1	2.24768	-1.14162	0.0248275	0.108161	ENSDARG00000060753	136	FALSE	FALSE	169	0.00860803	0.00857119	FALSE	0.0100289	0.0193656	-0.0847929
elob-1	2.24428	-0.39745	0.0250317	0.108966	ENSDARG00000037980	957	FALSE	FALSE	1252	0.0669907	0.0648423	FALSE	0.0751389	0.0279573	-0.0323175
cd63	2.24407	-0.146952	0.0250424	0.108966	ENSDARG00000025147	6285	FALSE	FALSE	8451	0.794572	0.584766	FALSE	0.646828	0.266169	-0.571945
CR790380.1	2.24295	-1.11488	0.0251283	0.109195	ENSDARG00000100836	121	FALSE	FALSE	171	0.00901311	0.00897274	FALSE	0.00939985	0.0690913	0.218915
AL929210.2	2.24233	-1.53656	0.0251745	0.109296	ENSDARG00000117295	68	FALSE	FALSE	77	0.00389893	0.00389135	FALSE	0.00512042	0.0567006	0.143237
mff	2.24226	-0.892713	0.0251723	0.109296	ENSDARG00000053753	201	FALSE	FALSE	256	0.0131652	0.0130793	FALSE	0.0154337	0.0413723	0.0496169
psme3	2.23489	-0.638493	0.0256496	0.110912	ENSDARG00000012234	405	FALSE	FALSE	520	0.0280014	0.0276165	FALSE	0.0296787	0.051655	0.11242
pigt	2.23401	-1.88208	0.0257226	0.111178	ENSDARG00000075842	45	FALSE	FALSE	58	0.00293686	0.00293255	FALSE	0.00347069	0.0313988	-0.0112979
ep300a	2.23023	-0.906366	0.0259634	0.11202	ENSDARG00000100666	197	FALSE	FALSE	259	0.0133171	0.0132292	FALSE	0.015907	0.0639925	0.187773
fosab	2.22841	-0.155667	0.0260664	0.112414	ENSDARG00000031683	5544	FALSE	FALSE	7762	0.748848	0.558957	FALSE	0.625698	0.612856	0.0432664
tcf25	2.22089	-0.489484	0.0265844	0.114242	ENSDARG00000040861	663	FALSE	FALSE	835	0.0453694	0.0443703	FALSE	0.0475925	-0.0286755	-0.378212
pcdh2g28	2.21905	-1.13374	0.0267202	0.114775	ENSDARG00000098788	131	FALSE	FALSE	174	0.00896248	0.00892256	FALSE	0.00917115	-0.0187064	-0.317324
ankhd1	2.21705	-0.799276	0.0268527	0.115293	ENSDARG00000077860	254	FALSE	FALSE	350	0.0182288	0.0180646	FALSE	0.0192738	0.0214668	-0.0719592
abca1a	2.21576	-0.528996	0.0269348	0.115544	ENSDARG00000074635	539	FALSE	FALSE	763	0.0413185	0.0404877	FALSE	0.045585	0.13665	0.631538
slc35e1	2.213	-1.02703	0.0271336	0.116224	ENSDARG00000011945	147	FALSE	FALSE	188	0.00977265	0.0097252	FALSE	0.0112149	0.0380341	0.0292283
bnip3lb	2.21281	-0.571737	0.0271412	0.116224	ENSDARG00000028067	494	FALSE	FALSE	709	0.0370652	0.0363948	FALSE	0.0399171	0.0593023	0.159127
pitrm1	2.2124	-1.37773	0.0271824	0.116329	ENSDARG00000038563	94	FALSE	FALSE	109	0.00572181	0.0057055	FALSE	0.00677129	-0.0411591	-0.454457
myo1ea	2.21217	-0.898874	0.0271897	0.116329	ENSDARG00000036179	197	FALSE	FALSE	263	0.0135197	0.0134291	FALSE	0.0145515	0.0177715	-0.0945286
hnrnpa0l	2.2116	-0.187013	0.0272143	0.116383	ENSDARG00000036161	3911	FALSE	FALSE	5030	0.367411	0.312919	FALSE	0.357596	0.202518	-0.32249
fam168a	2.20891	-0.80241	0.0274163	0.116835	ENSDARG00000098832	260	FALSE	FALSE	326	0.0170135	0.0168704	FALSE	0.0181407	-0.0244023	-0.352112
hmgb1b	2.20826	-0.424712	0.0274535	0.116942	ENSDARG00000030479	857	FALSE	FALSE	1067	0.0592941	0.0576028	FALSE	0.0626167	-0.0116296	-0.274101
adamtsl7	2.20642	-0.806402	0.0275857	0.117402	ENSDARG00000055439	218	FALSE	FALSE	238	0.0137728	0.0136789	FALSE	0.0158081	0.00907434	-0.147648
golt1bb	2.2046	-0.611292	0.0277153	0.117902	ENSDARG00000059308	446	FALSE	FALSE	517	0.027647	0.0272717	FALSE	0.0318998	0.00230176	-0.189013
atp1b2a	2.20304	-0.869573	0.0278267	0.118273	ENSDARG00000099203	195	FALSE	FALSE	263	0.0135703	0.0134791	FALSE	0.0149555	0.0525549	0.117916
rbm28	2.20164	-0.506609	0.0279189	0.118613	ENSDARG00000025332	564	FALSE	FALSE	708	0.0383311	0.0376147	FALSE	0.0405377	-0.0249315	-0.355344
hnrpkl	2.20013	-0.468208	0.0280267	0.119018	ENSDARG00000007034	660	FALSE	FALSE	861	0.0453694	0.0443703	FALSE	0.0507685	0.00817473	-0.153143
si:ch211-196c10.15	2.19877	-0.885971	0.028132	0.119414	ENSDARG00000095724	206	FALSE	FALSE	271	0.0139754	0.0138786	FALSE	0.0143689	-0.0121612	-0.277347
sec11a	2.19798	-0.28581	0.0281778	0.119503	ENSDARG00000008936	1830	FALSE	FALSE	2274	0.136868	0.128277	FALSE	0.139231	-0.0209792	-0.331205
psmb6	2.19573	-0.295433	0.0283382	0.120079	ENSDARG00000002240	1658	FALSE	FALSE	2040	0.120361	0.113651	FALSE	0.124147	-0.0282014	-0.375315
C19H6orf62	2.19403	-0.389235	0.0284636	0.120505	ENSDARG00000093406	1008	FALSE	FALSE	1328	0.0720543	0.0695767	FALSE	0.0765264	-0.0051352	-0.234435
abcf1	2.19403	-0.347324	0.0284625	0.120505	ENSDARG00000031795	1270	FALSE	FALSE	1577	0.0929161	0.0888494	FALSE	0.0959412	0.0543779	0.129051
C1H3orf70-1	2.19012	-1.34767	0.0287603	0.12168	ENSDARG00000061664	80	FALSE	FALSE	117	0.00612689	0.0061082	FALSE	0.00605692	0.0148374	-0.112449
crlf1a	2.19007	-1.50237	0.0287661	0.12168	ENSDARG00000024365	71	FALSE	FALSE	88	0.00491164	0.00489962	FALSE	0.00478251	0.00107505	-0.196505
pcsk7	2.18962	-1.05215	0.0287937	0.121743	ENSDARG00000069968	137	FALSE	FALSE	199	0.0102284	0.0101764	FALSE	0.0101483	0.0046082	-0.174926
zmpste24	2.18884	-0.799748	0.0288478	0.121919	ENSDARG00000044090	245	FALSE	FALSE	315	0.016254	0.0161233	FALSE	0.0180779	0.0117466	-0.131327
suco	2.18854	-0.904653	0.0288715	0.121966	ENSDARG00000016532	196	FALSE	FALSE	240	0.0124057	0.0123294	FALSE	0.0146682	0.0253541	-0.048217
psma8	2.18478	-0.312893	0.0291329	0.12291	ENSDARG00000010965	1404	FALSE	FALSE	1718	0.0972201	0.0927798	FALSE	0.103567	-0.0488068	-0.501166
lamb1b	2.18441	-0.884409	0.0291732	0.123025	ENSDARG00000045524	202	FALSE	FALSE	268	0.0137728	0.0136789	FALSE	0.0149886	0.0116699	-0.131796
impdh1b	2.18266	-0.769321	0.0293006	0.123457	ENSDARG00000029524	264	FALSE	FALSE	346	0.0179756	0.0178159	FALSE	0.018981	-0.0197207	-0.323518
dynll1	2.18039	-0.189434	0.0294536	0.123994	ENSDARG00000058454	3519	FALSE	FALSE	4452	0.361537	0.308614	FALSE	0.320756	0.155501	-0.403835
mob3c	2.1797	-1.1819	0.0295253	0.124188	ENSDARG00000043705	107	FALSE	FALSE	143	0.00749405	0.00746611	FALSE	0.00732751	-0.0522219	-0.522024
pak2a	2.17898	-0.505563	0.0295688	0.124317	ENSDARG00000068177	582	FALSE	FALSE	784	0.0414705	0.0406336	FALSE	0.0421611	-0.0481932	-0.497419
actr1	2.17844	-0.512768	0.029609	0.124394	ENSDARG00000011611	579	FALSE	FALSE	734	0.0389893	0.0382484	FALSE	0.0416661	-0.0334934	-0.407638
ctnnd1	2.17755	-0.606917	0.0296773	0.124611	ENSDARG00000078233	414	FALSE	FALSE	531	0.0277989	0.0274195	FALSE	0.0309139	-0.0006747	-0.207192
NDUFAF8	2.17621	-0.816578	0.0297813	0.12494	ENSDARG00000096749	234	FALSE	FALSE	287	0.0149881	0.0148769	FALSE	0.0150209	-0.0973338	-0.797553
snx25	2.17468	-1.02899	0.0299004	0.125169	ENSDARG00000099545	145	FALSE	FALSE	174	0.00906375	0.00902292	FALSE	0.0116729	0.0635013	0.184773
ralgapa1	2.17426	-0.653072	0.0299236	0.125212	ENSDARG00000076889	339	FALSE	FALSE	483	0.0250646	0.0247556	FALSE	0.0267249	0.0561769	0.140038
fkbp1ab	2.17224	-0.81466	0.0300786	0.125698	ENSDARG00000033567	222	FALSE	FALSE	264	0.0139754	0.0138786	FALSE	0.0156084	0.0199753	-0.0810688
ndufb2	2.17211	-0.235109	0.0300781	0.125698	ENSDARG00000045490	2517	FALSE	FALSE	3315	0.206289	0.187549	FALSE	0.198959	0.00675781	-0.161797
CR376783.1	2.17098	-2.04344	0.030189	0.126106	ENSDARG00000074235	35	FALSE	FALSE	46	0.00232923	0.00232652	FALSE	0.00254825	-0.0335914	-0.408236
laptm4a	2.16706	-0.379269	0.0304655	0.126933	ENSDARG00000006397	1003	FALSE	FALSE	1299	0.0723075	0.0698128	FALSE	0.0752816	0.00244197	-0.188156
uqcc1	2.16643	-0.761111	0.0305191	0.127102	ENSDARG00000068176	249	FALSE	FALSE	295	0.0154945	0.0153756	FALSE	0.017738	0.0118522	-0.130682
psma2	2.16588	-0.280331	0.0305538	0.127192	ENSDARG00000040121	1800	FALSE	FALSE	2195	0.127399	0.119913	FALSE	0.134074	-0.0610615	-0.576014
tnrc6c1	2.16459	-0.402812	0.0306561	0.127563	ENSDARG00000076847	909	FALSE	FALSE	1263	0.0692693	0.0669755	FALSE	0.0717249	0.0315583	-0.0103236
sept7b	2.16426	-0.482838	0.0306832	0.127621	ENSDARG00000052673	648	FALSE	FALSE	871	0.0460783	0.0450482	FALSE	0.0495141	0.0703713	0.226733
dhrs13b.1-1	2.16399	-1.08843	0.0307139	0.127694	ENSDARG00000097019	127	FALSE	FALSE	167	0.00845612	0.00842057	FALSE	0.00986465	0.0330159	-0.00142117
kdelr3	2.16353	-0.55012	0.0307414	0.127754	ENSDARG00000040912	514	FALSE	FALSE	594	0.0343815	0.0338036	FALSE	0.0370154	-0.0185193	-0.316181
st3gal4	2.16225	-1.8301	0.0308575	0.128072	ENSDARG00000041006	46	FALSE	FALSE	58	0.00298749	0.00298304	FALSE	0.00369673	0.0395885	0.0387218
pros1	2.16087	-0.644887	0.030946	0.128384	ENSDARG00000068261	342	FALSE	FALSE	475	0.0250139	0.0247062	FALSE	0.0269197	0.0762063	0.262371
wnt4	2.1606	-1.95489	0.0309854	0.128493	ENSDARG00000071208	38	FALSE	FALSE	53	0.00273432	0.00273058	FALSE	0.00338679	0.139007	0.645938
si:ch211-197g15.6-1	2.15956	-0.958467	0.0310574	0.128657	ENSDARG00000094747	189	FALSE	FALSE	235	0.0122031	0.0121293	FALSE	0.0128512	-0.0322695	-0.400162
otub1a	2.15827	-0.912786	0.0311566	0.128928	ENSDARG00000055536	193	FALSE	FALSE	242	0.0124563	0.0123794	FALSE	0.0149125	0.00843535	-0.151551
hephl1a	2.15427	-0.385363	0.0314562	0.130001	ENSDARG00000059231	938	FALSE	FALSE	1210	0.0670414	0.0648897	FALSE	0.0731309	0.0235912	-0.0589842
f2rl2	2.14955	-1.31648	0.0318441	0.131158	ENSDARG00000090524	80	FALSE	FALSE	108	0.00551927	0.00550409	FALSE	0.00597656	0.0475934	0.0876129
hnrnpa0b	2.14938	-0.2571	0.0318407	0.131158	ENSDARG00000036162	2058	FALSE	FALSE	2694	0.161679	0.149866	FALSE	0.167507	0.0336861	0.00267215
trappc6bl	2.14765	-1.00656	0.0319945	0.131721	ENSDARG00000033171	159	FALSE	FALSE	188	0.00962074	0.00957476	FALSE	0.0111355	-0.0317618	-0.397061
trappc1	2.14724	-0.364404	0.0320127	0.13174	ENSDARG00000039005	1061	FALSE	FALSE	1291	0.0727125	0.0701905	FALSE	0.0755433	-0.0393306	-0.443289
C9H2orf76	2.14379	-1.05123	0.0323029	0.13271	ENSDARG00000037199	140	FALSE	FALSE	174	0.00896248	0.00892256	FALSE	0.00932795	-0.0418387	-0.458608
rnpc3	2.14347	-0.848447	0.032323	0.132736	ENSDARG00000011247	193	FALSE	FALSE	232	0.0118487	0.0117791	FALSE	0.0133388	-0.0503039	-0.51031
cyp20a1	2.14262	-0.701115	0.0323905	0.132957	ENSDARG00000006040	302	FALSE	FALSE	365	0.018887	0.0187109	FALSE	0.0211219	-0.0097039	-0.262339
sik1	2.14226	-0.319299	0.0324123	0.13299	ENSDARG00000058606	1392	FALSE	FALSE	1882	0.110335	0.104662	FALSE	0.122638	0.157485	0.758795
fibinb	2.1384	-0.45182	0.0327303	0.134068	ENSDARG00000087196	767	FALSE	FALSE	928	0.0540281	0.0526191	FALSE	0.0586742	0.0408504	0.0464293
cant1b	2.13804	-1.41916	0.0327729	0.134187	ENSDARG00000102977	76	FALSE	FALSE	97	0.00501291	0.00500039	FALSE	0.00575123	0.047222	0.0853444
cebpd	2.13757	-0.367865	0.0327927	0.134199	ENSDARG00000087303	1032	FALSE	FALSE	1379	0.080561	0.0774804	FALSE	0.086232	0.133788	0.614061
BX572619.1	2.13736	-0.952451	0.0328217	0.134217	ENSDARG00000089303	165	FALSE	FALSE	206	0.0106841	0.0106274	FALSE	0.0121442	0.0136011	-0.12
myct1a	2.1355	-0.964196	0.0329717	0.134717	ENSDARG00000056125	143	FALSE	FALSE	195	0.0103296	0.0102767	FALSE	0.0119173	0.11241	0.483492
cyp2aa4	2.13497	-1.23238	0.0330214	0.134863	ENSDARG00000098803	103	FALSE	FALSE	115	0.00597499	0.00595721	FALSE	0.00622117	-0.150492	-1.12222
rasa4	2.13199	-1.38183	0.033267	0.135524	ENSDARG00000029372	72	FALSE	FALSE	110	0.00562054	0.0056048	FALSE	0.00614835	0.0885093	0.337513
si:dkey-208m12.2	2.12831	-1.99533	0.0335796	0.136625	ENSDARG00000071143	39	FALSE	FALSE	57	0.00288622	0.00288206	FALSE	0.00306332	0.0559361	0.138567
pabpc1a	2.12712	-0.132812	0.0336473	0.136729	ENSDARG00000017219	6169	FALSE	FALSE	8294	0.710213	0.536618	FALSE	0.592938	0.0865292	-0.890724
ilf2	2.12691	-0.359305	0.0336709	0.136768	ENSDARG00000014591	1078	FALSE	FALSE	1358	0.076257	0.0734893	FALSE	0.0831365	0.0419926	0.0534051
raph1b	2.12583	-0.974902	0.033774	0.137129	ENSDARG00000061732	162	FALSE	FALSE	202	0.0103296	0.0102767	FALSE	0.0121921	0.042091	0.0540065
cars2	2.12477	-2.1455	0.0338773	0.137491	ENSDARG00000078546	40	FALSE	FALSE	48	0.0024305	0.00242755	FALSE	0.00269655	-0.0240351	-0.349869
casp3b	2.12397	-1.64029	0.0339354	0.137669	ENSDARG00000055045	49	FALSE	FALSE	62	0.00319003	0.00318496	FALSE	0.00322216	-0.13201	-1.00934
chrnb2	2.12306	-1.66763	0.034016	0.137881	ENSDARG00000017790	55	FALSE	FALSE	66	0.00334194	0.00333637	FALSE	0.00440755	0.0272087	-0.0368899
ndufa12	2.12214	-0.285292	0.0340661	0.138027	ENSDARG00000042469	1580	FALSE	FALSE	2083	0.118993	0.11243	FALSE	0.123323	0.0174918	-0.096237
si:ch211-225b7.5	2.12004	-1.07076	0.0342623	0.138533	ENSDARG00000097453	130	FALSE	FALSE	166	0.00860803	0.00857119	FALSE	0.00872784	-0.120415	-0.938525
dnajc1	2.11916	-0.456916	0.0343241	0.138667	ENSDARG00000001940	682	FALSE	FALSE	865	0.0469391	0.0458708	FALSE	0.0485753	-0.0303621	-0.388512
plekha1a	2.11845	-0.793506	0.0343905	0.138878	ENSDARG00000030064	222	FALSE	FALSE	282	0.0147349	0.0146274	FALSE	0.0170753	0.0339124	0.00405424
marveld1	2.11664	-0.895486	0.0345466	0.139279	ENSDARG00000011724	179	FALSE	FALSE	229	0.0118993	0.0118291	FALSE	0.0114553	-0.11491	-0.9049
STMP1	2.1161	-0.274459	0.0345785	0.139347	ENSDARG00000093058	1737	FALSE	FALSE	2179	0.125525	0.11825	FALSE	0.131383	-0.0183314	-0.315033
polr2eb	2.11548	-0.540996	0.0346386	0.139473	ENSDARG00000026183	483	FALSE	FALSE	604	0.0320523	0.0315493	FALSE	0.033181	-0.0501249	-0.509217
txndc5	2.11178	-0.377281	0.0349516	0.140443	ENSDARG00000009342	972	FALSE	FALSE	1218	0.0686617	0.0664071	FALSE	0.0711612	0.00249919	-0.187807
si:ch211-261n11.5	2.11151	-2.01132	0.0349984	0.140515	ENSDARG00000069696	35	FALSE	FALSE	46	0.00232923	0.00232652	FALSE	0.00270552	0.0785437	0.276647
C10H5orf63	2.11148	-0.919497	0.0349936	0.140515	ENSDARG00000095594	203	FALSE	FALSE	245	0.0128108	0.0127294	FALSE	0.013793	-0.0251691	-0.356796
zgc:173570	2.1109	-1.46169	0.0350466	0.140592	ENSDARG00000037645	67	FALSE	FALSE	91	0.00465846	0.00464765	FALSE	0.00468056	-0.0379237	-0.434696
btg2	2.10907	-0.172317	0.0351821	0.140961	ENSDARG00000020298	4353	FALSE	FALSE	5901	0.454707	0.374804	FALSE	0.423254	0.283392	-0.182566
gnsa	2.10885	-0.589804	0.0352125	0.141024	ENSDARG00000023766	444	FALSE	FALSE	565	0.0305332	0.0300763	FALSE	0.0330843	0.0194521	-0.0842647
itga6a	2.10489	-1.77348	0.0355696	0.142161	ENSDARG00000042282	40	FALSE	FALSE	49	0.00258241	0.00257908	FALSE	0.00340137	0.0787915	0.27816
capgb	2.10389	-0.486826	0.0356423	0.142393	ENSDARG00000099672	637	FALSE	FALSE	841	0.0464834	0.0454354	FALSE	0.0522916	0.125855	0.565605
rnf7	2.09941	-0.317396	0.0360304	0.143707	ENSDARG00000055524	1394	FALSE	FALSE	1711	0.0974226	0.0929644	FALSE	0.102301	-0.0259108	-0.361325
srsf9	2.09868	-0.781036	0.0361059	0.143949	ENSDARG00000008097	243	FALSE	FALSE	301	0.0154945	0.0153756	FALSE	0.0172918	-0.0614644	-0.578475
fryl	2.09812	-0.617401	0.0361519	0.144073	ENSDARG00000040001	385	FALSE	FALSE	505	0.0263304	0.0259898	FALSE	0.0296656	0.0259793	-0.0443983
zgc:86598	2.09608	-0.466179	0.036324	0.144582	ENSDARG00000014222	588	FALSE	FALSE	732	0.0386855	0.037956	FALSE	0.0421737	-0.0181271	-0.313785
gdpd5a	2.09566	-1.57282	0.0363756	0.144728	ENSDARG00000077284	42	FALSE	FALSE	55	0.00288622	0.00288206	FALSE	0.00308443	-0.0158507	-0.299882
mpeg1.2	2.09432	-1.25685	0.0364963	0.14503	ENSDARG00000043093	84	FALSE	FALSE	115	0.00612689	0.0061082	FALSE	0.00657259	0.123493	0.551179
timm9	2.09423	-0.467282	0.0364911	0.14503	ENSDARG00000043865	620	FALSE	FALSE	727	0.0396982	0.0389305	FALSE	0.0417596	-0.0879442	-0.740204
zgc:153184	2.09327	-1.43574	0.0365926	0.145293	ENSDARG00000099645	64	FALSE	FALSE	76	0.0038483	0.00384091	FALSE	0.00410817	-0.120723	-0.940404
schip1	2.09276	-0.708925	0.0366281	0.145375	ENSDARG00000035175	269	FALSE	FALSE	374	0.0194947	0.0193071	FALSE	0.0205083	0.00815533	-0.153261
rer1	2.0924	-0.428435	0.036657	0.145403	ENSDARG00000012747	785	FALSE	FALSE	937	0.0507367	0.0494916	FALSE	0.0575083	-0.0113091	-0.272143
bet1l	2.09238	-0.768322	0.0366652	0.145403	ENSDARG00000032037	243	FALSE	FALSE	293	0.01514	0.0150265	FALSE	0.0172156	-0.0443697	-0.474066
grwd1	2.09213	-0.888023	0.0366872	0.145431	ENSDARG00000004806	172	FALSE	FALSE	223	0.0116462	0.0115789	FALSE	0.0126668	0.00800731	-0.154165
leng8	2.08978	-0.558794	0.0368928	0.146067	ENSDARG00000076805	428	FALSE	FALSE	586	0.0307864	0.030322	FALSE	0.0354633	0.0768125	0.266073
spint2	2.08842	-1.44016	0.0370268	0.146498	ENSDARG00000069476	58	FALSE	FALSE	92	0.00481037	0.00479884	FALSE	0.00460456	0.0855452	0.31941
fam20b	2.08837	-1.04014	0.0370317	0.146498	ENSDARG00000008573	143	FALSE	FALSE	184	0.00951947	0.00947444	FALSE	0.00959104	-0.0694334	-0.627146
adgrg1-1	2.08776	-1.19387	0.0370816	0.146576	ENSDARG00000027222	77	FALSE	FALSE	110	0.00572181	0.0057055	FALSE	0.00674345	0.103225	0.427392
myl9b	2.08729	-0.202395	0.0371062	0.146613	ENSDARG00000008030	2900	FALSE	FALSE	4259	0.279812	0.246713	FALSE	0.263929	0.193639	-0.337851
tanc1b	2.08601	-1.02854	0.0372437	0.147097	ENSDARG00000089190	135	FALSE	FALSE	192	0.00992455	0.00987563	FALSE	0.0100639	0.00944728	-0.14537
spoplb	2.08278	-0.920259	0.0375347	0.148126	ENSDARG00000003974	167	FALSE	FALSE	210	0.0106334	0.0105773	FALSE	0.0113643	-0.0363309	-0.424968
edf1	2.07867	-0.240178	0.0378973	0.149374	ENSDARG00000009950	2147	FALSE	FALSE	2688	0.160818	0.149125	FALSE	0.16225	-0.0511315	-0.515365
vps25	2.07598	-0.59348	0.0381553	0.150148	ENSDARG00000059079	382	FALSE	FALSE	462	0.0240518	0.0237672	FALSE	0.0283816	-0.0105908	-0.267756
agpat3	2.07482	-0.864746	0.0382666	0.150525	ENSDARG00000036549	176	FALSE	FALSE	251	0.0128108	0.0127294	FALSE	0.0133338	0.0249373	-0.0507627
gtf2a2	2.07282	-0.563405	0.0384474	0.151113	ENSDARG00000053685	412	FALSE	FALSE	511	0.0267862	0.0264337	FALSE	0.0288757	-0.0562698	-0.546748
pam16	2.07163	-0.363449	0.0385539	0.151471	ENSDARG00000102822	996	FALSE	FALSE	1228	0.0692187	0.0669282	FALSE	0.0725047	-0.00154106	-0.212483
nifk	2.07124	-0.992202	0.0386045	0.151608	ENSDARG00000040666	141	FALSE	FALSE	179	0.00911439	0.0090731	FALSE	0.00995828	-0.0335852	-0.408198
slc9a6a	2.06412	-0.695024	0.03927	0.153928	ENSDARG00000009209	273	FALSE	FALSE	369	0.0189883	0.0188103	FALSE	0.0211731	0.0168059	-0.100427
smim14	2.06305	-0.857602	0.039374	0.154256	ENSDARG00000005799	175	FALSE	FALSE	215	0.0111398	0.0110782	FALSE	0.0138386	0.0723922	0.239076
rtca	2.06263	-0.555852	0.0394098	0.154258	ENSDARG00000002215	440	FALSE	FALSE	591	0.0310395	0.0305676	FALSE	0.0338796	0.013524	-0.120471
mthfd1l	2.06143	-1.42372	0.0395383	0.154525	ENSDARG00000042221	70	FALSE	FALSE	91	0.00465846	0.00464765	FALSE	0.0049606	0.00436557	-0.176408
tm9sf4	2.06103	-0.895934	0.0395704	0.154589	ENSDARG00000002536	178	FALSE	FALSE	225	0.0117981	0.011729	FALSE	0.0130661	0.00537808	-0.170224
upf3b	2.06052	-0.846472	0.0396183	0.154714	ENSDARG00000000489	205	FALSE	FALSE	271	0.0140767	0.0139785	FALSE	0.0138114	-0.0447004	-0.476086
tcf20	2.06017	-0.870228	0.0396513	0.15478	ENSDARG00000078348	180	FALSE	FALSE	229	0.0117474	0.011679	FALSE	0.0136669	0.000981762	-0.197075
si:dkey-73n10.1	2.05782	-2.0998	0.0398927	0.155597	ENSDARG00000069168	34	FALSE	FALSE	37	0.00187351	0.00187176	FALSE	0.00249305	-0.0138598	-0.287722
CABZ01044746.1	2.05703	-1.31038	0.0399598	0.155797	ENSDARG00000117312	85	FALSE	FALSE	111	0.00562054	0.0056048	FALSE	0.00603822	0.00213021	-0.190061
knop1	2.05572	-0.596681	0.0400759	0.156119	ENSDARG00000077721	413	FALSE	FALSE	534	0.028204	0.0278136	FALSE	0.0280744	-0.032195	-0.399707
pdia7	2.0555	-0.630846	0.0400969	0.156119	ENSDARG00000014015	360	FALSE	FALSE	460	0.024305	0.0240144	FALSE	0.0272171	0.0356526	0.014683
dchs1b	2.0555	-1.47416	0.0401068	0.156119	ENSDARG00000079850	54	FALSE	FALSE	75	0.0038483	0.00384091	FALSE	0.0045385	0.068026	0.212408
srprb	2.05241	-0.627543	0.0403975	0.157146	ENSDARG00000030949	372	FALSE	FALSE	440	0.0233936	0.0231242	FALSE	0.024563	-0.0898251	-0.751692
p4ha2	2.05147	-0.579651	0.0404852	0.157403	ENSDARG00000010085	408	FALSE	FALSE	501	0.0273938	0.0270253	FALSE	0.029562	0.0328076	-0.00269347
tbx2a	2.05019	-2.19408	0.0406328	0.15785	ENSDARG00000018025	31	FALSE	FALSE	43	0.0022786	0.002276	FALSE	0.00210117	-0.0194466	-0.321844
lyrm2	2.04883	-0.529991	0.0407397	0.158076	ENSDARG00000033138	435	FALSE	FALSE	544	0.0289635	0.028552	FALSE	0.0324695	0.00293148	-0.185167
uprt	2.04859	-0.756289	0.0407695	0.158128	ENSDARG00000035549	226	FALSE	FALSE	295	0.0152919	0.0151762	FALSE	0.0172722	0.0236488	-0.0586323
gak	2.04804	-0.628282	0.0408185	0.158255	ENSDARG00000090654	302	FALSE	FALSE	381	0.0197985	0.019605	FALSE	0.0219578	-0.0298279	-0.38525
tmem33	2.047	-0.709368	0.0409258	0.158608	ENSDARG00000041332	264	FALSE	FALSE	324	0.0170642	0.0169202	FALSE	0.0187012	-0.0300481	-0.386595
ell2	2.04484	-0.657113	0.0411402	0.15904	ENSDARG00000006251	333	FALSE	FALSE	417	0.0220264	0.0217874	FALSE	0.0254451	0.0369746	0.0227572
si:dkey-286j15.1	2.04461	-0.670087	0.0411599	0.15904	ENSDARG00000040864	285	FALSE	FALSE	376	0.0194947	0.0193071	FALSE	0.0211711	-0.000445271	-0.205791
eif1axa	2.04456	-0.710515	0.0411684	0.15904	ENSDARG00000029003	283	FALSE	FALSE	357	0.0185832	0.0184127	FALSE	0.0205971	0.0275898	-0.034562
rcn3	2.04402	-0.574059	0.0412191	0.159173	ENSDARG00000037961	431	FALSE	FALSE	502	0.0278495	0.0274688	FALSE	0.0302935	-0.032337	-0.400574
sfrp5	2.04355	-0.798543	0.0412659	0.159205	ENSDARG00000039041	186	FALSE	FALSE	270	0.0142792	0.0141782	FALSE	0.0174448	0.188451	0.947926
znf185	2.04354	-1.24293	0.0412767	0.159205	ENSDARG00000103917	83	FALSE	FALSE	111	0.00572181	0.0057055	FALSE	0.00696918	0.0798553	0.284658
CT583646.2	2.03591	-1.39774	0.04204	0.161636	ENSDARG00000094202	68	FALSE	FALSE	86	0.00435465	0.0043452	FALSE	0.00493842	0.0109294	-0.136318
waca	2.03589	-0.776462	0.0420354	0.161636	ENSDARG00000012577	233	FALSE	FALSE	302	0.0155957	0.0154754	FALSE	0.0175292	0.0105754	-0.13848
pin4	2.03579	-0.355617	0.0420345	0.161636	ENSDARG00000004527	1028	FALSE	FALSE	1229	0.0697757	0.067449	FALSE	0.0725698	-0.0643477	-0.596085
gnb1b	2.03528	-0.246727	0.0420817	0.161732	ENSDARG00000104372	2017	FALSE	FALSE	2706	0.155653	0.144666	FALSE	0.16349	0.0340388	0.00482616
srsf6a	2.03439	-0.494377	0.042179	0.161978	ENSDARG00000013729	543	FALSE	FALSE	669	0.0357486	0.0351245	FALSE	0.0406312	0.01217	-0.128741
cdv3	2.03317	-0.319049	0.0422967	0.162302	ENSDARG00000023028	1243	FALSE	FALSE	1562	0.0901818	0.0863445	FALSE	0.0932029	-0.0013905	-0.211564
p4ha1b	2.03256	-0.402682	0.0423603	0.162482	ENSDARG00000071082	787	FALSE	FALSE	951	0.0539774	0.052571	FALSE	0.0582401	-0.00559364	-0.237235
zgc:63863	2.03209	-1.29713	0.0424262	0.16267	ENSDARG00000099753	82	FALSE	FALSE	109	0.00551927	0.00550409	FALSE	0.00604342	-0.0189384	-0.31874
fbxo11a-1	2.03144	-0.808988	0.0424844	0.162765	ENSDARG00000102294	207	FALSE	FALSE	249	0.0128614	0.0127794	FALSE	0.0158816	0.0456648	0.0758335
sema6e	2.02871	-0.704377	0.0427599	0.163562	ENSDARG00000000189	272	FALSE	FALSE	356	0.0186339	0.0184624	FALSE	0.0194351	-0.0136774	-0.286608
ewsr1b-1	2.02733	-0.500171	0.0428992	0.163901	ENSDARG00000020465	565	FALSE	FALSE	723	0.0380272	0.037322	FALSE	0.0430956	0.0453607	0.0739767
sf3a1	2.02379	-0.676547	0.0432625	0.16516	ENSDARG00000041887	278	FALSE	FALSE	334	0.0173173	0.0171691	FALSE	0.021353	0.0394518	0.0378871
psmd8	2.02315	-0.400984	0.043324	0.165329	ENSDARG00000020454	801	FALSE	FALSE	1033	0.0570155	0.0554494	FALSE	0.0573333	-0.036135	-0.423771
mllt10	2.02283	-0.93613	0.0433675	0.165365	ENSDARG00000045401	145	FALSE	FALSE	195	0.00992455	0.00987563	FALSE	0.0107103	-0.0115689	-0.27373
psma6l	2.02028	-0.530103	0.0436234	0.16608	ENSDARG00000043899	464	FALSE	FALSE	550	0.029166	0.0287488	FALSE	0.0315651	-0.0722634	-0.644431
p2rx1	2.01994	-1.18264	0.0436726	0.166202	ENSDARG00000016695	97	FALSE	FALSE	124	0.00643071	0.00641012	FALSE	0.00744656	0.0235012	-0.0595336
tmem260	2.01535	-1.87761	0.0441604	0.167539	ENSDARG00000076362	40	FALSE	FALSE	48	0.0024305	0.00242755	FALSE	0.00279263	-0.0695668	-0.627961
[truncated: 8,889 more rows]
