# Supplementary material for: Antigen presentation plays positive roles in the regenerative response to cardiac injury in zebrafish
Source: Nat Commun. 2024 Apr 29;15:3637. doi: 10.1038/s41467-024-47430-1 (PMC11058276; doi:10.1038/s41467-024-47430-1)
Supplement: Supplementary file 7 — Supplementary Data 4 [file 41467_2024_47430_MOESM7_ESM.xlsx]

## Sheet: Cluster 12
	score	log2FC (Mut vs WT)	pval	qval	gene_ids	n_cells	is_mito	is_ribo	n_cells_by_counts	mean_counts	log1p_mean_counts	highly_variable	means	dispersions	dispersions_norm
cmlc1	56.514	-2.58076	0	0	ENSDARG00000032976	6297	FALSE	FALSE	11877	1.45177	0.89681	TRUE	0.897444	1.9032	1.24826
myh7l	53.9559	-2.0971	0	0	ENSDARG00000079782	7203	FALSE	FALSE	13529	1.55719	0.93891	FALSE	0.939302	1.01162	-0.0033159
myl7	53.065	-2.54959	0	0	ENSDARG00000019096	6987	FALSE	FALSE	13057	1.97924	1.09167	TRUE	1.09505	2.93069	2.69061
mb	48.6797	-1.66719	0	0	ENSDARG00000031952	7833	FALSE	FALSE	14463	2.96491	1.37748	TRUE	1.45901	2.31103	1
tpm4a	46.1754	-2.01651	3.26696e-319	6.3457425e-316	ENSDARG00000023963	7253	FALSE	FALSE	12504	1.44017	0.892069	FALSE	0.921519	1.08652	0.101837
NC_002333.4	41.154	-1.14818	7.60555e-295	1.23109e-291	ENSDARG00000080337	10824	FALSE	FALSE	19746	102.988	4.64428	FALSE	4.43729	3.83332	1
hbba1-1	40.7411	-1.81678	1.16267e-267	1.61312e-264	ENSDARG00000089087	6857	FALSE	FALSE	12218	1.28842	0.827862	TRUE	0.849173	1.00548	1.31391
acta1b	39.1248	-2.62559	4.69827e-245	5.70369e-242	ENSDARG00000055618	3759	FALSE	FALSE	6536	0.562611	0.446358	TRUE	0.470004	1.22475	1.1291
gapdh	38.7484	-2.29385	1.26299e-243	1.3629e-240	ENSDARG00000043457	4330	FALSE	FALSE	7723	0.641855	0.495827	FALSE	0.509575	0.845848	0.456722
nppa	33.5851	-2.00632	1.12222e-195	8.38382e-193	ENSDARG00000052960	4341	FALSE	FALSE	7652	0.585346	0.460803	FALSE	0.481613	0.652485	0.11359
NC_002333.17	31.7452	-1.23796	1.95306e-184	1.35487e-181	ENSDARG00000082753	9957	FALSE	FALSE	18643	8.47992	2.24918	TRUE	2.03072	1.92297	1
ttn.2	30.5391	-1.65552	3.75178e-169	2.42915e-166	ENSDARG00000028213	4914	FALSE	FALSE	9605	0.79285	0.583807	FALSE	0.549098	0.579566	-0.0158073
si:ch211-5k11.8	30.3406	-1.79709	2.10478e-166	1.2776e-163	ENSDARG00000079078	4728	FALSE	FALSE	8268	0.718771	0.541609	TRUE	0.550664	0.92474	0.59672
tnnc1a	28.825	-2.47186	5.28903e-151	2.85373e-148	ENSDARG00000011400	2574	FALSE	FALSE	4358	0.317586	0.275801	TRUE	0.29172	0.686177	0.514311
tnnt2a	27.7004	-2.25886	6.98067e-142	3.56822e-139	ENSDARG00000020610	2505	FALSE	FALSE	4370	0.294648	0.258239	FALSE	0.26664	0.453163	0.111163
mybpc3	27.5864	-2.10515	3.56398e-141	1.73067e-138	ENSDARG00000011615	2843	FALSE	FALSE	5254	0.357841	0.305896	FALSE	0.305271	0.467103	0.135281
ttn.1	27.4346	-1.67126	4.67037e-141	2.15993e-138	ENSDARG00000000563	4032	FALSE	FALSE	7833	0.58489	0.460515	FALSE	0.433352	0.465797	0.133022
tnni1b	26.8955	-2.38502	7.33296e-135	3.23717e-132	ENSDARG00000052708	2115	FALSE	FALSE	3577	0.232417	0.208977	TRUE	0.217543	0.358436	1.98613
hspb11	26.6751	-2.21213	4.22593e-133	1.64169e-130	ENSDARG00000002204	2620	FALSE	FALSE	4390	0.307864	0.268395	FALSE	0.286808	0.565112	0.304851
ckma	24.692	-2.35976	1.8183e-116	6.30692e-114	ENSDARG00000035327	2076	FALSE	FALSE	3615	0.247607	0.221228	FALSE	0.226768	0.623586	0.406019
tnni4a	22.7114	-2.18473	5.4424e-101	1.55461e-98	ENSDARG00000099870	1924	FALSE	FALSE	3334	0.211656	0.191988	TRUE	0.196027	0.371462	2.06569
atp2a2a	22.6321	-2.23341	2.45249e-100	6.43746e-98	ENSDARG00000029439	1818	FALSE	FALSE	3125	0.194238	0.177508	TRUE	0.179797	0.289004	1.56207
hbba1	22.6214	-1.69011	8.22943e-101	2.28355e-98	ENSDARG00000097238	3035	FALSE	FALSE	5211	0.359714	0.307275	FALSE	0.314985	0.519503	0.22594
sorbs1	22.3048	-2.04322	5.6997e-98	1.38389e-95	ENSDARG00000103435	2091	FALSE	FALSE	3425	0.21277	0.192907	TRUE	0.20559	0.336141	1.84996
atp5f1b	21.9558	-1.27283	6.52839e-96	1.50961e-93	ENSDARG00000070083	4954	FALSE	FALSE	7456	0.562763	0.446455	FALSE	0.472814	0.273552	-0.558843
myh7	21.1411	-2.28079	5.77328e-89	1.27432e-86	ENSDARG00000079564	1707	FALSE	FALSE	2852	0.197782	0.180472	TRUE	0.191167	0.706848	4.11411
hbaa1	20.9906	-1.7668	3.16718e-88	6.83548e-86	ENSDARG00000097011	2528	FALSE	FALSE	4340	0.300167	0.262493	FALSE	0.264653	0.48589	0.167784
ACTC1	20.5884	-2.31766	6.83651e-85	1.35502e-82	ENSDARG00000057911	1538	FALSE	FALSE	2457	0.169122	0.156253	TRUE	0.166116	0.57473	3.30718
pln	19.7841	-1.88668	2.37282e-79	4.4317e-77	ENSDARG00000069404	1920	FALSE	FALSE	3504	0.215454	0.195118	TRUE	0.195447	0.310102	1.69092
cox6a2	19.6858	-1.61207	8.21423e-79	1.50522e-76	ENSDARG00000054588	2660	FALSE	FALSE	4451	0.313586	0.27276	FALSE	0.283751	0.52088	0.228323
slc25a5	19.0505	-0.507238	2.22037e-75	3.71797e-73	ENSDARG00000092553	10492	FALSE	FALSE	18166	4.35647	1.67831	FALSE	1.75519	0.886229	-0.405577
ldb3a	18.1236	-2.19727	1.05965e-67	1.68711e-65	ENSDARG00000056322	1237	FALSE	FALSE	2052	0.122588	0.115637	FALSE	0.121074	0.261491	1.39403
actc1a-1	18.1047	-2.72518	2.21941e-67	3.47659e-65	ENSDARG00000042535	966	FALSE	FALSE	1541	0.102436	0.0975219	FALSE	0.103423	0.542706	3.11159
nppb	17.9038	-1.74635	1.86454e-66	2.87435e-64	ENSDARG00000052958	2152	FALSE	FALSE	3743	0.326498	0.282542	TRUE	0.30578	1.89995	2.61431
myom1b	16.9892	-2.04183	2.63181e-60	3.55002e-58	ENSDARG00000104836	1245	FALSE	FALSE	2185	0.126386	0.119014	FALSE	0.120404	0.259692	1.38304
mdh2	16.9853	-1.3455	1.86337e-60	2.54888e-58	ENSDARG00000043371	2944	FALSE	FALSE	4343	0.279558	0.246515	FALSE	0.258968	0.188078	-0.347472
cox7a1	16.8333	-1.73302	2.70176e-59	3.49859e-57	ENSDARG00000069464	2074	FALSE	FALSE	3418	0.23343	0.209799	TRUE	0.210507	0.641752	3.71653
atp5fa1	16.7931	-1.19884	2.69034e-59	3.49859e-57	ENSDARG00000010149	3454	FALSE	FALSE	4991	0.330953	0.285896	FALSE	0.307808	0.164358	-0.388511
myl9b	16.4595	-1.27816	3.66714e-57	4.50826e-55	ENSDARG00000008030	2900	FALSE	FALSE	4259	0.279812	0.246713	FALSE	0.263929	0.193639	-0.337851
fhl1a	16.4023	-1.90414	1.34646e-56	1.6346e-54	ENSDARG00000071498	1406	FALSE	FALSE	2114	0.138235	0.129479	FALSE	0.134241	0.294864	1.59786
aldoab	16.0367	-2.32149	2.96484e-54	3.51153e-52	ENSDARG00000034470	902	FALSE	FALSE	1443	0.0843081	0.0809421	FALSE	0.0859771	0.221174	1.14778
casq2	15.9458	-2.00908	9.26928e-54	1.08462e-51	ENSDARG00000008982	1155	FALSE	FALSE	2007	0.116057	0.109801	FALSE	0.109949	0.227713	1.18772
ldb3b	15.2888	-2.19519	8.89043e-50	9.81181e-48	ENSDARG00000099974	877	FALSE	FALSE	1473	0.0840043	0.0806618	FALSE	0.0823822	0.174165	0.860666
mustn1b	15.2355	-2.54087	2.25238e-49	2.43057e-47	ENSDARG00000089086	804	FALSE	FALSE	1312	0.0880551	0.0843918	FALSE	0.0893877	0.763946	4.46285
synpo2lb	15.1147	-2.00927	8.93902e-49	9.33503e-47	ENSDARG00000078696	1034	FALSE	FALSE	1783	0.101423	0.0966029	FALSE	0.0988925	0.217474	1.12519
cox4i1l	15.1073	-1.71565	8.91194e-49	9.33503e-47	ENSDARG00000012388	1449	FALSE	FALSE	2216	0.136159	0.127653	FALSE	0.135687	0.249263	1.31934
idh2	15.0986	-1.24612	8.3994e-49	8.96428e-47	ENSDARG00000003795	2810	FALSE	FALSE	4033	0.26057	0.231564	FALSE	0.24973	0.212137	-0.305848
ndrg4	14.9858	-2.21338	5.52265e-48	5.70596e-46	ENSDARG00000103937	867	FALSE	FALSE	1492	0.0862828	0.0827616	FALSE	0.0816253	0.20857	1.0708
csrp3	14.835	-2.46464	4.62015e-47	4.67405e-45	ENSDARG00000101706	751	FALSE	FALSE	1205	0.0738772	0.0712756	FALSE	0.075303	0.367448	2.04117
got2a	14.779	-2.05129	8.265e-47	8.27522e-45	ENSDARG00000041068	977	FALSE	FALSE	1497	0.0836498	0.0803348	FALSE	0.0886306	0.187577	0.942585
desma	14.7115	-2.52674	2.3726e-46	2.35129e-44	ENSDARG00000058656	685	FALSE	FALSE	1087	0.0655729	0.0635126	FALSE	0.0680973	0.294381	1.5949
acta1a	14.6642	-2.46932	4.42861e-46	4.30107e-44	ENSDARG00000036371	740	FALSE	FALSE	1187	0.07251	0.0700017	FALSE	0.073473	0.390277	2.18061
cox8b	14.5988	-0.922087	5.18006e-46	4.98106e-44	ENSDARG00000097209	4179	FALSE	FALSE	6251	0.435313	0.361383	FALSE	0.376963	0.15155	-0.410671
rbpms2b	14.5885	-2.01539	1.01827e-45	9.69555e-44	ENSDARG00000079578	983	FALSE	FALSE	1662	0.0958023	0.0914868	FALSE	0.0910756	0.196779	0.998785
cox5b2	14.2957	-1.9274	4.57602e-44	4.2733e-42	ENSDARG00000068738	1063	FALSE	FALSE	1790	0.105119	0.0999532	FALSE	0.0989483	0.250491	1.32684
pabpc4	14.0996	-2.24211	6.15015e-43	5.63493e-41	ENSDARG00000059259	758	FALSE	FALSE	1207	0.0689149	0.066644	FALSE	0.0715599	0.229581	1.19913
ndufa4	13.9152	-2.17508	6.38153e-42	5.79228e-40	ENSDARG00000056108	804	FALSE	FALSE	1284	0.0727632	0.0702377	FALSE	0.0737158	0.235993	1.2383
ldhba	13.4004	-1.19374	2.89186e-39	2.44224e-37	ENSDARG00000019644	2270	FALSE	FALSE	3294	0.199251	0.181697	TRUE	0.193242	0.11925	0.525265
hspb1	13.3792	-0.850988	2.82045e-39	2.40283e-37	ENSDARG00000041065	4259	FALSE	FALSE	6173	0.633602	0.490787	TRUE	0.512007	0.894064	0.542284
xirp1	13.1535	-2.16442	7.85271e-38	6.46318e-36	ENSDARG00000030722	707	FALSE	FALSE	1161	0.064459	0.0624666	FALSE	0.0651992	0.18763	0.942909
acsl1b	13.1367	-1.87666	9.03465e-38	7.31204e-36	ENSDARG00000003854	915	FALSE	FALSE	1622	0.0905362	0.0866695	FALSE	0.0853058	0.190725	0.961814
uqcrfs1	13.1306	-1.33345	8.52278e-38	6.95573e-36	ENSDARG00000007745	1843	FALSE	FALSE	2655	0.155603	0.144622	TRUE	0.154572	0.121477	0.538867
cycsb	12.9749	-0.792564	4.35788e-37	3.46916e-35	ENSDARG00000044562	4433	FALSE	FALSE	6571	0.48286	0.393973	FALSE	0.413235	0.188162	-0.347327
hspb6	12.8482	-2.38519	3.14483e-36	2.46311e-34	ENSDARG00000077236	562	FALSE	FALSE	931	0.0531166	0.051754	FALSE	0.0521779	0.179255	0.891757
ppdpfa	12.8181	-1.43273	3.34171e-36	2.59638e-34	ENSDARG00000007682	1359	FALSE	FALSE	2013	0.141881	0.132677	FALSE	0.141384	0.521699	2.98329
SRL	12.4732	-2.16272	2.45197e-34	1.84601e-32	ENSDARG00000112959	639	FALSE	FALSE	1090	0.0615221	0.0597038	FALSE	0.0601821	0.239073	1.2571
ccng1	12.3442	-0.913369	7.97434e-34	5.86718e-32	ENSDARG00000076667	3190	FALSE	FALSE	4569	0.309332	0.269517	FALSE	0.289943	0.203116	-0.321454
clic4	12.3385	-1.05384	8.82307e-34	6.44283e-32	ENSDARG00000022995	2394	FALSE	FALSE	3466	0.215555	0.195201	TRUE	0.214412	0.176452	0.87464
rbpms2a	12.3336	-1.50197	1.09853e-33	7.9029e-32	ENSDARG00000045930	1303	FALSE	FALSE	2011	0.114284	0.108212	FALSE	0.112993	0.157692	0.760056
eno3	12.2145	-0.975502	3.66611e-33	2.58009e-31	ENSDARG00000039007	2759	FALSE	FALSE	4056	0.247456	0.221106	FALSE	0.235603	0.0981463	-0.503067
aldoaa	12.1366	-0.712847	8.19282e-33	5.68348e-31	ENSDARG00000011665	4807	FALSE	FALSE	7012	0.524989	0.421987	FALSE	0.451586	0.191361	-0.704695
ak1	12.0962	-1.59134	1.66234e-32	1.14501e-30	ENSDARG00000001950	1087	FALSE	FALSE	1761	0.0982835	0.0937485	FALSE	0.094852	0.147691	0.698976
nme2b.2	12.0716	-2.13351	2.48012e-32	1.69626e-30	ENSDARG00000099420	692	FALSE	FALSE	1131	0.0712441	0.0688207	FALSE	0.0709852	0.614375	3.54932
smpx	11.8305	-1.997	3.41573e-31	2.30372e-29	ENSDARG00000045302	630	FALSE	FALSE	1039	0.0566611	0.055114	FALSE	0.0577725	0.134057	0.615703
arvcfb	11.7852	-1.84353	5.62423e-31	3.76707e-29	ENSDARG00000061688	772	FALSE	FALSE	1176	0.0651679	0.0631324	FALSE	0.0682354	0.136951	0.633376
crip2l	11.7755	-2.41283	6.77064e-31	4.50387e-29	ENSDARG00000033201	486	FALSE	FALSE	705	0.0402552	0.0394661	FALSE	0.0452836	0.258057	1.37305
flnca	11.7224	-1.99376	1.14888e-30	7.53911e-29	ENSDARG00000018566	659	FALSE	FALSE	1038	0.0588891	0.0572203	FALSE	0.0605872	0.191688	0.967692
si:dkey-164f24.2	11.6907	-2.37264	1.71654e-30	1.1114e-28	ENSDARG00000089418	495	FALSE	FALSE	790	0.0462302	0.0451934	FALSE	0.0474348	0.260942	1.39067
tpm2	11.4398	-1.79793	2.45033e-29	1.53533e-27	ENSDARG00000104682	814	FALSE	FALSE	1146	0.0705859	0.068206	FALSE	0.0707556	0.18488	0.92611
aco2	11.318	-1.38275	8.3923e-29	5.12616e-27	ENSDARG00000007294	1246	FALSE	FALSE	1839	0.103296	0.0983024	FALSE	0.104503	0.0848517	0.315174
tuba8l2	11.2703	-1.5083	1.41938e-28	8.50924e-27	ENSDARG00000031164	1029	FALSE	FALSE	1521	0.0867892	0.0832277	FALSE	0.092291	0.15355	0.734762
tagln	11.2639	-0.862399	1.22362e-28	7.38125e-27	ENSDARG00000045408	3103	FALSE	FALSE	4273	0.530812	0.425798	TRUE	0.427551	1.31334	1.59939
dusp6	11.1621	-1.29826	4.26293e-28	2.52449e-26	ENSDARG00000070914	1302	FALSE	FALSE	1907	0.106891	0.101556	FALSE	0.113139	0.101179	0.414898
nmrk2	11.062	-2.09165	1.37559e-27	7.9192e-26	ENSDARG00000067848	526	FALSE	FALSE	831	0.0458251	0.0448062	FALSE	0.0480814	0.171148	0.84224
ppp1r14c	10.8732	-2.09637	9.81703e-27	5.57561e-25	ENSDARG00000077341	507	FALSE	FALSE	852	0.0457745	0.0447577	FALSE	0.0465072	0.148346	0.702975
nexn	10.8319	-2.08822	1.48347e-26	8.18604e-25	ENSDARG00000057317	491	FALSE	FALSE	796	0.0430908	0.0421882	FALSE	0.045723	0.170612	0.838969
hbba2	10.7564	-1.80388	3.16282e-26	1.73544e-24	ENSDARG00000069734	693	FALSE	FALSE	1077	0.0696238	0.067307	FALSE	0.0697406	0.425051	2.39299
acadvl	10.592	-1.51278	1.62386e-25	8.61798e-24	ENSDARG00000016687	922	FALSE	FALSE	1532	0.0847638	0.0813623	FALSE	0.0799902	0.122617	0.545828
fabp3	10.4893	-0.976511	4.24342e-25	2.23979e-23	ENSDARG00000023290	2149	FALSE	FALSE	2991	0.197023	0.179837	TRUE	0.186809	0.15251	0.728409
myl9a	10.4581	-0.860504	5.59357e-25	2.93647e-23	ENSDARG00000038123	2708	FALSE	FALSE	3703	0.291357	0.255693	FALSE	0.264012	0.39206	0.00544516
tcap	10.4254	-2.19362	9.2595e-25	4.73307e-23	ENSDARG00000007344	459	FALSE	FALSE	682	0.0387361	0.0380047	FALSE	0.0424091	0.242243	1.27646
vdac2	10.1391	-0.736509	1.29363e-23	6.47614e-22	ENSDARG00000013623	3295	FALSE	FALSE	4588	0.301787	0.263738	FALSE	0.28516	0.0900734	-0.517035
atp1b1a	10.1244	-0.674915	1.45651e-23	7.25417e-22	ENSDARG00000013144	3721	FALSE	FALSE	5475	0.359714	0.307275	FALSE	0.333147	0.125945	-0.454971
ryr2b	10.0534	-1.96745	3.43352e-23	1.69271e-21	ENSDARG00000003706	492	FALSE	FALSE	849	0.0447618	0.0437889	FALSE	0.0430488	0.11282	0.485995
pla1a-1	10.0393	-2.15469	3.99596e-23	1.95019e-21	ENSDARG00000069922	424	FALSE	FALSE	705	0.0382298	0.0375171	FALSE	0.0381272	0.15828	0.763652
hk1	9.94863	-1.55102	9.11916e-23	4.38442e-21	ENSDARG00000039452	802	FALSE	FALSE	1207	0.0669401	0.0647948	FALSE	0.0682565	0.127912	0.578174
cox5aa	9.91818	-0.61698	1.08539e-22	5.1673e-21	ENSDARG00000088383	4452	FALSE	FALSE	6265	0.454099	0.374386	FALSE	0.402511	0.12627	-0.454409
tuba8l	9.90715	-0.67202	1.18211e-22	5.6003e-21	ENSDARG00000042708	3686	FALSE	FALSE	5085	0.382754	0.324077	FALSE	0.355944	0.319945	-0.119324
myom2a	9.90538	-1.91424	1.41034e-22	6.617e-21	ENSDARG00000075433	504	FALSE	FALSE	772	0.0424832	0.0416055	FALSE	0.0468234	0.163297	0.794292
bves	9.79896	-2.10414	3.916e-22	1.81972e-20	ENSDARG00000058548	418	FALSE	FALSE	651	0.0356474	0.0350267	FALSE	0.0365462	0.10809	0.457103
pdk2a	9.71558	-1.85683	8.41218e-22	3.78236e-20	ENSDARG00000020876	519	FALSE	FALSE	821	0.0445086	0.0435465	FALSE	0.0449378	0.0939607	0.370809
zgc:158463	9.59169	-1.01398	2.45067e-21	1.07211e-19	ENSDARG00000089382	1612	FALSE	FALSE	2945	0.168819	0.155994	FALSE	0.145988	0.180118	0.897027
mylk3	9.41854	-2.14308	1.31906e-20	5.61875e-19	ENSDARG00000076348	377	FALSE	FALSE	602	0.0323561	0.0318436	FALSE	0.0338633	0.182728	0.912968
znf106a	9.39776	-1.86976	1.57274e-20	6.64105e-19	ENSDARG00000016651	490	FALSE	FALSE	741	0.0392931	0.0385408	FALSE	0.0405079	0.0654171	0.196474
pfkmb	9.28565	-1.92544	4.32858e-20	1.78132e-18	ENSDARG00000060797	432	FALSE	FALSE	731	0.0399514	0.039174	FALSE	0.0395349	0.130522	0.594114
usp28	9.18644	-2.26531	1.06648e-19	4.3157e-18	ENSDARG00000008880	317	FALSE	FALSE	468	0.0248114	0.0245086	FALSE	0.0280456	0.131138	0.597872
srl	9.10009	-2.48649	2.31445e-19	9.21227e-18	ENSDARG00000104587	267	FALSE	FALSE	416	0.0219758	0.0217378	FALSE	0.0243288	0.167928	0.822576
usp2a	9.01695	-1.74671	4.64777e-19	1.83492e-17	ENSDARG00000020107	513	FALSE	FALSE	780	0.0423819	0.0415084	FALSE	0.0424631	0.0680151	0.212342
eef1a1l1	8.94798	-0.268183	7.43495e-19	2.91162e-17	ENSDARG00000020850	10293	FALSE	FALSE	16975	3.38159	1.47741	FALSE	1.57809	0.596286	-1.02763
mdh1aa	8.92356	-0.99856	9.99157e-19	3.89711e-17	ENSDARG00000017772	1532	FALSE	FALSE	2173	0.125222	0.11798	FALSE	0.125245	0.0783295	0.275339
coro1cb	8.85838	-2.08721	1.86723e-18	7.13959e-17	ENSDARG00000021193	354	FALSE	FALSE	484	0.0260266	0.0256937	FALSE	0.0310467	0.15518	0.744715
mcamb	8.83562	-1.19559	2.14633e-18	8.17458e-17	ENSDARG00000005368	993	FALSE	FALSE	1495	0.0872956	0.0836935	FALSE	0.0883034	0.179568	0.893666
kcnh6a	8.80533	-1.98054	2.92484e-18	1.10961e-16	ENSDARG00000001803	371	FALSE	FALSE	624	0.0329131	0.032383	FALSE	0.0332014	0.128054	0.579037
tuba1b	8.71592	-0.943303	5.90181e-18	2.19611e-16	ENSDARG00000045367	1597	FALSE	FALSE	2094	0.128614	0.12099	FALSE	0.133603	0.103769	0.430716
mdh1ab	8.67881	-2.15912	8.65989e-18	3.16184e-16	ENSDARG00000103849	314	FALSE	FALSE	516	0.0269887	0.0266309	FALSE	0.0271929	0.0871843	0.329421
chchd10	8.64796	-1.39189	1.08344e-17	3.94094e-16	ENSDARG00000010717	735	FALSE	FALSE	1079	0.0592435	0.057555	FALSE	0.0621665	0.106399	0.446774
hsp90aa1.1	8.63484	-2.286	1.25819e-17	4.55955e-16	ENSDARG00000010478	277	FALSE	FALSE	435	0.0234442	0.0231736	FALSE	0.0237806	0.0851598	0.317055
pygmb	8.56165	-1.76922	2.288e-17	8.13958e-16	ENSDARG00000013317	469	FALSE	FALSE	706	0.0381791	0.0374684	FALSE	0.0415339	0.158686	0.766129
ldha	8.44731	-0.793941	5.53301e-17	1.93995e-15	ENSDARG00000101251	2023	FALSE	FALSE	2889	0.176718	0.162729	TRUE	0.17777	0.133222	0.610601
pcbp4	8.36614	-2.27407	1.17114e-16	3.97697e-15	ENSDARG00000024276	275	FALSE	FALSE	401	0.0210644	0.0208456	FALSE	0.0224603	0.0362264	0.018187
atp1a1a.1	8.36349	-0.924325	1.12124e-16	3.82088e-15	ENSDARG00000002791	1535	FALSE	FALSE	2133	0.123044	0.116043	FALSE	0.125096	0.0719054	0.236102
alcama	8.28629	-1.75421	2.18914e-16	7.30615e-15	ENSDARG00000026531	410	FALSE	FALSE	643	0.0351917	0.0345866	FALSE	0.036088	0.102527	0.423127
fh	8.28253	-1.64625	2.25648e-16	7.50513e-15	ENSDARG00000075132	503	FALSE	FALSE	728	0.0391412	0.0383946	FALSE	0.0399982	0.0685256	0.21546
pgam2	8.24328	-2.39265	3.17905e-16	1.04307e-14	ENSDARG00000057571	241	FALSE	FALSE	388	0.0208618	0.0206472	FALSE	0.0218844	0.157422	0.758408
trim63a	8.21357	-2.24458	4.01877e-16	1.30401e-14	ENSDARG00000028027	265	FALSE	FALSE	404	0.0218239	0.0215892	FALSE	0.0236125	0.134667	0.619426
ckmt2a	8.21174	-1.99102	4.02803e-16	1.30401e-14	ENSDARG00000069615	309	FALSE	FALSE	518	0.0272925	0.0269267	FALSE	0.0280894	0.119883	0.529132
myoz2b	8.12097	-1.94409	8.34519e-16	2.68373e-14	ENSDARG00000037266	337	FALSE	FALSE	578	0.0307864	0.030322	FALSE	0.0297074	0.119836	0.528847
eef2l2	8.10671	-2.06021	9.37495e-16	3.00493e-14	ENSDARG00000035256	299	FALSE	FALSE	485	0.025976	0.0256444	FALSE	0.0265023	0.126854	0.571712
CT027980.1	8.07314	-1.95642	1.21667e-15	3.86153e-14	ENSDARG00000104999	316	FALSE	FALSE	536	0.028761	0.0283551	FALSE	0.0281946	0.118215	0.518943
ndufs7	8.02488	-0.930467	1.71509e-15	5.4081e-14	ENSDARG00000074552	1452	FALSE	FALSE	1952	0.11079	0.105072	FALSE	0.113843	0.0446811	0.0698257
ctnnb1	7.99766	-0.798743	2.09578e-15	6.58711e-14	ENSDARG00000014571	1836	FALSE	FALSE	2440	0.145121	0.135511	FALSE	0.150861	0.0748349	0.253995
rtn1a	7.87424	-1.30888	5.672e-15	1.71609e-13	ENSDARG00000006497	717	FALSE	FALSE	1037	0.056813	0.0552578	FALSE	0.0571589	0.064588	0.19141
uqcrc1	7.86791	-1.07258	5.87868e-15	1.7731e-13	ENSDARG00000052304	1030	FALSE	FALSE	1456	0.0807129	0.0776209	FALSE	0.0839272	0.0848616	0.315234
atp5pd	7.78994	-0.519652	1.04683e-14	3.13792e-13	ENSDARG00000098355	4052	FALSE	FALSE	5606	0.381488	0.323161	FALSE	0.348578	0.0612599	-0.566886
ckmt2b	7.77864	-2.0011	1.20825e-14	3.61062e-13	ENSDARG00000039929	289	FALSE	FALSE	469	0.0249633	0.0246568	FALSE	0.025956	0.12564	0.564295
fhod3a	7.73489	-2.0268	1.68987e-14	5.01897e-13	ENSDARG00000063682	282	FALSE	FALSE	452	0.0241025	0.0238166	FALSE	0.0251072	0.134601	0.619025
acta2	7.72126	-1.20765	1.79326e-14	5.30979e-13	ENSDARG00000045180	747	FALSE	FALSE	1035	0.112664	0.106757	FALSE	0.106715	1.16316	6.9011
slc8a1a	7.69059	-1.85388	2.3537e-14	6.90609e-13	ENSDARG00000013422	334	FALSE	FALSE	560	0.0294192	0.0289948	FALSE	0.0288509	0.14685	0.693837
prkag2a	7.65633	-2.15346	3.07464e-14	8.99425e-13	ENSDARG00000012625	246	FALSE	FALSE	396	0.0207099	0.0204984	FALSE	0.0212494	0.08003	0.285724
adprhl1	7.64531	-2.40149	3.35669e-14	9.78984e-13	ENSDARG00000041589	202	FALSE	FALSE	331	0.0176718	0.0175175	FALSE	0.0173453	0.100629	0.411538
nkx2.5	7.62425	-2.52613	3.93932e-14	1.14547e-12	ENSDARG00000018004	178	FALSE	FALSE	286	0.01514	0.0150265	FALSE	0.0157048	0.0802646	0.287157
rrad	7.61928	-2.45377	4.08368e-14	1.1839e-12	ENSDARG00000052011	193	FALSE	FALSE	296	0.015697	0.0155751	FALSE	0.0163129	0.0998245	0.406623
tob1a	7.55214	-1.22179	6.52723e-14	1.85902e-12	ENSDARG00000032619	715	FALSE	FALSE	1079	0.0582814	0.0566463	FALSE	0.061343	0.107356	0.452624
mef2ca	7.55088	-1.98442	6.75505e-14	1.91827e-12	ENSDARG00000029764	284	FALSE	FALSE	454	0.0238999	0.0236188	FALSE	0.0247742	0.0990365	0.40181
nnt	7.48024	-1.16615	1.11293e-13	3.11492e-12	ENSDARG00000023536	794	FALSE	FALSE	1150	0.062788	0.0608956	FALSE	0.0649184	0.0920384	0.359068
palld	7.47625	-1.0954	1.14132e-13	3.18519e-12	ENSDARG00000040009	874	FALSE	FALSE	1159	0.0669401	0.0647948	FALSE	0.0705792	0.0667947	0.204888
rbm24a	7.47545	-2.0026	1.18224e-13	3.28994e-12	ENSDARG00000102995	277	FALSE	FALSE	457	0.0245076	0.0242121	FALSE	0.024252	0.136255	0.629129
hspb7	7.47139	-2.17338	1.22181e-13	3.39036e-12	ENSDARG00000104441	238	FALSE	FALSE	360	0.0196972	0.0195057	FALSE	0.0198552	0.09974	0.406106
usp13	7.40042	-2.14945	2.05638e-13	5.64169e-12	ENSDARG00000079198	238	FALSE	FALSE	392	0.0205074	0.0202999	FALSE	0.020518	0.15775	0.760412
atp1a3b	7.38633	-1.79244	2.26508e-13	6.14482e-12	ENSDARG00000104139	331	FALSE	FALSE	564	0.0299256	0.0294865	FALSE	0.0306799	0.174659	0.863687
trim63b	7.36556	-2.65882	2.67705e-13	7.20208e-12	ENSDARG00000086685	163	FALSE	FALSE	244	0.0129627	0.0128794	FALSE	0.0137811	0.129941	0.590567
lmo7a	7.31566	-1.60287	3.74856e-13	9.97425e-12	ENSDARG00000004930	375	FALSE	FALSE	617	0.0322042	0.0316965	FALSE	0.0318596	0.0767804	0.265877
gadd45ga	7.25582	-1.37516	5.74303e-13	1.49936e-11	ENSDARG00000019417	508	FALSE	FALSE	794	0.0431921	0.0422853	FALSE	0.0428004	0.0771473	0.268118
si:ch73-288o11.5	7.21812	-2.24066	7.69924e-13	1.98342e-11	ENSDARG00000097503	203	FALSE	FALSE	331	0.0174186	0.0172686	FALSE	0.0192568	0.182418	0.911076
anxa6	7.21751	-1.73129	7.67068e-13	1.98132e-11	ENSDARG00000013335	364	FALSE	FALSE	521	0.0276976	0.027321	FALSE	0.0289616	0.0939402	0.370683
vegfab	7.14034	-1.90412	1.33178e-12	3.3948e-11	ENSDARG00000034700	279	FALSE	FALSE	447	0.0230898	0.0228272	FALSE	0.0234031	0.0764585	0.263911
actn2b	7.12914	-2.17203	1.44634e-12	3.6772e-11	ENSDARG00000071090	209	FALSE	FALSE	345	0.01833	0.0181641	FALSE	0.0182974	0.109424	0.465253
mylk2	7.10108	-2.32113	1.76894e-12	4.46233e-11	ENSDARG00000031698	189	FALSE	FALSE	298	0.015697	0.0155751	FALSE	0.0168886	0.161067	0.780668
sod2	7.06619	-1.18695	2.20277e-12	5.52799e-11	ENSDARG00000042644	676	FALSE	FALSE	925	0.0498759	0.048672	FALSE	0.0531506	0.0595706	0.160766
atp5meb	7.05475	-0.457497	2.32906e-12	5.81487e-11	ENSDARG00000068940	4156	FALSE	FALSE	5763	0.412578	0.345416	FALSE	0.367092	0.0933119	-0.511432
fxr2	7.04864	-1.71184	2.5297e-12	6.26745e-11	ENSDARG00000016260	347	FALSE	FALSE	510	0.0266343	0.0262857	FALSE	0.025843	0.0318039	-0.00882391
tns1a	7.04077	-1.93488	2.68549e-12	6.63651e-11	ENSDARG00000078842	267	FALSE	FALSE	430	0.022786	0.0225302	FALSE	0.0236925	0.162367	0.78861
uqcrc2b	6.94705	-1.16107	5.05493e-12	1.23041e-10	ENSDARG00000071691	688	FALSE	FALSE	970	0.0524584	0.0511287	FALSE	0.0551996	0.0523791	0.116842
rem1	6.928	-2.14459	5.88285e-12	1.41772e-10	ENSDARG00000020544	203	FALSE	FALSE	296	0.0159502	0.0158243	FALSE	0.0179556	0.124776	0.559017
slc25a12	6.81495	-1.51369	1.26115e-11	2.94431e-10	ENSDARG00000102362	394	FALSE	FALSE	561	0.0295711	0.0291423	FALSE	0.0323639	0.0656137	0.197675
hadhab	6.8144	-1.21961	1.2593e-11	2.94431e-10	ENSDARG00000060594	630	FALSE	FALSE	861	0.0461795	0.045145	FALSE	0.0493211	0.0555622	0.136284
coq9	6.81218	-1.37757	1.28058e-11	2.9825e-10	ENSDARG00000023583	470	FALSE	FALSE	615	0.0327612	0.0322359	FALSE	0.0374423	0.0540409	0.126992
CR753876.1	6.78712	-0.457089	1.4487e-11	3.34995e-10	ENSDARG00000097137	3577	FALSE	FALSE	4891	0.506051	0.409491	TRUE	0.432027	0.778316	0.673724
bckdk	6.77864	-1.20245	1.60047e-11	3.68335e-10	ENSDARG00000016904	608	FALSE	FALSE	864	0.0455213	0.0445156	FALSE	0.0499894	0.0786963	0.277579
dhrs7cb	6.77542	-2.68449	1.67752e-11	3.84246e-10	ENSDARG00000071877	135	FALSE	FALSE	179	0.0094182	0.00937412	FALSE	0.011191	0.0690994	0.218964
ankrd1a	6.6987	-1.97487	2.78219e-11	6.28387e-10	ENSDARG00000075263	227	FALSE	FALSE	385	0.0204061	0.0202007	FALSE	0.0207297	0.172437	0.850115
pkma	6.69512	-0.568166	2.7499e-11	6.22541e-10	ENSDARG00000099730	2490	FALSE	FALSE	3346	0.212821	0.192949	TRUE	0.216691	0.133717	0.613627
cs	6.69137	-0.962043	2.85752e-11	6.42413e-10	ENSDARG00000103364	898	FALSE	FALSE	1314	0.0705352	0.0681587	FALSE	0.0757457	0.0836567	0.307875
pdha1a	6.68098	-1.25051	3.08893e-11	6.92834e-10	ENSDARG00000012387	555	FALSE	FALSE	793	0.04223	0.0413626	FALSE	0.0446018	0.0615225	0.172687
cyc1	6.67825	-0.805466	3.1055e-11	6.94945e-10	ENSDARG00000038075	1285	FALSE	FALSE	1733	0.0972708	0.092826	FALSE	0.0995347	0.0177218	-0.0948326
dtnba	6.62959	-1.67542	4.38421e-11	9.61161e-10	ENSDARG00000077694	310	FALSE	FALSE	463	0.0244569	0.0241627	FALSE	0.0253051	0.088209	0.335679
cast	6.60964	-0.879647	4.91783e-11	1.06138e-09	ENSDARG00000058693	1088	FALSE	FALSE	1508	0.0844093	0.0810354	FALSE	0.0860045	0.0317808	-0.00896483
plecb	6.57489	-0.71272	6.14076e-11	1.31654e-09	ENSDARG00000021987	1550	FALSE	FALSE	2363	0.132867	0.124752	FALSE	0.129941	0.0780226	0.273464
atp5po	6.53615	-0.40589	7.86679e-11	1.67549e-09	ENSDARG00000001788	4484	FALSE	FALSE	6254	0.456833	0.376265	FALSE	0.397735	0.0870786	-0.522216
cpt1ab	6.53267	-1.71456	8.27728e-11	1.75139e-09	ENSDARG00000062054	265	FALSE	FALSE	428	0.0222796	0.022035	FALSE	0.0222223	0.0528811	0.119909
ndufv1	6.48975	-1.18563	1.08783e-10	2.25959e-09	ENSDARG00000036438	603	FALSE	FALSE	851	0.0455213	0.0445156	FALSE	0.0472374	0.0581874	0.152317
ogdha	6.42145	-0.94354	1.67927e-10	3.43349e-09	ENSDARG00000034270	867	FALSE	FALSE	1226	0.0660287	0.0639402	FALSE	0.0683889	0.0158856	-0.106047
si:ch211-199i15.5	6.41898	-1.87118	1.73288e-10	3.53566e-09	ENSDARG00000103231	212	FALSE	FALSE	368	0.0193428	0.0191581	FALSE	0.0187361	0.0853927	0.318478
dnajb6b	6.40606	-1.51143	1.87441e-10	3.80842e-09	ENSDARG00000020953	341	FALSE	FALSE	522	0.0275457	0.0271731	FALSE	0.0275048	0.0570746	0.145521
hadhb	6.40302	-1.01736	1.89456e-10	3.84132e-09	ENSDARG00000102055	749	FALSE	FALSE	1163	0.0627373	0.060848	FALSE	0.0621379	0.0832219	0.30522
smyd1b	6.33229	-2.55097	3.04594e-10	6.11201e-09	ENSDARG00000091253	131	FALSE	FALSE	181	0.00992455	0.00987563	FALSE	0.0111758	0.0908896	0.352052
acadm	6.31663	-0.99442	3.28133e-10	6.57078e-09	ENSDARG00000038900	745	FALSE	FALSE	1064	0.0571675	0.0555931	FALSE	0.0574321	0.00137946	-0.194646
hbaa2	6.31542	-1.58789	3.34831e-10	6.69111e-09	ENSDARG00000069735	303	FALSE	FALSE	454	0.0258241	0.0254963	FALSE	0.0279775	0.182344	0.910625
txnipa	6.30638	-0.374891	3.43177e-10	6.8438e-09	ENSDARG00000036107	4462	FALSE	FALSE	6373	0.449289	0.371073	FALSE	0.421603	0.169562	-0.379508
ndufs2	6.26078	-1.13589	4.69207e-10	9.20594e-09	ENSDARG00000007526	588	FALSE	FALSE	813	0.0433946	0.0424794	FALSE	0.0457173	0.0202085	-0.0796448
slc4a2a	6.25148	-2.03927	5.03058e-10	9.8502e-09	ENSDARG00000028173	171	FALSE	FALSE	275	0.0142286	0.0141283	FALSE	0.0161499	0.163076	0.792941
slc16a3	6.23324	-1.48489	5.6096e-10	1.09179e-08	ENSDARG00000045051	346	FALSE	FALSE	510	0.0266849	0.0263351	FALSE	0.0294007	0.123331	0.55019
camk2n1a	6.2302	-1.8898	5.74339e-10	1.1156e-08	ENSDARG00000025855	213	FALSE	FALSE	350	0.0187351	0.0185618	FALSE	0.0175841	0.104852	0.437328
zgc:56235	6.22776	-1.59088	5.8094e-10	1.12392e-08	ENSDARG00000116680	295	FALSE	FALSE	432	0.0224315	0.0221836	FALSE	0.0238432	0.0619012	0.175
acat1	6.20788	-1.6211	6.59355e-10	1.27057e-08	ENSDARG00000045888	299	FALSE	FALSE	416	0.0219252	0.0216883	FALSE	0.0249702	0.108493	0.459569
zgc:122979	6.15915	-1.72743	8.92377e-10	1.70427e-08	ENSDARG00000004187	245	FALSE	FALSE	364	0.0202542	0.0200518	FALSE	0.0204933	0.0735293	0.246021
clstn1	6.14788	-1.41172	9.51943e-10	1.8022e-08	ENSDARG00000031720	361	FALSE	FALSE	513	0.0268874	0.0265323	FALSE	0.029767	0.0815283	0.294876
si:ch211-131k2.3	6.1404	-2.35076	1.00778e-09	1.89682e-08	ENSDARG00000079462	139	FALSE	FALSE	191	0.0105322	0.0104771	FALSE	0.0116256	0.172292	0.849227
NC_002333.9	6.13866	-1.28104	1.00562e-09	1.89641e-08	ENSDARG00000081369	413	FALSE	FALSE	941	0.0498253	0.0486238	FALSE	0.0402595	0.186215	0.934267
atp5pb	6.11385	-0.415772	1.15147e-09	2.16308e-08	ENSDARG00000011553	3725	FALSE	FALSE	5088	0.342498	0.294532	FALSE	0.314106	0.0343166	-0.613502
svila	6.07378	-1.75533	1.50916e-09	2.80785e-08	ENSDARG00000055075	234	FALSE	FALSE	355	0.018482	0.0183132	FALSE	0.0189022	0.0648106	0.19277
cap2	6.0699	-2.02132	1.55018e-09	2.87866e-08	ENSDARG00000104478	177	FALSE	FALSE	277	0.0147349	0.0146274	FALSE	0.0158477	0.134445	0.618072
sbk3	6.06565	-2.15402	1.58926e-09	2.94559e-08	ENSDARG00000057687	150	FALSE	FALSE	242	0.0125576	0.0124794	FALSE	0.0125584	0.110297	0.470587
cahz	6.02027	-1.67458	2.08717e-09	3.83188e-08	ENSDARG00000011166	245	FALSE	FALSE	397	0.0206086	0.0203992	FALSE	0.021622	0.11679	0.510241
ndrg2	6.01459	-0.985276	2.1386e-09	3.91888e-08	ENSDARG00000011170	704	FALSE	FALSE	1093	0.0584333	0.0567898	FALSE	0.0597632	0.107544	0.453772
dlat	5.99503	-1.18235	2.41496e-09	4.39216e-08	ENSDARG00000015918	489	FALSE	FALSE	702	0.0374196	0.0367365	FALSE	0.0389919	0.0520001	0.114528
bckdha	5.97938	-1.79892	2.67722e-09	4.85097e-08	ENSDARG00000040555	217	FALSE	FALSE	318	0.0164059	0.0162728	FALSE	0.0181606	0.0900932	0.347187
slc20a2	5.93343	-1.23851	3.50229e-09	6.25261e-08	ENSDARG00000060796	440	FALSE	FALSE	682	0.0354955	0.03488	FALSE	0.0351342	0.0356307	0.0145487
ca6	5.93125	-2.09319	3.57998e-09	6.3679e-08	ENSDARG00000056499	149	FALSE	FALSE	224	0.0118487	0.0117791	FALSE	0.0133472	0.0985858	0.399057
igfbp1a	5.91745	-1.50454	3.86628e-09	6.82715e-08	ENSDARG00000099351	297	FALSE	FALSE	500	0.0264317	0.0260884	FALSE	0.0268556	0.175474	0.868666
cox7b	5.89224	-0.26658	4.39208e-09	7.74154e-08	ENSDARG00000115557	7029	FALSE	FALSE	10338	0.993316	0.6898	FALSE	0.725546	0.142092	-0.82361
cox6b1	5.8858	-0.401449	4.58222e-09	8.04747e-08	ENSDARG00000045230	3828	FALSE	FALSE	5216	0.395666	0.333371	FALSE	0.360963	0.224277	-0.284843
ank2b	5.8854	-1.67614	4.69272e-09	8.22665e-08	ENSDARG00000043313	242	FALSE	FALSE	407	0.0208618	0.0206472	FALSE	0.0207478	0.0819807	0.297639
fbxl22	5.83028	-2.46491	6.54223e-09	1.12457e-07	ENSDARG00000096995	121	FALSE	FALSE	176	0.00957011	0.0095246	FALSE	0.00966883	0.0695938	0.221984
jam3b	5.80883	-0.872276	7.28643e-09	1.24588e-07	ENSDARG00000061794	835	FALSE	FALSE	1156	0.0647628	0.062752	FALSE	0.0669559	0.0567636	0.143621
mtch2	5.80006	-0.914606	7.68441e-09	1.31162e-07	ENSDARG00000019732	776	FALSE	FALSE	1061	0.0564586	0.0549223	FALSE	0.0593171	-0.00551306	-0.236743
sdha	5.7822	-0.936217	8.52406e-09	1.44478e-07	ENSDARG00000016721	713	FALSE	FALSE	987	0.0528634	0.0515135	FALSE	0.0570027	0.0542632	0.12835
bzw2	5.76994	-1.98478	9.28358e-09	1.5626e-07	ENSDARG00000035918	174	FALSE	FALSE	258	0.0133678	0.0132792	FALSE	0.0142852	0.0760654	0.26151
pcbp2	5.76942	-1.1024	9.21068e-09	1.55302e-07	ENSDARG00000099039	518	FALSE	FALSE	722	0.0382298	0.0375171	FALSE	0.0411188	0.034087	0.00512081
pkmb	5.76339	-3.08775	9.70878e-09	1.62853e-07	ENSDARG00000099860	77	FALSE	FALSE	105	0.005418	0.00540337	FALSE	0.00604589	-0.0256017	-0.359437
hsd11b2	5.76303	-0.718556	9.45537e-09	1.58876e-07	ENSDARG00000001975	1107	FALSE	FALSE	1599	0.0999544	0.0952687	FALSE	0.109611	0.424729	2.39103
myh7bb	5.76143	-2.22899	9.77064e-09	1.63608e-07	ENSDARG00000035322	134	FALSE	FALSE	238	0.0122031	0.0121293	FALSE	0.0113206	0.0892163	0.341831
stau2	5.75737	-0.751902	9.83235e-09	1.64358e-07	ENSDARG00000026801	1114	FALSE	FALSE	1532	0.08446	0.0810821	FALSE	0.0873791	0.0246302	-0.0526385
ppp1r13ba	5.72529	-1.14379	1.19164e-08	1.98512e-07	ENSDARG00000004377	482	FALSE	FALSE	720	0.0382804	0.0375659	FALSE	0.0397884	0.0847981	0.314847
vdac3	5.70385	-0.5789	1.3374e-08	2.21274e-07	ENSDARG00000003695	1817	FALSE	FALSE	2391	0.14259	0.133297	FALSE	0.146342	0.0445296	0.0689005
slc25a3b	5.70091	-0.425259	1.35664e-08	2.23696e-07	ENSDARG00000025566	3205	FALSE	FALSE	4213	0.273887	0.242073	FALSE	0.268032	0.0402079	-0.603309
rnf207b	5.66315	-1.82115	1.71746e-08	2.77536e-07	ENSDARG00000012409	187	FALSE	FALSE	298	0.0152919	0.0151762	FALSE	0.015208	0.0330936	-0.000946862
msrb3	5.61216	-1.46865	2.2884e-08	3.67354e-07	ENSDARG00000045658	275	FALSE	FALSE	379	0.0199504	0.019754	FALSE	0.0221795	0.0580164	0.151273
casq1b	5.60784	-2.41963	2.36445e-08	3.78312e-07	ENSDARG00000018105	107	FALSE	FALSE	164	0.00860803	0.00857119	FALSE	0.00974883	0.136378	0.629879
ndufa9a	5.60669	-0.971499	2.34845e-08	3.76372e-07	ENSDARG00000070723	641	FALSE	FALSE	843	0.0446605	0.0436919	FALSE	0.047406	-0.0222823	-0.339163
tpi1b	5.59397	-0.451763	2.50367e-08	3.99928e-07	ENSDARG00000040988	2755	FALSE	FALSE	3677	0.244367	0.218627	FALSE	0.235528	0.0825139	-0.530114
cav3	5.57893	-2.36438	2.78518e-08	4.43438e-07	ENSDARG00000024141	114	FALSE	FALSE	161	0.00840549	0.00837036	FALSE	0.00907101	0.01799	-0.0931942
adss1	5.57613	-2.22979	2.82631e-08	4.48514e-07	ENSDARG00000099517	125	FALSE	FALSE	166	0.0085574	0.00852099	FALSE	0.0102915	0.0604448	0.166105
slc12a7b	5.56858	-1.37023	2.92993e-08	4.63013e-07	ENSDARG00000062058	325	FALSE	FALSE	463	0.0242544	0.0239649	FALSE	0.0270532	0.0929281	0.364502
abraa	5.56582	-2.45521	3.00023e-08	4.73024e-07	ENSDARG00000038583	108	FALSE	FALSE	148	0.00774723	0.00771737	FALSE	0.00895731	0.102716	0.424285
acaa2	5.5615	-1.09996	3.03847e-08	4.77758e-07	ENSDARG00000038881	495	FALSE	FALSE	713	0.0373183	0.0366389	FALSE	0.0388796	0.0403161	0.0431655
apobec2a	5.52645	-2.53314	3.74526e-08	5.82917e-07	ENSDARG00000018881	98	FALSE	FALSE	157	0.00815231	0.00811926	FALSE	0.00802924	0.0413267	0.0493384
enah	5.52315	-1.76367	3.79535e-08	5.89767e-07	ENSDARG00000032049	199	FALSE	FALSE	284	0.0148868	0.0147771	FALSE	0.0156306	0.0673278	0.208144
uqcrc2a	5.51793	-1.01151	3.87547e-08	6.01255e-07	ENSDARG00000014794	556	FALSE	FALSE	755	0.0394957	0.0387357	FALSE	0.0439225	0.0295028	-0.0228783
mibp	5.50853	-1.08492	4.09064e-08	6.33625e-07	ENSDARG00000101362	487	FALSE	FALSE	741	0.0387868	0.0380535	FALSE	0.0398778	0.0487618	0.0947491
trim55b	5.50731	-2.31002	4.16129e-08	6.43543e-07	ENSDARG00000058158	113	FALSE	FALSE	159	0.00845612	0.00842057	FALSE	0.00983339	0.133945	0.615017
stard7	5.50087	-1.3779	4.28515e-08	6.61644e-07	ENSDARG00000074858	309	FALSE	FALSE	446	0.0233936	0.0231242	FALSE	0.0252935	0.069341	0.22044
got1	5.48376	-1.68356	4.7253e-08	7.28446e-07	ENSDARG00000039093	201	FALSE	FALSE	351	0.0181275	0.0179652	FALSE	0.017426	0.0849434	0.315734
ucp3	5.46435	-2.818	5.30166e-08	8.08316e-07	ENSDARG00000091209	82	FALSE	FALSE	142	0.00749405	0.00746611	FALSE	0.00669718	0.0674599	0.208951
myh14	5.45331	-1.96938	5.60821e-08	8.53714e-07	ENSDARG00000073732	150	FALSE	FALSE	227	0.0116968	0.0116289	FALSE	0.0126552	0.0732439	0.244277
gpr22a	5.44916	-1.86671	5.73399e-08	8.71494e-07	ENSDARG00000004592	163	FALSE	FALSE	272	0.0139754	0.0138786	FALSE	0.0139264	0.0739829	0.248791
pink1	5.34549	-1.32866	1.00775e-07	1.48743e-06	ENSDARG00000001929	298	FALSE	FALSE	470	0.0245076	0.0242121	FALSE	0.0247316	0.0496643	0.100261
ppp1r3cb	5.31966	-1.7204	1.16353e-07	1.69418e-06	ENSDARG00000014554	179	FALSE	FALSE	280	0.0144817	0.0143779	FALSE	0.0152662	0.0604921	0.166394
mtus1a	5.31631	-2.41586	1.18998e-07	1.7301e-06	ENSDARG00000071562	98	FALSE	FALSE	171	0.00886121	0.00882218	FALSE	0.00810865	0.0621184	0.176327
appa	5.29339	-0.586588	1.32572e-07	1.91313e-06	ENSDARG00000104279	1522	FALSE	FALSE	2106	0.120867	0.114102	FALSE	0.129017	0.115594	0.502935
ndufa8	5.28623	-0.461894	1.37595e-07	1.98268e-06	ENSDARG00000058041	2369	FALSE	FALSE	3141	0.194238	0.177508	FALSE	0.187795	0.00400689	-0.178598
txlnba	5.27662	-2.10216	1.47143e-07	2.10774e-06	ENSDARG00000020594	121	FALSE	FALSE	203	0.0105322	0.0104771	FALSE	0.0108433	0.109684	0.466838
nt5c3a	5.27529	-1.10752	1.47139e-07	2.10774e-06	ENSDARG00000058597	448	FALSE	FALSE	617	0.0326599	0.0321379	FALSE	0.034768	0.0662775	0.201729
si:dkey-20d21.12	5.26781	-2.47857	1.54709e-07	2.20636e-06	ENSDARG00000092123	98	FALSE	FALSE	159	0.00830422	0.00826993	FALSE	0.0077276	0.0109475	-0.136208
ndufs8a	5.25538	-1.04492	1.63363e-07	2.32295e-06	ENSDARG00000051986	461	FALSE	FALSE	652	0.0347866	0.0341952	FALSE	0.0349395	0.00607893	-0.165943
si:ch211-237l4.6	5.24079	-1.73421	1.77747e-07	2.51277e-06	ENSDARG00000056915	167	FALSE	FALSE	258	0.0139754	0.0138786	FALSE	0.0146556	0.113304	0.488952
alas1	5.23146	-0.822128	1.85293e-07	2.60429e-06	ENSDARG00000021059	737	FALSE	FALSE	1028	0.056813	0.0552578	FALSE	0.0629618	0.115093	0.499875
ptp4a3a	5.20921	-1.05218	2.09368e-07	2.90898e-06	ENSDARG00000039997	483	FALSE	FALSE	705	0.0369133	0.0362483	FALSE	0.0368286	0.0225246	-0.0654987
slc38a4	5.20115	-2.12677	2.20115e-07	3.0409e-06	ENSDARG00000018149	115	FALSE	FALSE	195	0.0103296	0.0102767	FALSE	0.0106032	0.189704	0.955578
mpc1	5.18021	-0.589479	2.43092e-07	3.34407e-06	ENSDARG00000093448	1505	FALSE	FALSE	1983	0.11393	0.107894	FALSE	0.116371	0.0215345	-0.0715457
got2b	5.17451	-0.819714	2.51098e-07	3.44443e-06	ENSDARG00000005840	781	FALSE	FALSE	990	0.0539774	0.052571	FALSE	0.0600058	0.0364493	0.0195489
irs2b	5.16638	-1.2925	2.63013e-07	3.59266e-06	ENSDARG00000075282	300	FALSE	FALSE	437	0.0228872	0.0226293	FALSE	0.0246743	0.0841495	0.310885
gfra3	5.1538	-2.04653	2.82538e-07	3.84854e-06	ENSDARG00000087704	121	FALSE	FALSE	221	0.0113423	0.0112785	FALSE	0.0102999	0.0808481	0.290721
cox7c	5.1501	-0.227756	2.83496e-07	3.85618e-06	ENSDARG00000104537	7485	FALSE	FALSE	11065	1.13089	0.756541	FALSE	0.804974	0.242408	-0.575254
syne2b	5.08838	-1.40604	3.963e-07	5.27242e-06	ENSDARG00000053484	241	FALSE	FALSE	374	0.0192921	0.0191084	FALSE	0.0205551	0.0536394	0.12454
mfn2	5.07543	-1.54574	4.24569e-07	5.60247e-06	ENSDARG00000079504	216	FALSE	FALSE	315	0.0165072	0.0163724	FALSE	0.0175533	0.0545631	0.130181
slmapa	5.07432	-1.26329	4.25991e-07	5.6136e-06	ENSDARG00000054458	313	FALSE	FALSE	460	0.0239506	0.0236683	FALSE	0.0255022	0.0627485	0.180175
slc25a11	5.06623	-1.09196	4.4358e-07	5.81383e-06	ENSDARG00000035741	422	FALSE	FALSE	558	0.0292673	0.0288472	FALSE	0.0321584	0.0314575	-0.0109392
atp5if1b	5.05673	-0.448547	4.6297e-07	6.03539e-06	ENSDARG00000044092	2339	FALSE	FALSE	3218	0.195909	0.178906	FALSE	0.191273	0.0358947	0.0161612
pfkpb	5.05285	-1.48942	4.76617e-07	6.20496e-06	ENSDARG00000012801	218	FALSE	FALSE	347	0.0181781	0.0180149	FALSE	0.0176873	0.0603266	0.165383
aldocb	5.04929	-0.666068	4.81848e-07	6.26468e-06	ENSDARG00000019702	1055	FALSE	FALSE	1392	0.0795483	0.0765427	FALSE	0.0881363	0.108715	0.460922
tmem243a	5.03176	-2.09873	5.33708e-07	6.84725e-06	ENSDARG00000042214	120	FALSE	FALSE	166	0.00845612	0.00842057	FALSE	0.00932881	0.0313285	-0.0117275
pkig	5.01871	-0.896746	5.65705e-07	7.21962e-06	ENSDARG00000086471	588	FALSE	FALSE	810	0.0432427	0.0423338	FALSE	0.048359	0.0661131	0.200725
si:ch211-247n2.1	5.01455	-1.84569	5.82154e-07	7.40036e-06	ENSDARG00000001712	141	FALSE	FALSE	230	0.01195	0.0118791	FALSE	0.0130071	0.128485	0.581674
fxyd1	5.00695	-0.422878	5.98552e-07	7.58895e-06	ENSDARG00000099014	2618	FALSE	FALSE	3488	0.22548	0.203332	FALSE	0.215259	0.0737822	0.247565
st8sia6	5.00562	-1.255	6.06818e-07	7.68372e-06	ENSDARG00000021195	306	FALSE	FALSE	446	0.0235961	0.023322	FALSE	0.0239221	0.0557157	0.137221
irs1	5.00062	-1.1548	6.22234e-07	7.84824e-06	ENSDARG00000054087	361	FALSE	FALSE	521	0.0278495	0.0274688	FALSE	0.0296172	0.0882624	0.336005
ankrd9	4.99954	-2.85176	6.30864e-07	7.94676e-06	ENSDARG00000028804	64	FALSE	FALSE	109	0.00577244	0.00575585	FALSE	0.00562949	0.154122	0.738254
hspb8	4.97036	-0.843133	7.24205e-07	9.0521e-06	ENSDARG00000058365	661	FALSE	FALSE	860	0.0470404	0.0459675	FALSE	0.0495902	0.00141757	-0.194413
coq10b	4.94759	-0.996328	8.13731e-07	1.00803e-05	ENSDARG00000056141	452	FALSE	FALSE	602	0.0317991	0.031304	FALSE	0.0362277	0.0520739	0.114978
unc45b	4.92256	-2.62549	9.32542e-07	1.14644e-05	ENSDARG00000008433	73	FALSE	FALSE	118	0.00612689	0.0061082	FALSE	0.00625578	0.0851152	0.316783
xirp2a	4.89121	-1.01196	1.08323e-06	1.31834e-05	ENSDARG00000071113	464	FALSE	FALSE	696	0.0375715	0.0368829	FALSE	0.0363641	0.035581	0.0142455
npdc1b	4.88532	-1.90901	1.12071e-06	1.36225e-05	ENSDARG00000056156	119	FALSE	FALSE	184	0.00951947	0.00947444	FALSE	0.0111198	0.13835	0.641921
sgk2b	4.88237	-1.39457	1.13522e-06	1.37816e-05	ENSDARG00000006598	246	FALSE	FALSE	345	0.0179756	0.0178159	FALSE	0.0196166	0.0662961	0.201843
mlip	4.87771	-1.59923	1.16184e-06	1.40872e-05	ENSDARG00000089920	172	FALSE	FALSE	285	0.0146337	0.0145276	FALSE	0.0135697	0.0463144	0.0798013
si:ch211-1a19.3	4.85734	-0.479175	1.27629e-06	1.54555e-05	ENSDARG00000100968	1894	FALSE	FALSE	2586	0.161527	0.149736	TRUE	0.162891	0.125183	0.561504
itm2ba	4.82054	-0.366343	1.5288e-06	1.82853e-05	ENSDARG00000007098	2933	FALSE	FALSE	4227	0.261785	0.232528	FALSE	0.263557	0.17378	-0.37221
ppip5k1b	4.79018	-1.58495	1.79451e-06	2.12023e-05	ENSDARG00000073909	169	FALSE	FALSE	233	0.01195	0.0118791	FALSE	0.0134927	0.0403101	0.043129
hand2	4.78363	-0.932676	1.84703e-06	2.17698e-05	ENSDARG00000008305	518	FALSE	FALSE	680	0.0361537	0.0355155	FALSE	0.038475	0.0185026	-0.0900634
MAF1	4.76701	-1.2272	2.00854e-06	2.35876e-05	ENSDARG00000036489	300	FALSE	FALSE	408	0.021115	0.0208952	FALSE	0.0235355	0.0624675	0.178459
cdh13	4.75774	-1.7949	2.10851e-06	2.46721e-05	ENSDARG00000014215	136	FALSE	FALSE	207	0.0106841	0.0106274	FALSE	0.0124367	0.130104	0.591561
ppp1r13l	4.74877	-1.11176	2.19255e-06	2.55018e-05	ENSDARG00000013777	341	FALSE	FALSE	475	0.0249633	0.0246568	FALSE	0.027223	0.0781622	0.274317
gata6	4.72444	-1.40657	2.47614e-06	2.86972e-05	ENSDARG00000103589	229	FALSE	FALSE	317	0.0163553	0.016223	FALSE	0.0173066	0.00896598	-0.14831
ctdsp1	4.7227	-1.17601	2.49447e-06	2.88752e-05	ENSDARG00000040674	327	FALSE	FALSE	436	0.0226341	0.0223817	FALSE	0.0261674	0.047217	0.085314
bsg	4.71764	-0.389552	2.53906e-06	2.93214e-05	ENSDARG00000019881	2660	FALSE	FALSE	3725	0.228214	0.205561	FALSE	0.222862	0.0724003	0.239125
lrrc39	4.71446	-1.78549	2.60004e-06	2.99858e-05	ENSDARG00000071465	122	FALSE	FALSE	213	0.0110385	0.0109781	FALSE	0.0106728	0.0992289	0.402985
hadhaa	4.69839	-1.12013	2.80107e-06	3.2156e-05	ENSDARG00000057128	321	FALSE	FALSE	476	0.0248114	0.0245086	FALSE	0.0244161	0.00782904	-0.155254
slc4a1a	4.68414	-1.73617	3.01284e-06	3.45056e-05	ENSDARG00000012881	135	FALSE	FALSE	196	0.0100765	0.010026	FALSE	0.0122679	0.114153	0.494136
lmod2b	4.67454	-2.18485	3.16098e-06	3.59176e-05	ENSDARG00000045864	90	FALSE	FALSE	138	0.0071396	0.00711424	FALSE	0.00703566	0.0177135	-0.0948829
prnprs3	4.63818	-0.802342	3.73885e-06	4.21249e-05	ENSDARG00000003705	656	FALSE	FALSE	921	0.0496228	0.0484308	FALSE	0.0526835	0.0920894	0.35938
dlst	4.63347	-0.835444	3.82634e-06	4.30109e-05	ENSDARG00000014230	611	FALSE	FALSE	811	0.0432933	0.0423824	FALSE	0.0480262	0.046813	0.0828464
higd1a	4.63275	-0.400135	3.82165e-06	4.30079e-05	ENSDARG00000022303	2367	FALSE	FALSE	3172	0.193579	0.176957	FALSE	0.197562	0.0655884	0.19752
klhl31	4.62952	-2.64271	3.92949e-06	4.40684e-05	ENSDARG00000039066	64	FALSE	FALSE	109	0.00562054	0.0056048	FALSE	0.00573564	0.0997821	0.406364
frmd5	4.62718	-2.04069	3.96454e-06	4.44101e-05	ENSDARG00000079622	101	FALSE	FALSE	166	0.00845612	0.00842057	FALSE	0.00823265	0.0523276	0.116528
fundc2	4.61353	-0.640188	4.19855e-06	4.68155e-05	ENSDARG00000103740	973	FALSE	FALSE	1279	0.0699782	0.0676383	FALSE	0.0739205	0.0163347	-0.103304
ccdc141	4.57606	-1.76363	5.05181e-06	5.5817e-05	ENSDARG00000095675	137	FALSE	FALSE	232	0.01195	0.0118791	FALSE	0.0111143	0.0406244	0.0450489
atp11a	4.54115	-1.38456	5.93833e-06	6.53889e-05	ENSDARG00000008413	202	FALSE	FALSE	294	0.0152413	0.0151263	FALSE	0.0165854	0.0853255	0.318068
msna	4.52952	-0.249888	6.22343e-06	6.8296e-05	ENSDARG00000058128	5171	FALSE	FALSE	7389	0.558206	0.443535	FALSE	0.478535	0.098768	-0.869006
aplp2	4.5159	-0.549459	6.65418e-06	7.29406e-05	ENSDARG00000054864	1271	FALSE	FALSE	1793	0.0993468	0.0947162	FALSE	0.105024	0.0798998	0.28493
alpk3a	4.51059	-2.24044	6.87547e-06	7.51383e-05	ENSDARG00000078989	82	FALSE	FALSE	135	0.00693706	0.00691311	FALSE	0.00686147	0.113629	0.490936
nuak1b	4.50278	-0.897198	7.09148e-06	7.7215e-05	ENSDARG00000028676	489	FALSE	FALSE	696	0.0366095	0.0359552	FALSE	0.0399146	0.0857278	0.320525
parvb	4.50068	-1.73845	7.18487e-06	7.8053e-05	ENSDARG00000019117	127	FALSE	FALSE	181	0.00946883	0.00942429	FALSE	0.0100056	0.0934051	0.367415
si:ch73-375g18.1	4.49924	-0.885798	7.20781e-06	7.82148e-05	ENSDARG00000075024	499	FALSE	FALSE	677	0.0353436	0.0347333	FALSE	0.0386128	0.0255398	-0.0470829
acads	4.48348	-1.38088	7.77352e-06	8.34214e-05	ENSDARG00000030781	191	FALSE	FALSE	294	0.0150387	0.0149268	FALSE	0.0160854	0.0350989	0.011301
pdhb	4.4798	-0.704234	7.87956e-06	8.44661e-05	ENSDARG00000021346	776	FALSE	FALSE	1044	0.0561547	0.0546347	FALSE	0.0569117	-0.0122156	-0.27768
nt5c2l1	4.46895	-1.79383	8.33202e-06	8.90215e-05	ENSDARG00000034852	120	FALSE	FALSE	198	0.0101777	0.0101263	FALSE	0.0106094	0.115162	0.500296
mbnl3	4.46357	-0.829509	8.50149e-06	9.0458e-05	ENSDARG00000016085	547	FALSE	FALSE	814	0.0431414	0.0422368	FALSE	0.0447182	0.0698928	0.22381
atp5mc3b	4.46285	-0.190986	8.50373e-06	9.0458e-05	ENSDARG00000009447	8051	FALSE	FALSE	12040	1.35369	0.855984	FALSE	0.903401	0.265448	-1.05076
aqp8a.1	4.46209	-0.328867	8.46531e-06	9.0247e-05	ENSDARG00000045141	2747	FALSE	FALSE	4826	0.480834	0.392606	TRUE	0.429949	1.45467	1.84392
cplx4c	4.43881	-2.48859	9.58953e-06	0.000101674	ENSDARG00000094889	61	FALSE	FALSE	99	0.00506355	0.00505077	FALSE	0.00560312	0.125398	0.56282
lrrfip2	4.43516	-1.12473	9.70802e-06	0.000102818	ENSDARG00000010400	303	FALSE	FALSE	397	0.0204567	0.0202503	FALSE	0.023376	0.0256637	-0.0463261
rbfox1l	4.42959	-2.01109	9.99088e-06	0.000105584	ENSDARG00000021184	92	FALSE	FALSE	145	0.00754469	0.00751637	FALSE	0.00702325	-0.0170932	-0.307471
arhgef4	4.42158	-1.25767	1.03441e-05	0.000109197	ENSDARG00000012914	258	FALSE	FALSE	352	0.0187858	0.0186115	FALSE	0.0190536	0.0362886	0.018567
hsdl2	4.42052	-0.876952	1.03692e-05	0.000109344	ENSDARG00000002523	493	FALSE	FALSE	690	0.0363056	0.0356621	FALSE	0.0381515	0.0478853	0.0893956
iscub	4.41943	-0.990811	1.0423e-05	0.000109792	ENSDARG00000026582	365	FALSE	FALSE	523	0.0279508	0.0275673	FALSE	0.0302256	0.0640325	0.188018
cyb5r1	4.4124	-0.671629	1.07488e-05	0.000112979	ENSDARG00000018966	830	FALSE	FALSE	1092	0.059598	0.0578895	FALSE	0.0651231	0.0394955	0.0381539
cfl2	4.40243	-1.01649	1.12763e-05	0.00011814	ENSDARG00000014106	384	FALSE	FALSE	544	0.0283559	0.0279613	FALSE	0.0283267	0.0195539	-0.0836425
uba1	4.39694	-0.559405	1.15266e-05	0.000120502	ENSDARG00000037559	1171	FALSE	FALSE	1531	0.0841562	0.080802	FALSE	0.0918535	0.0345729	0.00808807
rcan1a	4.38649	-0.625849	1.20888e-05	0.000126108	ENSDARG00000003109	914	FALSE	FALSE	1255	0.0694719	0.067165	FALSE	0.073209	0.0825217	0.300943
retsat	4.38098	-1.44119	1.24562e-05	0.000129662	ENSDARG00000018600	181	FALSE	FALSE	261	0.0135197	0.0134291	FALSE	0.015425	0.0978024	0.394272
nrap	4.35559	-1.43547	1.39687e-05	0.000144477	ENSDARG00000009341	169	FALSE	FALSE	279	0.0144817	0.0143779	FALSE	0.0149344	0.111298	0.4767
smarcd3b	4.35308	-1.46773	1.41279e-05	0.000145813	ENSDARG00000019969	171	FALSE	FALSE	232	0.0120512	0.0119792	FALSE	0.0129625	0.0742181	0.250228
BX323861.3	4.34525	-1.60281	1.46502e-05	0.000150564	ENSDARG00000110173	143	FALSE	FALSE	258	0.0132159	0.0131293	FALSE	0.0116949	0.0531793	0.12173
obscnb	4.34412	-2.15356	1.47498e-05	0.000151427	ENSDARG00000022101	80	FALSE	FALSE	138	0.00703833	0.00701368	FALSE	0.00682092	0.0640341	0.188027
nr4a3	4.31407	-0.60495	1.67595e-05	0.000170438	ENSDARG00000055854	906	FALSE	FALSE	1137	0.0679528	0.0657435	FALSE	0.0795391	0.172234	0.848873
si:ch211-157b11.14	4.29872	-1.7574	1.80634e-05	0.000182552	ENSDARG00000076850	115	FALSE	FALSE	198	0.0102284	0.0101764	FALSE	0.0108182	0.162944	0.792136
dysf	4.27827	-1.31007	1.97652e-05	0.000198922	ENSDARG00000007370	222	FALSE	FALSE	307	0.0163553	0.016223	FALSE	0.0176578	0.063495	0.184735
sesn1	4.27211	-0.665941	2.02265e-05	0.000202934	ENSDARG00000020693	729	FALSE	FALSE	1112	0.0606613	0.0588926	FALSE	0.0615881	0.085725	0.320508
gstr	4.26376	-0.566654	2.09895e-05	0.000209939	ENSDARG00000042620	1056	FALSE	FALSE	1459	0.0807129	0.0776209	FALSE	0.0889365	0.117667	0.515596
impdh2	4.25205	-1.5518	2.22046e-05	0.00022118	ENSDARG00000006900	142	FALSE	FALSE	197	0.0103296	0.0102767	FALSE	0.0118279	0.0917159	0.357098
rai14	4.21543	-0.809806	2.6031e-05	0.000257972	ENSDARG00000039974	543	FALSE	FALSE	727	0.0388374	0.0381022	FALSE	0.0410783	0.00830314	-0.152358
oaz2b	4.19914	-0.960529	2.79473e-05	0.000275515	ENSDARG00000059815	348	FALSE	FALSE	510	0.0309383	0.0304693	FALSE	0.0305103	0.200944	1.02423
aldh2.1	4.19227	-1.09261	2.88402e-05	0.000283785	ENSDARG00000089924	293	FALSE	FALSE	410	0.0215201	0.0212918	FALSE	0.023152	0.0920606	0.359203
zgc:172270	4.18777	-3.62167	2.95766e-05	0.000290737	ENSDARG00000003632	32	FALSE	FALSE	44	0.00222796	0.00222548	FALSE	0.00266312	0.0293586	-0.0237586
tmem178	4.18143	-2.3089	3.03392e-05	0.00029733	ENSDARG00000020758	63	FALSE	FALSE	102	0.00536736	0.00535301	FALSE	0.00519167	0.0312875	-0.0119779
gng13b	4.16705	-1.75501	3.22638e-05	0.000315555	ENSDARG00000037921	114	FALSE	FALSE	148	0.00769659	0.00766712	FALSE	0.00849658	-0.00307911	-0.221877
si:ch211-260e23.9	4.16093	-0.710125	3.30051e-05	0.00032194	ENSDARG00000102572	670	FALSE	FALSE	963	0.0523064	0.0509844	FALSE	0.0537831	0.0701086	0.225128
nt5c2a	4.15482	-1.16804	3.39371e-05	0.000330258	ENSDARG00000039399	231	FALSE	FALSE	344	0.0179756	0.0178159	FALSE	0.0188773	0.0706925	0.228694
mical2b	4.13781	-1.18913	3.65466e-05	0.000354586	ENSDARG00000020395	236	FALSE	FALSE	313	0.0162034	0.0160735	FALSE	0.01779	0.00657244	-0.162929
asb5b	4.10654	-1.62589	4.1852e-05	0.000402044	ENSDARG00000053222	114	FALSE	FALSE	192	0.00997519	0.00992576	FALSE	0.00955496	0.0596702	0.161374
CR354588.1	4.09219	-1.11556	4.44473e-05	0.000425292	ENSDARG00000105693	256	FALSE	FALSE	355	0.0182794	0.0181143	FALSE	0.0202569	0.0581448	0.152057
myoz2a	4.0913	-2.98834	4.48391e-05	0.000428198	ENSDARG00000012311	48	FALSE	FALSE	77	0.00389893	0.00389135	FALSE	0.00385357	0.110822	0.473794
cpt1b	4.08781	-1.91511	4.54122e-05	0.00043282	ENSDARG00000058285	94	FALSE	FALSE	140	0.00754469	0.00751637	FALSE	0.00805137	0.160357	0.776332
nfs1	4.0857	-1.2957	4.57624e-05	0.000435388	ENSDARG00000062237	212	FALSE	FALSE	277	0.0141779	0.0140784	FALSE	0.0156438	0.00449164	-0.175638
rbp2a	4.08148	-0.444718	4.60825e-05	0.000437919	ENSDARG00000070038	1378	FALSE	FALSE	2579	0.59279	0.465487	TRUE	0.468309	2.98603	4.25458
trdn	4.06564	-1.67053	4.98859e-05	0.000472214	ENSDARG00000041779	118	FALSE	FALSE	209	0.0107854	0.0107276	FALSE	0.0105824	0.133244	0.61074
coq8aa	4.05174	-1.40227	5.28801e-05	0.000498614	ENSDARG00000020123	171	FALSE	FALSE	269	0.0138235	0.0137288	FALSE	0.0139672	0.107418	0.452999
pkp3b	4.01617	-0.840617	6.13065e-05	0.000569224	ENSDARG00000079438	451	FALSE	FALSE	599	0.032508	0.0319908	FALSE	0.0348811	0.0691932	0.219537
hmgb3a	4.01119	-1.29651	6.27173e-05	0.000580105	ENSDARG00000056725	196	FALSE	FALSE	241	0.0128108	0.0127294	FALSE	0.0147081	0.0504129	0.104834
bbox1	4.00795	-1.13287	6.3521e-05	0.00058698	ENSDARG00000036135	230	FALSE	FALSE	345	0.0178237	0.0176667	FALSE	0.0202604	0.119818	0.528736
bnip3lb	4.00437	-0.788048	6.44126e-05	0.000594089	ENSDARG00000028067	494	FALSE	FALSE	709	0.0370652	0.0363948	FALSE	0.0399171	0.0593023	0.159127
dldh	3.99538	-0.717719	6.68896e-05	0.000615765	ENSDARG00000008785	628	FALSE	FALSE	819	0.0433946	0.0424794	FALSE	0.0482579	0.0373365	0.0249675
rock2a	3.99491	-0.919281	6.70549e-05	0.000616702	ENSDARG00000017500	367	FALSE	FALSE	509	0.0266343	0.0262857	FALSE	0.0279524	-0.000947252	-0.208857
cnot6l	3.99146	-1.25015	6.80682e-05	0.000624838	ENSDARG00000054597	183	FALSE	FALSE	276	0.0140767	0.0139785	FALSE	0.0148786	0.0438327	0.0646441
smtnb	3.98371	-1.44138	7.0378e-05	0.000643002	ENSDARG00000059442	143	FALSE	FALSE	211	0.0109373	0.0108779	FALSE	0.012434	0.0946834	0.375222
tnip1	3.98287	-0.81522	7.04698e-05	0.000643236	ENSDARG00000015653	452	FALSE	FALSE	626	0.0331156	0.0325791	FALSE	0.0367235	0.109663	0.466713
trak1a	3.97233	-1.16249	7.37823e-05	0.000670321	ENSDARG00000041304	244	FALSE	FALSE	374	0.0195453	0.0193567	FALSE	0.0187833	0.0304036	-0.0173761
acsl1a	3.96386	-1.38325	7.64163e-05	0.000692955	ENSDARG00000030514	153	FALSE	FALSE	233	0.0118993	0.0118291	FALSE	0.0124038	0.0660905	0.200587
arpp21	3.96219	-2.01737	7.70793e-05	0.000698315	ENSDARG00000061081	73	FALSE	FALSE	107	0.00551927	0.00550409	FALSE	0.00614677	0.0620299	0.175786
etfa	3.95051	-0.722981	8.06404e-05	0.000728539	ENSDARG00000101631	597	FALSE	FALSE	796	0.0419262	0.0410711	FALSE	0.0449009	0.00488393	-0.173242
ndufb5	3.94903	-0.380904	8.09983e-05	0.000731093	ENSDARG00000070824	1991	FALSE	FALSE	2624	0.15378	0.143043	FALSE	0.152243	-0.0336167	-0.408391
PDPR	3.94192	-1.19776	8.36564e-05	0.000751315	ENSDARG00000103288	206	FALSE	FALSE	263	0.0137728	0.0136789	FALSE	0.0158047	0.0485017	0.0931607
gcat	3.89191	-1.19962	0.000102783	0.000906659	ENSDARG00000005643	203	FALSE	FALSE	267	0.0137728	0.0136789	FALSE	0.0154707	0.0248454	-0.0513241
eif4ebp2	3.88631	-0.576642	0.000104988	0.00092359	ENSDARG00000031819	920	FALSE	FALSE	1189	0.0647121	0.0627045	FALSE	0.0730879	0.0809079	0.291086
obsl1a	3.88248	-1.69393	0.000106951	0.00094001	ENSDARG00000003684	98	FALSE	FALSE	141	0.00724087	0.00721478	FALSE	0.00830376	0.0598626	0.162549
vaspb	3.87839	-0.591732	0.000108411	0.000950256	ENSDARG00000017105	825	FALSE	FALSE	1056	0.0570155	0.0554494	FALSE	0.062975	0.000233949	-0.201642
wbp1	3.87329	-1.45856	0.00011104	0.000970672	ENSDARG00000098583	151	FALSE	FALSE	228	0.0118487	0.0117791	FALSE	0.0121332	0.11258	0.48453
si:ch73-43g23.1	3.85991	-2.0101	0.000117316	0.00102277	ENSDARG00000100596	71	FALSE	FALSE	117	0.00602562	0.00600754	FALSE	0.00608367	0.103113	0.426709
bcat2	3.84631	-1.03047	0.000123723	0.00107478	ENSDARG00000054849	277	FALSE	FALSE	354	0.0183807	0.0182138	FALSE	0.0220902	0.050912	0.107882
cebpd	3.84546	-0.516101	0.000123861	0.00107501	ENSDARG00000087303	1032	FALSE	FALSE	1379	0.080561	0.0774804	FALSE	0.086232	0.133788	0.614061
ndufb7	3.83991	-0.371593	0.00012667	0.00109548	ENSDARG00000033789	2041	FALSE	FALSE	2633	0.153932	0.143175	FALSE	0.157334	-0.00925761	-0.259613
fat1a	3.83751	-0.801746	0.000128095	0.00110485	ENSDARG00000017591	448	FALSE	FALSE	626	0.033065	0.0325301	FALSE	0.0348671	0.0327356	-0.00313342
ppp2r3a	3.83022	-1.67525	0.000132189	0.00113915	ENSDARG00000077722	97	FALSE	FALSE	164	0.00835485	0.00832014	FALSE	0.00804933	0.0645559	0.191214
ENSDARG00000071353	3.82533	-1.17225	0.000134684	0.00115859	ENSDARG00000071353	204	FALSE	FALSE	256	0.0132159	0.0131293	FALSE	0.016857	0.0898184	0.345509
admb	3.82078	-2.20255	0.0001375	0.00118073	ENSDARG00000069027	62	FALSE	FALSE	99	0.00506355	0.00505077	FALSE	0.00506321	0.0488349	0.0951959
tln2a	3.80832	-1.41683	0.000144253	0.00123435	ENSDARG00000017901	132	FALSE	FALSE	207	0.010836	0.0107777	FALSE	0.0109662	0.0891533	0.341446
CU104709.1	3.80443	-1.40747	0.000146594	0.00125217	ENSDARG00000100925	138	FALSE	FALSE	222	0.0113423	0.0112785	FALSE	0.0122835	0.0899968	0.346599
macf1a	3.79304	-0.632326	0.000153105	0.00130207	ENSDARG00000028533	719	FALSE	FALSE	961	0.050838	0.049588	FALSE	0.0541374	0.00947357	-0.14521
fam13b	3.7813	-0.814939	0.000160461	0.00136223	ENSDARG00000076779	390	FALSE	FALSE	554	0.0292167	0.028798	FALSE	0.032552	0.0842644	0.311587
ppp2r3b	3.77952	-2.23891	0.000162218	0.00137595	ENSDARG00000076004	61	FALSE	FALSE	106	0.00536736	0.00535301	FALSE	0.00506836	0.0821185	0.29848
b2m	3.77757	-0.22748	0.00016252	0.00137654	ENSDARG00000053136	4570	FALSE	FALSE	6381	0.453137	0.373725	FALSE	0.417336	0.125868	-0.455105
alas2	3.77457	-1.85544	0.000165355	0.00139768	ENSDARG00000038643	87	FALSE	FALSE	152	0.0078485	0.00781786	FALSE	0.00739759	0.105797	0.443101
pdk4	3.77091	-1.54575	0.000167561	0.00141141	ENSDARG00000054848	108	FALSE	FALSE	166	0.00850676	0.00847078	FALSE	0.00914039	0.102195	0.421099
cited4a	3.76308	-0.924449	0.000172658	0.00145182	ENSDARG00000035990	320	FALSE	FALSE	493	0.0261279	0.0257924	FALSE	0.0262957	0.113499	0.490142
si:ch211-103n10.5	3.76119	-1.85409	0.000174364	0.00146363	ENSDARG00000077504	81	FALSE	FALSE	136	0.00708897	0.00706396	FALSE	0.00776034	0.213634	1.10173
rcan3	3.75878	-2.5274	0.000176184	0.00147381	ENSDARG00000032623	46	FALSE	FALSE	74	0.0038483	0.00384091	FALSE	0.00300696	-0.163411	-1.20113
tspan7b	3.74686	-2.27881	0.000184642	0.00153531	ENSDARG00000008407	54	FALSE	FALSE	84	0.00425338	0.00424436	FALSE	0.00464872	0.0707433	0.229005
atp6v0cb	3.74454	-1.19796	0.000185933	0.00153946	ENSDARG00000036577	191	FALSE	FALSE	260	0.0134184	0.0133292	FALSE	0.0145115	0.0318131	-0.00876749
pim3	3.73346	-1.20923	0.00019436	0.00160649	ENSDARG00000055129	201	FALSE	FALSE	270	0.0143805	0.0142781	FALSE	0.0157402	0.0635014	0.184774
hspa9	3.70986	-0.615541	0.000212775	0.00174529	ENSDARG00000003035	685	FALSE	FALSE	949	0.0507874	0.0495398	FALSE	0.0518943	-0.00842406	-0.254522
ldb1a	3.7085	-1.60132	0.00021459	0.00175429	ENSDARG00000010137	114	FALSE	FALSE	169	0.00875994	0.00872179	FALSE	0.00952654	0.116802	0.510316
mpc2	3.70607	-0.551148	0.000215921	0.00176073	ENSDARG00000024478	867	FALSE	FALSE	1138	0.0619272	0.0600854	FALSE	0.0654918	0.0273362	-0.0361107
nkl.1	3.69715	-1.51179	0.000224251	0.00182101	ENSDARG00000058673	164	FALSE	FALSE	330	0.0525596	0.0512249	FALSE	0.0602754	3.13501	18.9445
lrrc10	3.68911	-2.75297	0.000231731	0.00187861	ENSDARG00000045612	36	FALSE	FALSE	59	0.00303813	0.00303352	FALSE	0.0030652	0.0726989	0.240949
psmc3	3.68658	-0.697608	0.000233168	0.00188868	ENSDARG00000007141	540	FALSE	FALSE	706	0.0371158	0.0364436	FALSE	0.0411918	0.0113975	-0.133459
tars3	3.68171	-2.30223	0.000238449	0.00192132	ENSDARG00000092774	52	FALSE	FALSE	101	0.00516482	0.00515153	FALSE	0.00464065	0.116	0.505418
zgc:85777	3.68104	-1.09089	0.000238582	0.00192132	ENSDARG00000027009	224	FALSE	FALSE	324	0.0170135	0.0168704	FALSE	0.017836	0.0197963	-0.0821624
hhla2a.1	3.67847	-2.00131	0.000241351	0.00194201	ENSDARG00000043182	68	FALSE	FALSE	108	0.0055699	0.00555445	FALSE	0.00525105	0.0369195	0.0224204
CR356236.1	3.67737	-2.44516	0.000242529	0.00194987	ENSDARG00000102040	47	FALSE	FALSE	69	0.00354448	0.00353822	FALSE	0.00363897	0.021803	-0.0699056
mmp9	3.67099	-1.3927	0.000248236	0.00198916	ENSDARG00000042816	139	FALSE	FALSE	221	0.0135197	0.0134291	FALSE	0.0131598	0.266495	1.42459
atp5f1d	3.66907	-0.251126	0.000249281	0.0019959	ENSDARG00000019404	3788	FALSE	FALSE	5152	0.34979	0.299949	FALSE	0.32184	0.0431775	-0.598171
grinab	3.66868	-0.535359	0.000249869	0.00199895	ENSDARG00000052746	903	FALSE	FALSE	1197	0.0653704	0.0633225	FALSE	0.0726266	0.0830656	0.304265
myo18ab	3.66704	-0.851515	0.000251729	0.00201052	ENSDARG00000061862	358	FALSE	FALSE	517	0.0271406	0.0267788	FALSE	0.0287638	0.0424272	0.0560598
mfge8b	3.66116	-0.837027	0.000257572	0.00205213	ENSDARG00000045803	389	FALSE	FALSE	533	0.0287103	0.0283059	FALSE	0.0307936	0.0856346	0.319955
txlnbb	3.64957	-2.13592	0.000269998	0.00213884	ENSDARG00000076241	56	FALSE	FALSE	98	0.00511418	0.00510115	FALSE	0.00457154	0.0373103	0.0248072
stk35l	3.6463	-0.934725	0.000272782	0.00215914	ENSDARG00000057497	281	FALSE	FALSE	386	0.0202036	0.0200022	FALSE	0.0234037	0.0685355	0.21552
phka2	3.62903	-1.71269	0.000292074	0.00230245	ENSDARG00000030687	84	FALSE	FALSE	143	0.00734214	0.00731532	FALSE	0.00701874	0.0394298	0.0377525
eci1	3.61846	-0.711499	0.000303654	0.00237447	ENSDARG00000018002	546	FALSE	FALSE	709	0.0377234	0.0370293	FALSE	0.0407868	0.0335378	0.00176636
srrm1	3.60904	-0.514072	0.000314463	0.00245503	ENSDARG00000001244	933	FALSE	FALSE	1250	0.0678009	0.0656013	FALSE	0.0728163	0.0408703	0.0465507
hspb2	3.60275	-2.27575	0.000323349	0.00251547	ENSDARG00000052450	51	FALSE	FALSE	92	0.0047091	0.00469805	FALSE	0.00459904	0.129669	0.5889
peli1a	3.60194	-0.84999	0.000323498	0.00251547	ENSDARG00000091592	349	FALSE	FALSE	462	0.0244569	0.0241627	FALSE	0.0282734	0.0722998	0.238511
hnrnpa1b	3.60137	-0.475411	0.000323847	0.00251616	ENSDARG00000036675	1111	FALSE	FALSE	1474	0.0826371	0.0793998	FALSE	0.0865287	0.0398337	0.0402195
cttn	3.58572	-0.93338	0.000344248	0.00265766	ENSDARG00000011777	303	FALSE	FALSE	383	0.0199504	0.019754	FALSE	0.0217824	-0.00621846	-0.241051
si:dkey-51e6.1	3.58337	-0.583504	0.000347041	0.00267497	ENSDARG00000042133	756	FALSE	FALSE	972	0.0534711	0.0520905	FALSE	0.0569065	0.00618611	-0.165288
mut	3.58057	-1.27772	0.000351318	0.00269724	ENSDARG00000060554	153	FALSE	FALSE	208	0.0107854	0.0107276	FALSE	0.0123306	0.033349	0.000612874
myh10	3.57346	-0.659054	0.000360449	0.00275861	ENSDARG00000000103	598	FALSE	FALSE	788	0.0430908	0.0421882	FALSE	0.046743	0.0651503	0.194844
ndufa12	3.56179	-0.393748	0.000376434	0.00286739	ENSDARG00000042469	1580	FALSE	FALSE	2083	0.118993	0.11243	FALSE	0.123323	0.0174918	-0.096237
tspan7	3.55991	-0.759311	0.000379521	0.00288412	ENSDARG00000015759	446	FALSE	FALSE	597	0.0312927	0.0308131	FALSE	0.0335668	0.0187333	-0.0886546
cdh2	3.55518	-0.280758	0.000385497	0.00292267	ENSDARG00000018693	2701	FALSE	FALSE	3509	0.264013	0.234292	FALSE	0.25682	0.231095	-0.273046
tp53bp1	3.55403	-1.14259	0.000388254	0.0029367	ENSDARG00000079000	183	FALSE	FALSE	261	0.0135703	0.0134791	FALSE	0.014031	0.0440621	0.0660453
homer1b	3.55371	-2.18446	0.000389434	0.00294105	ENSDARG00000101759	54	FALSE	FALSE	72	0.00369639	0.00368957	FALSE	0.00406583	0.0214878	-0.0718307
ywhag2	3.54083	-1.35487	0.000408299	0.00307873	ENSDARG00000071658	130	FALSE	FALSE	175	0.00916502	0.00912328	FALSE	0.0104402	0.0463979	0.0803114
stat2	3.53822	-0.50811	0.000411417	0.00309983	ENSDARG00000031647	876	FALSE	FALSE	1215	0.0653198	0.063275	FALSE	0.0725817	0.0850804	0.316571
ddx6	3.53718	-0.488098	0.000412991	0.00310928	ENSDARG00000061338	951	FALSE	FALSE	1394	0.0758519	0.0731128	FALSE	0.0814232	0.123059	0.548533
CR376766.2	3.52797	-2.06005	0.00042902	0.00321252	ENSDARG00000100443	58	FALSE	FALSE	98	0.00501291	0.00500039	FALSE	0.00478561	0.0612722	0.171159
sptb	3.52677	-1.55987	0.000430587	0.00321681	ENSDARG00000030490	93	FALSE	FALSE	157	0.00800041	0.00796857	FALSE	0.00790143	0.0533482	0.122761
cox17	3.52656	-0.388693	0.000429773	0.00321321	ENSDARG00000069920	1509	FALSE	FALSE	2058	0.120006	0.113334	FALSE	0.122038	0.0393905	0.0375124
myot	3.52245	-1.95647	0.000438047	0.00326502	ENSDARG00000076312	68	FALSE	FALSE	115	0.00597499	0.00595721	FALSE	0.00607154	0.18331	0.916523
scn4ba	3.51164	-0.94648	0.000455132	0.00337166	ENSDARG00000099031	261	FALSE	FALSE	390	0.0203555	0.0201511	FALSE	0.0197686	0.0100868	-0.141464
sdk1a	3.50858	-1.02864	0.000460495	0.00340101	ENSDARG00000078866	218	FALSE	FALSE	322	0.016811	0.0166712	FALSE	0.0182176	0.0962275	0.384654
ndufa5	3.50642	-0.314636	0.000463478	0.00341784	ENSDARG00000039346	2328	FALSE	FALSE	3193	0.193681	0.177042	FALSE	0.185915	0.0208828	-0.0755262
adsl	3.50311	-1.04442	0.000470065	0.00346116	ENSDARG00000017049	219	FALSE	FALSE	297	0.0151906	0.0150764	FALSE	0.016586	-0.00202909	-0.215464
MYADM-1	3.48247	-0.513557	0.000506994	0.00369942	ENSDARG00000086815	899	FALSE	FALSE	1175	0.0641045	0.0621336	FALSE	0.0696802	0.0315679	-0.010265
alpk3b	3.47644	-2.06454	0.000519972	0.00378558	ENSDARG00000105630	60	FALSE	FALSE	83	0.00425338	0.00424436	FALSE	0.00491136	0.0995755	0.405102
si:ch211-235e9.6	3.46984	-0.322809	0.000530992	0.00386292	ENSDARG00000103101	2170	FALSE	FALSE	2909	0.177933	0.163761	FALSE	0.171567	0.0257051	-0.0460731
myo1cb	3.46487	-0.537496	0.000541105	0.00391887	ENSDARG00000061579	796	FALSE	FALSE	1130	0.0615221	0.0597038	FALSE	0.0613211	0.0281765	-0.0309787
mbnl2	3.46261	-0.569864	0.000545677	0.00394904	ENSDARG00000018460	694	FALSE	FALSE	963	0.0511925	0.0499252	FALSE	0.0538722	0.00874548	-0.149657
ccser2a	3.45608	-1.58203	0.000560365	0.00404931	ENSDARG00000087749	100	FALSE	FALSE	147	0.00759532	0.00756662	FALSE	0.00856125	0.126371	0.568759
rasl11b	3.45059	-1.83058	0.000571776	0.00412562	ENSDARG00000015611	70	FALSE	FALSE	89	0.00455719	0.00454684	FALSE	0.00541851	0.0299719	-0.0200128
si:ch211-167j9.4	3.44836	-1.33656	0.000576103	0.00415068	ENSDARG00000097770	130	FALSE	FALSE	204	0.0104309	0.0103769	FALSE	0.0102592	0.0409549	0.0470671
si:ch211-212o1.2	3.43947	-1.08535	0.000595004	0.00426471	ENSDARG00000011498	198	FALSE	FALSE	277	0.0142792	0.0141782	FALSE	0.0151044	0.0156285	-0.107618
CABZ01072245.1	3.43073	-2.32553	0.00061543	0.00439166	ENSDARG00000117448	44	FALSE	FALSE	65	0.00329131	0.0032859	FALSE	0.00343661	-0.00537001	-0.235869
mpped2	3.42744	-1.66335	0.000622284	0.00443081	ENSDARG00000034443	79	FALSE	FALSE	137	0.00703833	0.00701368	FALSE	0.00623764	0.0235978	-0.0589438
lrrfip1a	3.42279	-0.725294	0.000631876	0.00448923	ENSDARG00000030012	421	FALSE	FALSE	596	0.0309889	0.0305184	FALSE	0.0332841	0.0655641	0.197372
anxa13	3.41216	-0.471191	0.000656629	0.00464809	ENSDARG00000013976	1009	FALSE	FALSE	1396	0.077371	0.0745238	FALSE	0.0809193	0.0654061	0.196407
hsc70	3.408	-2.04993	0.000668666	0.00472641	ENSDARG00000012381	59	FALSE	FALSE	87	0.00450656	0.00449643	FALSE	0.00500528	0.10769	0.454663
glrx5	3.40628	-0.652507	0.000671204	0.00474089	ENSDARG00000043665	532	FALSE	FALSE	746	0.0392425	0.0384921	FALSE	0.0406096	0.00657686	-0.162902
plpp7a	3.4056	-2.52602	0.000674693	0.00475517	ENSDARG00000103712	37	FALSE	FALSE	53	0.00268368	0.00268009	FALSE	0.00341149	0.123751	0.55276
irx2a	3.3916	-2.1093	0.000709557	0.00496485	ENSDARG00000001785	48	FALSE	FALSE	67	0.00339258	0.00338683	FALSE	0.00401271	0.00624696	-0.164917
cd248a	3.38827	-0.943942	0.000716857	0.00499793	ENSDARG00000103713	240	FALSE	FALSE	341	0.0182288	0.0180646	FALSE	0.0209035	0.148507	0.703961
acin1b	3.38776	-0.846272	0.000718172	0.00500351	ENSDARG00000026842	308	FALSE	FALSE	410	0.0213682	0.0211431	FALSE	0.0254705	0.0676233	0.209949
asb2a.1	3.38261	-2.775	0.000733533	0.00508499	ENSDARG00000003797	32	FALSE	FALSE	51	0.00268368	0.00268009	FALSE	0.0026612	0.0605865	0.16697
bcl2l13	3.38006	-1.0415	0.000738717	0.00510998	ENSDARG00000062370	199	FALSE	FALSE	274	0.0139754	0.0138786	FALSE	0.0163455	0.0577741	0.149793
frya	3.3773	-1.29543	0.000746726	0.00515804	ENSDARG00000013921	147	FALSE	FALSE	215	0.0110385	0.0109781	FALSE	0.0114452	0.0620412	0.175855
ndufb9	3.37564	-0.337582	0.000749507	0.00516989	ENSDARG00000041314	1877	FALSE	FALSE	2496	0.145071	0.135466	FALSE	0.146048	0.00188766	-0.191542
tubb6	3.37297	-0.97122	0.000757884	0.00522397	ENSDARG00000104801	251	FALSE	FALSE	296	0.0164565	0.0163226	FALSE	0.0168908	-0.0477362	-0.494628
ppargc1b	3.36977	-0.932249	0.000766459	0.00527559	ENSDARG00000101569	246	FALSE	FALSE	346	0.017925	0.0177662	FALSE	0.0192656	0.0366189	0.0205845
me3	3.36558	-0.820794	0.000778055	0.00534026	ENSDARG00000002305	331	FALSE	FALSE	422	0.022229	0.0219855	FALSE	0.025235	0.0404406	0.0439262
ism1	3.35692	-1.59329	0.000803835	0.00550553	ENSDARG00000020541	90	FALSE	FALSE	121	0.00617753	0.00615852	FALSE	0.00724786	0.0501453	0.103199
net1	3.35224	-0.673585	0.000816151	0.00557024	ENSDARG00000032765	487	FALSE	FALSE	683	0.0360018	0.0353689	FALSE	0.039691	0.0773642	0.269443
celf1	3.34594	-1.0592	0.000835543	0.0056906	ENSDARG00000005315	208	FALSE	FALSE	273	0.014026	0.0139286	FALSE	0.0156635	0.0140819	-0.117064
hbegfb	3.33863	-1.07391	0.00085747	0.00581953	ENSDARG00000031246	184	FALSE	FALSE	301	0.0169629	0.0168206	FALSE	0.0165995	0.248362	1.31384
rtn3	3.33735	-0.527323	0.000860506	0.00583606	ENSDARG00000091348	756	FALSE	FALSE	1027	0.0546863	0.0532434	FALSE	0.0582535	-0.00321508	-0.222708
ivd	3.33091	-0.792922	0.000881143	0.00594695	ENSDARG00000042853	349	FALSE	FALSE	466	0.0242038	0.0239155	FALSE	0.0260737	0.00545266	-0.169768
hibch	3.32484	-1.32949	0.000901352	0.00606228	ENSDARG00000054867	126	FALSE	FALSE	173	0.00886121	0.00882218	FALSE	0.0103033	0.0913963	0.355146
cluha	3.31856	-1.11333	0.000921302	0.00618789	ENSDARG00000030913	171	FALSE	FALSE	261	0.0133171	0.0132292	FALSE	0.0133787	0.0237475	-0.0580297
arpc1a	3.3139	-0.332925	0.000935198	0.00627688	ENSDARG00000008383	1848	FALSE	FALSE	2414	0.148413	0.138381	FALSE	0.148542	0.0484553	0.092877
sh3tc2	3.31166	-1.49043	0.000944857	0.00632858	ENSDARG00000089917	99	FALSE	FALSE	142	0.00739278	0.00736559	FALSE	0.00822326	0.0911224	0.353473
xiap	3.30786	-0.650416	0.000956233	0.00639156	ENSDARG00000016143	498	FALSE	FALSE	660	0.0348878	0.0342931	FALSE	0.0385374	0.0225737	-0.0651987
myzap	3.29988	-1.63914	0.000985309	0.00655882	ENSDARG00000075017	78	FALSE	FALSE	120	0.00617753	0.00615852	FALSE	0.00606233	-0.0142638	-0.290189
BX088707.3	3.29398	-0.90455	0.00100496	0.00666274	ENSDARG00000117253	263	FALSE	FALSE	366	0.0201529	0.0199525	FALSE	0.0192689	0.00444093	-0.175947
csde1	3.29224	-0.230795	0.00100931	0.00668652	ENSDARG00000074758	3416	FALSE	FALSE	4887	0.311358	0.271063	FALSE	0.303038	0.118758	-0.467406
gls2b	3.28984	-2.01729	0.00102132	0.00674794	ENSDARG00000002917	53	FALSE	FALSE	92	0.00481037	0.00479884	FALSE	0.00480805	0.187971	0.94499
mmadhc	3.28976	-1.28984	0.00102068	0.00674794	ENSDARG00000005870	126	FALSE	FALSE	187	0.00962074	0.00957476	FALSE	0.00939436	-0.0158039	-0.299596
crip3	3.28963	-1.08283	0.00102069	0.00674794	ENSDARG00000043395	179	FALSE	FALSE	230	0.0126082	0.0125294	FALSE	0.0134097	0.0521396	0.11538
mrps34	3.2882	-0.76191	0.00102556	0.00676391	ENSDARG00000057910	379	FALSE	FALSE	468	0.0247101	0.0244098	FALSE	0.0271987	-0.0280977	-0.374682
arhgap35a	3.28317	-0.591662	0.00104335	0.00686054	ENSDARG00000062577	579	FALSE	FALSE	826	0.0434959	0.0425765	FALSE	0.0460856	0.0389094	0.0345743
hspb9	3.28161	-2.39615	0.00105209	0.00690867	ENSDARG00000078674	44	FALSE	FALSE	59	0.00344321	0.0034373	FALSE	0.00401047	0.235745	1.23678
sorbs2b	3.27971	-1.46086	0.00105783	0.00694163	ENSDARG00000061603	99	FALSE	FALSE	150	0.00764596	0.00761687	FALSE	0.00871816	0.139964	0.651779
hnrnpa0a	3.27232	-0.526303	0.00108383	0.00709678	ENSDARG00000089302	732	FALSE	FALSE	966	0.0521039	0.0507919	FALSE	0.0568919	0.0413022	0.0491885
plekha7a	3.27048	-1.60054	0.00109284	0.00714241	ENSDARG00000060813	76	FALSE	FALSE	115	0.00602562	0.00600754	FALSE	0.00693254	0.111998	0.480974
CR936442.1	3.26837	-0.337196	0.00109868	0.00717575	ENSDARG00000105592	1812	FALSE	FALSE	2551	0.159147	0.147685	TRUE	0.167867	0.289588	1.56563
parga	3.26694	-1.17494	0.00110608	0.00721924	ENSDARG00000061114	158	FALSE	FALSE	206	0.0105322	0.0104771	FALSE	0.0124058	0.0781131	0.274017
NC_002333.16	3.26498	-0.796587	0.00111283	0.00724386	ENSDARG00000082716	317	FALSE	FALSE	619	0.0320016	0.0315002	FALSE	0.0275383	0.120492	0.53285
ptgesl	3.26153	-1.37892	0.00112745	0.00732916	ENSDARG00000068415	107	FALSE	FALSE	138	0.00703833	0.00701368	FALSE	0.0083345	0.0121842	-0.128654
ezh1	3.25917	-1.85834	0.00113778	0.00737834	ENSDARG00000037894	66	FALSE	FALSE	90	0.00455719	0.00454684	FALSE	0.00490288	-0.0162411	-0.302266
ogt.1-1	3.25651	-0.743015	0.00114634	0.0074271	ENSDARG00000105243	366	FALSE	FALSE	500	0.0261279	0.0257924	FALSE	0.0296885	0.0620554	0.175942
purab	3.24939	-0.942726	0.00117578	0.00758248	ENSDARG00000099614	235	FALSE	FALSE	349	0.0178237	0.0176667	FALSE	0.0180815	0.00681599	-0.161441
spry4	3.2424	-0.500217	0.00120334	0.00773963	ENSDARG00000068732	754	FALSE	FALSE	1021	0.057927	0.0563113	FALSE	0.0607572	0.0625667	0.179065
tent5c	3.24005	-1.43561	0.00121554	0.00777906	ENSDARG00000010437	99	FALSE	FALSE	155	0.00810168	0.00806903	FALSE	0.00793696	0.0492592	0.0977872
FO082779.1	3.23374	-1.57345	0.00124297	0.00792631	ENSDARG00000111091	86	FALSE	FALSE	120	0.00612689	0.0061082	FALSE	0.0067186	0.0390937	0.0356996
klhl40a	3.23368	-2.59454	0.00124426	0.00792928	ENSDARG00000039052	35	FALSE	FALSE	45	0.00248114	0.00247807	FALSE	0.00302843	0.21685	1.12137
isca1	3.2296	-1.62824	0.00126084	0.00802444	ENSDARG00000051956	77	FALSE	FALSE	117	0.00597499	0.00595721	FALSE	0.00623993	0.0758126	0.259966
map1lc3a	3.22645	-0.645286	0.00127287	0.00808509	ENSDARG00000033609	481	FALSE	FALSE	646	0.0338751	0.033314	FALSE	0.0364873	-0.00102024	-0.209302
hibadhb	3.22365	-0.747231	0.00128563	0.00816079	ENSDARG00000007959	368	FALSE	FALSE	486	0.0252671	0.0249532	FALSE	0.0277848	0.0191787	-0.0859344
raly	3.21401	-2.45336	0.00133205	0.00841694	ENSDARG00000059972	34	FALSE	FALSE	55	0.00278495	0.00278108	FALSE	0.00307795	0.095307	0.379031
eno1a	3.21081	-0.268618	0.0013423	0.00847622	ENSDARG00000022456	2468	FALSE	FALSE	3208	0.216669	0.196117	TRUE	0.21926	0.16817	0.824053
ndufa10	3.20324	-0.488403	0.00137908	0.00868588	ENSDARG00000013333	832	FALSE	FALSE	1075	0.0588891	0.0572203	FALSE	0.0626315	0.0214102	-0.0723052
dennd5b	3.20095	-1.62831	0.0013927	0.00874937	ENSDARG00000003789	81	FALSE	FALSE	114	0.00582308	0.00580619	FALSE	0.00586652	-0.0285759	-0.377603
si:dkey-203a12.2	3.20083	-1.48529	0.00139276	0.00874937	ENSDARG00000102271	84	FALSE	FALSE	176	0.00916502	0.00912328	FALSE	0.00823931	0.171361	0.843543
cand2	3.19833	-2.4645	0.00140628	0.00882289	ENSDARG00000005749	36	FALSE	FALSE	66	0.00339258	0.00338683	FALSE	0.00269561	-0.0253597	-0.357959
mxi1	3.19623	-0.607468	0.00141286	0.00885845	ENSDARG00000040884	501	FALSE	FALSE	732	0.0386855	0.037956	FALSE	0.0399521	0.052678	0.118668
etfdh	3.18918	-1.02107	0.00144916	0.00905677	ENSDARG00000038834	196	FALSE	FALSE	282	0.0144817	0.0143779	FALSE	0.0152291	0.0413134	0.0492567
si:dkey-184p18.2	3.1855	-1.15093	0.00146767	0.00915476	ENSDARG00000077407	150	FALSE	FALSE	203	0.0109879	0.010928	FALSE	0.0112001	0.0168664	-0.100057
si:ch211-214p16.1	3.18447	-0.592319	0.00147039	0.00916589	ENSDARG00000044129	554	FALSE	FALSE	941	0.089878	0.0860657	FALSE	0.084575	1.69511	10.1501
si:dkey-203a12.7	3.18419	-2.28387	0.00147651	0.00919812	ENSDARG00000099811	42	FALSE	FALSE	83	0.00425338	0.00424436	FALSE	0.00376721	0.0989282	0.401149
coq3	3.17736	-1.50611	0.00151013	0.00938949	ENSDARG00000069857	89	FALSE	FALSE	122	0.00622816	0.00620885	FALSE	0.00684348	0.0130183	-0.12356
mkrn1	3.17475	-1.0526	0.00152251	0.0094604	ENSDARG00000041665	170	FALSE	FALSE	220	0.0113423	0.0112785	FALSE	0.0136568	0.0568289	0.14402
epoa	3.16895	-0.801019	0.00155212	0.00961171	ENSDARG00000055163	272	FALSE	FALSE	434	0.024305	0.0240144	FALSE	0.0257346	0.228068	1.18989
golph3	3.16873	-0.869293	0.00155415	0.00961396	ENSDARG00000052851	267	FALSE	FALSE	341	0.017925	0.0177662	FALSE	0.0201316	-0.000240644	-0.204541
camk2b1	3.16409	-1.22528	0.00157975	0.00974131	ENSDARG00000011065	132	FALSE	FALSE	189	0.00967138	0.00962491	FALSE	0.0101402	0.0315326	-0.0104811
gas6	3.16368	-0.774004	0.00158085	0.00974191	ENSDARG00000007804	327	FALSE	FALSE	446	0.0232923	0.0230252	FALSE	0.0263155	0.0858799	0.321454
zgc:92429	3.15291	-2.3981	0.00164259	0.0100585	ENSDARG00000030176	32	FALSE	FALSE	53	0.00268368	0.00268009	FALSE	0.00281171	0.125913	0.56596
mef2d	3.14274	-0.529624	0.00169698	0.010359	ENSDARG00000040237	666	FALSE	FALSE	913	0.0484075	0.0472724	FALSE	0.0537676	0.0552169	0.134175
snai1b	3.13256	-1.00962	0.00175854	0.010681	ENSDARG00000046019	202	FALSE	FALSE	255	0.0133171	0.0132292	FALSE	0.0152129	0.0109941	-0.135923
oaz1a	3.13225	-0.252882	0.00175744	0.010681	ENSDARG00000071403	2705	FALSE	FALSE	3520	0.221226	0.199856	FALSE	0.219356	0.0172073	-0.0979747
prickle2b	3.13001	-1.63793	0.00177499	0.0107675	ENSDARG00000037593	78	FALSE	FALSE	113	0.00572181	0.0057055	FALSE	0.00596916	0.0419397	0.053082
echs1	3.1279	-0.587991	0.00178478	0.0108201	ENSDARG00000001578	546	FALSE	FALSE	723	0.0383817	0.0376634	FALSE	0.0409374	0.0181322	-0.092326
ralgps2	3.12728	-0.97065	0.00179005	0.0108453	ENSDARG00000026519	210	FALSE	FALSE	303	0.0155957	0.0154754	FALSE	0.016861	0.0659694	0.199847
slc25a14	3.12075	-0.93537	0.00182946	0.0110427	ENSDARG00000026680	209	FALSE	FALSE	283	0.0145324	0.0144278	FALSE	0.0162906	0.0161683	-0.104321
eif3hb	3.12036	-1.58827	0.00183356	0.0110606	ENSDARG00000036116	74	FALSE	FALSE	97	0.00491164	0.00489962	FALSE	0.00604822	0.044503	0.0687382
hmgn2	3.12028	-0.206775	0.00182857	0.0110427	ENSDARG00000099572	3849	FALSE	FALSE	5533	0.523773	0.42119	TRUE	0.442049	0.883512	0.855728
get4	3.11911	-0.903343	0.00183954	0.0110898	ENSDARG00000024398	230	FALSE	FALSE	277	0.0144817	0.0143779	FALSE	0.0169133	0.0157097	-0.107122
pcyt2	3.11266	-0.67721	0.00187954	0.0113239	ENSDARG00000043003	403	FALSE	FALSE	556	0.0294192	0.0289948	FALSE	0.0323867	0.0386197	0.0328045
zak	3.10491	-0.825144	0.00192966	0.0115827	ENSDARG00000044615	273	FALSE	FALSE	367	0.0195959	0.0194064	FALSE	0.0208242	0.00483415	-0.173546
ncapd2	3.09523	-1.30725	0.0019952	0.011888	ENSDARG00000005058	122	FALSE	FALSE	151	0.00789913	0.0078681	FALSE	0.00931792	0.0741137	0.24959
plekha6	3.08777	-1.40243	0.00204582	0.0121506	ENSDARG00000020328	99	FALSE	FALSE	171	0.00875994	0.00872179	FALSE	0.0083064	0.107486	0.453415
scn5lab	3.08722	-2.31392	0.0020513	0.0121699	ENSDARG00000102312	40	FALSE	FALSE	88	0.00450656	0.00449643	FALSE	0.00352254	0.120141	0.530711
si:ch211-190k17.19	3.08496	-2.13113	0.0020663	0.0122515	ENSDARG00000095756	41	FALSE	FALSE	63	0.00319003	0.00318496	FALSE	0.00360766	0.0691085	0.21902
pisd	3.08299	-1.01595	0.00207778	0.012312	ENSDARG00000052462	187	FALSE	FALSE	233	0.0122031	0.0121293	FALSE	0.0149311	0.069704	0.222657
si:ch73-366l1.5	3.07233	-1.10691	0.00215295	0.0127109	ENSDARG00000098465	156	FALSE	FALSE	185	0.0102284	0.0101764	FALSE	0.010903	0.00885489	-0.148988
dnajc15	3.07043	-0.985506	0.00216663	0.0127761	ENSDARG00000038309	198	FALSE	FALSE	254	0.0131146	0.0130293	FALSE	0.0148712	0.0106416	-0.138076
kars1	3.06998	-0.523382	0.00216837	0.0127787	ENSDARG00000103799	699	FALSE	FALSE	886	0.0475973	0.0464993	FALSE	0.0527186	0.0308582	-0.0146001
vldlr	3.06988	-1.6799	0.00217218	0.0127933	ENSDARG00000006257	68	FALSE	FALSE	93	0.00475973	0.00474844	FALSE	0.00525997	0.0339363	0.00419995
lyrm7	3.06712	-1.01156	0.00219065	0.0128865	ENSDARG00000079815	186	FALSE	FALSE	266	0.0136716	0.013579	FALSE	0.0143237	0.0406264	0.0450608
mccc1	3.06532	-0.987415	0.00220366	0.0129552	ENSDARG00000102538	199	FALSE	FALSE	265	0.0136209	0.013529	FALSE	0.0146816	0.0378628	0.0281819
ednraa	3.06392	-0.563906	0.00221239	0.0129861	ENSDARG00000011876	571	FALSE	FALSE	772	0.0409641	0.0401473	FALSE	0.0436947	0.0232397	-0.0611308
glud1b	3.03905	-0.439665	0.00240195	0.0139353	ENSDARG00000101074	903	FALSE	FALSE	1174	0.0643071	0.0623239	FALSE	0.0731217	0.0849013	0.315477
shc1	3.03706	-0.879867	0.00242024	0.0140125	ENSDARG00000075437	254	FALSE	FALSE	332	0.0172161	0.0170695	FALSE	0.0196785	0.0894931	0.343522
anp32e	3.02845	-0.602862	0.00248804	0.0143491	ENSDARG00000054804	479	FALSE	FALSE	641	0.0334701	0.0329221	FALSE	0.0370832	0.0510052	0.108451
jam3a	3.02647	-0.969406	0.00250644	0.0144466	ENSDARG00000114589	206	FALSE	FALSE	281	0.01514	0.0150265	FALSE	0.0150784	-0.0246814	-0.353817
cavin1a	3.02161	-2.05981	0.00254848	0.0146586	ENSDARG00000076411	39	FALSE	FALSE	57	0.00288622	0.00288206	FALSE	0.00319278	0.0397194	0.0395212
slc37a4b-1	3.02042	-2.16661	0.00255906	0.0146802	ENSDARG00000077180	37	FALSE	FALSE	59	0.00303813	0.00303352	FALSE	0.00331046	0.104547	0.435466
rhot1a	3.02014	-0.921167	0.00255827	0.0146802	ENSDARG00000099996	206	FALSE	FALSE	291	0.0150894	0.0149767	FALSE	0.0158248	0.0474003	0.0864337
ppp4r2b	3.0192	-1.12586	0.0025675	0.0147112	ENSDARG00000053447	150	FALSE	FALSE	200	0.010279	0.0102265	FALSE	0.0114392	0.0287351	-0.0275671
hrh3	3.01272	-2.03351	0.00262475	0.0149834	ENSDARG00000035942	44	FALSE	FALSE	55	0.00308876	0.003084	FALSE	0.00387089	0.0689866	0.218275
zgc:65997	3.0089	-2.25289	0.00265849	0.0151344	ENSDARG00000043562	42	FALSE	FALSE	69	0.00349385	0.00348776	FALSE	0.00298737	-0.0416267	-0.457313
tspan3a	3.00848	-0.851688	0.00265798	0.0151344	ENSDARG00000034753	241	FALSE	FALSE	344	0.0178237	0.0176667	FALSE	0.0200105	0.0960886	0.383805
ccdc85ca	3.00246	-2.31554	0.00271454	0.0154263	ENSDARG00000005232	34	FALSE	FALSE	52	0.00268368	0.00268009	FALSE	0.00291724	0.106515	0.447485
apooa	3.00059	-0.634721	0.00272722	0.0154803	ENSDARG00000104696	472	FALSE	FALSE	640	0.0337739	0.033216	FALSE	0.0336781	-0.00135215	-0.21133
tmem38a	3.00011	-2.18854	0.0027353	0.0155171	ENSDARG00000024047	37	FALSE	FALSE	64	0.00329131	0.0032859	FALSE	0.00320344	0.0781655	0.274337
chchd6b	2.99541	-0.542602	0.00277287	0.0157119	ENSDARG00000045978	596	FALSE	FALSE	809	0.0432933	0.0423824	FALSE	0.0456757	0.0327968	-0.00275936
coa7	2.99329	-1.98119	0.00279676	0.0158195	ENSDARG00000019355	48	FALSE	FALSE	68	0.00344321	0.0034373	FALSE	0.00381774	0.0553376	0.134912
tln1	2.98984	-0.30008	0.00282255	0.0159006	ENSDARG00000100729	1847	FALSE	FALSE	2492	0.14421	0.134714	FALSE	0.15085	0.0514978	0.11146
slc43a1a	2.98823	-0.925021	0.00284	0.0159803	ENSDARG00000037393	201	FALSE	FALSE	296	0.0158489	0.0157246	FALSE	0.0156333	0.0234489	-0.0598534
oaz2a	2.98713	-0.506071	0.00284821	0.0160173	ENSDARG00000045929	645	FALSE	FALSE	979	0.0572181	0.055641	FALSE	0.0590828	0.237491	1.24744
chsy3	2.98687	-1.6147	0.00285474	0.0160447	ENSDARG00000069472	66	FALSE	FALSE	88	0.00450656	0.00449643	FALSE	0.00529275	0.0212683	-0.0731716
mccc2	2.97922	-0.979911	0.00292502	0.0164112	ENSDARG00000017571	186	FALSE	FALSE	265	0.0135197	0.0134291	FALSE	0.014268	0.0215975	-0.071161
idh3g	2.97856	-0.896552	0.00293084	0.0164343	ENSDARG00000023648	221	FALSE	FALSE	269	0.014026	0.0139286	FALSE	0.0168552	0.0203506	-0.0787769
igfbp5b	2.97527	-0.44201	0.0029593	0.0165844	ENSDARG00000025348	839	FALSE	FALSE	1127	0.0888146	0.0850896	FALSE	0.0854162	0.525389	3.00582
idh3b	2.9747	-0.846754	0.00296782	0.0166225	ENSDARG00000044753	251	FALSE	FALSE	347	0.0179756	0.0178159	FALSE	0.0191586	0.0301096	-0.0191718
rca2.1	2.97425	-0.51763	0.00297026	0.0166226	ENSDARG00000056075	636	FALSE	FALSE	867	0.0463821	0.0453386	FALSE	0.0494303	0.0545429	0.130058
sucla2	2.97095	-0.860968	0.00300367	0.016775	ENSDARG00000005359	228	FALSE	FALSE	322	0.0169122	0.0167708	FALSE	0.0190022	0.113249	0.488616
hspb3	2.96692	-2.24201	0.00304683	0.0169867	ENSDARG00000067714	32	FALSE	FALSE	55	0.00278495	0.00278108	FALSE	0.00289482	0.0894933	0.343524
itga5	2.96691	-0.419544	0.00304153	0.0169739	ENSDARG00000006353	961	FALSE	FALSE	1327	0.0757	0.0729716	FALSE	0.0771698	0.0829265	0.303416
prx	2.9647	-1.49077	0.00306698	0.0170794	ENSDARG00000017246	73	FALSE	FALSE	152	0.00769659	0.00766712	FALSE	0.00574941	0.0182944	-0.0913351
sync	2.94996	-1.90068	0.00321776	0.0178169	ENSDARG00000035944	47	FALSE	FALSE	76	0.0038483	0.00384091	FALSE	0.00363547	0.00544748	-0.1698
sh3bgr	2.9498	-2.34219	0.00322055	0.0178222	ENSDARG00000021633	32	FALSE	FALSE	56	0.00288622	0.00288206	FALSE	0.00278444	0.0707858	0.229264
hcn2b	2.94866	-1.62591	0.00323038	0.0178562	ENSDARG00000061665	61	FALSE	FALSE	85	0.00430402	0.00429478	FALSE	0.00516331	0.0872456	0.329795
b3glcta	2.94526	-1.37809	0.00326517	0.0180383	ENSDARG00000073917	85	FALSE	FALSE	123	0.0062788	0.00625917	FALSE	0.00688102	0.0721997	0.2379
tardbpl	2.94489	-0.615952	0.00326716	0.018039	ENSDARG00000004452	474	FALSE	FALSE	623	0.0328118	0.032285	FALSE	0.037492	0.0743229	0.250868
twf2a	2.9415	-1.99255	0.00330643	0.0182351	ENSDARG00000094792	40	FALSE	FALSE	69	0.00354448	0.00353822	FALSE	0.0033189	0.0759335	0.260705
nav2b	2.93864	-1.5058	0.00333614	0.0183781	ENSDARG00000001879	75	FALSE	FALSE	115	0.00582308	0.00580619	FALSE	0.00592519	0.0525853	0.118102
pik3ip1	2.93846	-0.745716	0.00333568	0.0183781	ENSDARG00000003281	308	FALSE	FALSE	437	0.0228366	0.0225797	FALSE	0.0243793	0.0442609	0.067259
eci2	2.93401	-0.704307	0.00338316	0.0186055	ENSDARG00000102412	341	FALSE	FALSE	436	0.0229379	0.0226788	FALSE	0.0256345	0.017856	-0.0940128
atp5mc3a	2.92821	-0.241038	0.00344419	0.0189089	ENSDARG00000017775	2635	FALSE	FALSE	3506	0.220062	0.198902	FALSE	0.211135	-0.00498844	-0.233539
arhgap1	2.92337	-0.761447	0.00350119	0.0191501	ENSDARG00000024324	299	FALSE	FALSE	389	0.0202036	0.0200022	FALSE	0.0226903	0.00753188	-0.157069
ube2d2l	2.9226	-0.658356	0.00350899	0.019178	ENSDARG00000099749	394	FALSE	FALSE	505	0.0267355	0.0263844	FALSE	0.0292248	0.0283758	-0.0297613
gpr107	2.91909	-1.19035	0.00355131	0.0193548	ENSDARG00000103200	130	FALSE	FALSE	172	0.00896248	0.00892256	FALSE	0.0100355	0.081879	0.297017
bpgm	2.91814	-1.14596	0.00356119	0.0193869	ENSDARG00000070826	120	FALSE	FALSE	170	0.00860803	0.00857119	FALSE	0.00977728	0.0313749	-0.0114438
ptgr1	2.9155	-0.536863	0.00358904	0.0194839	ENSDARG00000024877	595	FALSE	FALSE	797	0.0420781	0.0412169	FALSE	0.0429413	-0.0134771	-0.285384
syne1a	2.91461	-0.825046	0.00360077	0.019504	ENSDARG00000009499	257	FALSE	FALSE	331	0.0176211	0.0174677	FALSE	0.0194172	0.0361505	0.0177238
psmd11b	2.9134	-0.746151	0.00361425	0.0195661	ENSDARG00000005134	314	FALSE	FALSE	435	0.0228872	0.0226293	FALSE	0.0234755	0.0508101	0.107259
si:ch211-242b18.1	2.91293	-0.836865	0.00361944	0.0195833	ENSDARG00000054723	224	FALSE	FALSE	302	0.0155451	0.0154255	FALSE	0.0179187	0.0261328	-0.0434612
pfn2l	2.9079	-0.292103	0.00367563	0.01982	ENSDARG00000012682	1871	FALSE	FALSE	2536	0.149577	0.139394	FALSE	0.147746	0.0167065	-0.101034
mapre3b	2.9047	-1.27084	0.00371713	0.0199893	ENSDARG00000102878	95	FALSE	FALSE	151	0.0078485	0.00781786	FALSE	0.00803095	0.115472	0.502194
mgat2	2.90268	-1.88172	0.00374423	0.0201128	ENSDARG00000052408	52	FALSE	FALSE	68	0.00344321	0.0034373	FALSE	0.00397298	-0.0107778	-0.268898
zgc:91860	2.89601	-1.03439	0.00382092	0.0204569	ENSDARG00000041599	154	FALSE	FALSE	223	0.0118487	0.0117791	FALSE	0.0120857	0.0663419	0.202122
hipk3b	2.89246	-1.38097	0.00386597	0.0206753	ENSDARG00000062082	96	FALSE	FALSE	152	0.00774723	0.00771737	FALSE	0.0072223	0.0599935	0.163349
pabpc1b	2.87839	-0.308502	0.0040362	0.0214322	ENSDARG00000021140	1643	FALSE	FALSE	2248	0.13226	0.124216	FALSE	0.131696	0.0639229	0.187348
BX322787.1	2.87243	-0.555608	0.00410679	0.0217952	ENSDARG00000105779	527	FALSE	FALSE	1011	0.292774	0.256791	TRUE	0.290493	3.72146	5.76579
slc10a3	2.86986	-1.31003	0.00415108	0.0219702	ENSDARG00000103220	94	FALSE	FALSE	129	0.00663325	0.00661134	FALSE	0.00719885	0.0267892	-0.0394519
slco5a1a	2.8696	-1.04195	0.0041539	0.0219731	ENSDARG00000086104	155	FALSE	FALSE	223	0.0115449	0.0114788	FALSE	0.0122432	0.066992	0.206093
TST	2.86927	-0.8559	0.00415695	0.0219773	ENSDARG00000093235	222	FALSE	FALSE	284	0.0147349	0.0146274	FALSE	0.0169101	0.0655823	0.197483
spegb	2.86491	-1.69696	0.00421771	0.022238	ENSDARG00000009567	54	FALSE	FALSE	95	0.00486101	0.00484923	FALSE	0.00480929	0.0789048	0.278852
akap1b	2.86089	-0.726475	0.00426689	0.0224851	ENSDARG00000006062	285	FALSE	FALSE	420	0.0218745	0.0216387	FALSE	0.022849	0.0377021	0.0272003
si:dkey-267n13.1	2.85605	-1.48369	0.00433611	0.0228004	ENSDARG00000035665	79	FALSE	FALSE	100	0.00521545	0.0052019	FALSE	0.0058789	0.0548684	0.132046
pgam1a	2.85238	-0.30486	0.00438022	0.0229825	ENSDARG00000005423	1641	FALSE	FALSE	2116	0.124968	0.117755	FALSE	0.13356	0.0806498	0.28951
elac2	2.85045	-2.46748	0.00441647	0.0231353	ENSDARG00000034060	35	FALSE	FALSE	41	0.00207605	0.0020739	FALSE	0.00243892	-0.039176	-0.442345
hmgb3b	2.84946	-0.628249	0.0044225	0.0231543	ENSDARG00000006408	398	FALSE	FALSE	534	0.0281027	0.0277151	FALSE	0.0297141	-0.0105203	-0.267326
mfn1b	2.84866	-0.850458	0.00443511	0.0232079	ENSDARG00000079219	225	FALSE	FALSE	304	0.0157983	0.0156748	FALSE	0.0175111	0.0404274	0.0438453
lpp	2.8464	-0.42227	0.00446406	0.0233342	ENSDARG00000023578	889	FALSE	FALSE	1151	0.0668388	0.0646999	FALSE	0.071203	0.0814635	0.29448
trip10a	2.84467	-0.927751	0.00449036	0.0234464	ENSDARG00000005679	177	FALSE	FALSE	239	0.0123044	0.0122293	FALSE	0.0136333	0.0344266	0.00719454
smyd2b	2.8442	-1.83911	0.00450106	0.0234897	ENSDARG00000005629	49	FALSE	FALSE	65	0.00339258	0.00338683	FALSE	0.00426399	0.166608	0.814511
enox2	2.84368	-1.28551	0.00450583	0.023502	ENSDARG00000078942	91	FALSE	FALSE	119	0.00602562	0.00600754	FALSE	0.00692074	-0.0101868	-0.265289
ptk2ab	2.84323	-1.63875	0.00451413	0.0235326	ENSDARG00000004672	65	FALSE	FALSE	96	0.00506355	0.00505077	FALSE	0.00545044	0.258787	1.37751
neurl1b	2.83665	-1.027	0.00460516	0.0239301	ENSDARG00000099694	147	FALSE	FALSE	209	0.010836	0.0107777	FALSE	0.0112379	0.0138419	-0.118529
foxo3a	2.83647	-2.3487	0.00461232	0.0239416	ENSDARG00000023058	31	FALSE	FALSE	50	0.00258241	0.00257908	FALSE	0.00237589	0.0168657	-0.100061
si:ch211-250g4.3	2.83647	-1.09184	0.00460843	0.0239343	ENSDARG00000092945	130	FALSE	FALSE	199	0.0102284	0.0101764	FALSE	0.0117507	0.145155	0.683484
immt	2.83562	-0.733639	0.00461842	0.0239427	ENSDARG00000102874	290	FALSE	FALSE	377	0.0199504	0.019754	FALSE	0.0208985	-0.0181902	-0.314171
plpbp	2.83037	-1.30759	0.00469734	0.0242662	ENSDARG00000060288	92	FALSE	FALSE	139	0.00708897	0.00706396	FALSE	0.0076141	0.121624	0.539769
sh3rf2	2.82298	-1.20616	0.00480569	0.0247211	ENSDARG00000101178	101	FALSE	FALSE	163	0.00875994	0.00872179	FALSE	0.00822884	0.0783252	0.275312
micu2	2.82146	-0.808038	0.00482732	0.0248189	ENSDARG00000009939	244	FALSE	FALSE	359	0.0186845	0.0185121	FALSE	0.0182703	0.0128445	-0.124621
irf8	2.81983	-0.683905	0.00485126	0.0249156	ENSDARG00000056407	337	FALSE	FALSE	435	0.0231404	0.0228767	FALSE	0.0273689	0.078206	0.274584
cep85	2.81979	-1.79683	0.00485622	0.0249279	ENSDARG00000060215	47	FALSE	FALSE	81	0.00415211	0.00414351	FALSE	0.00421427	0.111121	0.47562
aopep	2.81852	-0.693412	0.00487095	0.0249897	ENSDARG00000068461	334	FALSE	FALSE	427	0.0230391	0.0227777	FALSE	0.0241168	-0.0152352	-0.296122
ctnna1	2.81828	-0.508919	0.00487341	0.0249897	ENSDARG00000102441	604	FALSE	FALSE	784	0.0412173	0.0403905	FALSE	0.0453827	0.0191004	-0.0864122
phyh	2.81722	-0.786742	0.00489032	0.0250632	ENSDARG00000086740	237	FALSE	FALSE	311	0.0162034	0.0160735	FALSE	0.0192489	0.0601291	0.164177
sdhdb	2.81579	-0.43579	0.00491129	0.0251309	ENSDARG00000030139	854	FALSE	FALSE	1100	0.0598511	0.0581285	FALSE	0.0616376	-0.0391377	-0.442111
amd1	2.81198	-0.696737	0.00497009	0.0254184	ENSDARG00000043856	309	FALSE	FALSE	431	0.0223809	0.0221341	FALSE	0.0248221	0.0819181	0.297257
usp7	2.81131	-0.647486	0.00498098	0.0254537	ENSDARG00000073710	383	FALSE	FALSE	557	0.0289129	0.0285028	FALSE	0.0309532	0.0873415	0.330381
flii	2.79511	-0.276434	0.00523278	0.0266496	ENSDARG00000059701	1838	FALSE	FALSE	2476	0.15297	0.142341	TRUE	0.168246	0.20694	1.06085
me1	2.79494	-0.927282	0.00523987	0.0266633	ENSDARG00000053215	169	FALSE	FALSE	239	0.0128108	0.0127294	FALSE	0.0134483	0.0696746	0.222477
fmr1	2.79477	-0.60082	0.00524096	0.0266633	ENSDARG00000037433	409	FALSE	FALSE	539	0.0280521	0.0276658	FALSE	0.0316685	0.0161901	-0.104187
flj11011l	2.79048	-1.27441	0.0053147	0.026996	ENSDARG00000045360	96	FALSE	FALSE	141	0.0071396	0.00711424	FALSE	0.0081111	0.109825	0.467705
ciao2a	2.78985	-0.962861	0.00532354	0.0270126	ENSDARG00000104940	165	FALSE	FALSE	214	0.0110892	0.0110281	FALSE	0.013316	0.0680729	0.212695
msi2b	2.78808	-0.869817	0.0053517	0.027113	ENSDARG00000032614	197	FALSE	FALSE	296	0.01514	0.0150265	FALSE	0.014352	-0.0312881	-0.394168
hadh	2.78796	-0.542509	0.00535151	0.027113	ENSDARG00000030765	505	FALSE	FALSE	694	0.036812	0.0361506	FALSE	0.0389951	0.0504242	0.104903
afg3l2	2.78738	-1.07529	0.00536473	0.0271508	ENSDARG00000062272	134	FALSE	FALSE	181	0.00931693	0.00927379	FALSE	0.0102011	0.0189365	-0.0874133
gsk3ba	2.78631	-0.538629	0.00537946	0.0272111	ENSDARG00000017803	532	FALSE	FALSE	732	0.0386349	0.0379072	FALSE	0.0404537	0.00525336	-0.170985
npepl1	2.78206	-0.542993	0.00545016	0.0275498	ENSDARG00000012871	513	FALSE	FALSE	673	0.0354448	0.0348311	FALSE	0.0399894	0.030567	-0.0163784
phb2b	2.78128	-0.597342	0.00546347	0.027593	ENSDARG00000017728	426	FALSE	FALSE	559	0.0293686	0.0289456	FALSE	0.0313329	-0.0275662	-0.371436
igf1rb	2.77774	-1.16387	0.0055263	0.0278379	ENSDARG00000034434	116	FALSE	FALSE	163	0.00825358	0.00821971	FALSE	0.00894849	0.045374	0.0740578
spock3	2.77661	-0.22262	0.00553341	0.0278592	ENSDARG00000070266	2384	FALSE	FALSE	4050	0.333789	0.288024	TRUE	0.325024	1.014	1.08149
tbc1d8b	2.77538	-1.17862	0.0055667	0.0279978	ENSDARG00000062192	118	FALSE	FALSE	152	0.00774723	0.00771737	FALSE	0.00834699	-0.000427453	-0.205682
mavs	2.77494	-0.924826	0.00557271	0.0280135	ENSDARG00000069733	176	FALSE	FALSE	268	0.0137222	0.0136289	FALSE	0.014738	0.083594	0.307492
sinhcaf	2.77055	-1.48268	0.00565034	0.0283305	ENSDARG00000032653	68	FALSE	FALSE	85	0.00430402	0.00429478	FALSE	0.00580802	0.107685	0.454629
armc8	2.76749	-1.78506	0.00570506	0.0285459	ENSDARG00000062258	49	FALSE	FALSE	78	0.00405084	0.00404266	FALSE	0.00436066	0.143978	0.676299
agpat9l	2.76708	-1.70657	0.00571186	0.0285652	ENSDARG00000006491	53	FALSE	FALSE	66	0.00334194	0.00333637	FALSE	0.00444286	0.0676692	0.210229
slmapb	2.76542	-0.933868	0.00573826	0.0286382	ENSDARG00000020764	198	FALSE	FALSE	250	0.013469	0.0133791	FALSE	0.0133859	-0.0224661	-0.340286
capn1a	2.75991	-1.62509	0.00583825	0.0290775	ENSDARG00000052702	61	FALSE	FALSE	87	0.00445592	0.00444602	FALSE	0.00450967	-0.0255805	-0.359308
PAQR9	2.75854	-0.837846	0.00585816	0.0291318	ENSDARG00000052059	206	FALSE	FALSE	320	0.0173173	0.0171691	FALSE	0.0176132	0.124786	0.559077
synm	2.7578	-0.950186	0.00587148	0.0291682	ENSDARG00000062350	156	FALSE	FALSE	225	0.0115955	0.0115288	FALSE	0.0124204	0.0538429	0.125783
tardbp	2.75548	-0.638403	0.00591238	0.0293114	ENSDARG00000040031	377	FALSE	FALSE	475	0.0246595	0.0243603	FALSE	0.0288418	0.0183706	-0.0908697
ptcd3	2.75529	-1.27662	0.00591932	0.0293308	ENSDARG00000103856	98	FALSE	FALSE	140	0.0071396	0.00711424	FALSE	0.00735152	0.0228188	-0.0637017
si:ch1073-429i10.3	2.75384	-0.383975	0.00593933	0.029415	ENSDARG00000068436	950	FALSE	FALSE	1239	0.0666869	0.0645575	FALSE	0.0727893	-0.00536723	-0.235852
epdr1	2.74831	-1.83298	0.00604797	0.0298313	ENSDARG00000045420	44	FALSE	FALSE	59	0.00303813	0.00303352	FALSE	0.00350091	0.0338507	0.00367721
slc38a3b	2.74434	-1.29759	0.00611867	0.0300731	ENSDARG00000091061	80	FALSE	FALSE	126	0.00638007	0.0063598	FALSE	0.00629193	-0.0207482	-0.329794
rgs5a	2.74428	-0.876188	0.0061173	0.0300731	ENSDARG00000002644	179	FALSE	FALSE	325	0.0181275	0.0179652	FALSE	0.0169497	0.305607	1.66347
timm23a	2.73911	-0.633065	0.00621336	0.0304768	ENSDARG00000071396	367	FALSE	FALSE	450	0.0236468	0.0233715	FALSE	0.0271347	-0.0190258	-0.319274
fam117aa	2.73837	-1.92813	0.00623381	0.0305463	ENSDARG00000078640	43	FALSE	FALSE	62	0.00319003	0.00318496	FALSE	0.00337792	0.116159	0.506389
mapkapk3	2.7374	-1.01384	0.0062483	0.0305794	ENSDARG00000111612	147	FALSE	FALSE	202	0.0105322	0.0104771	FALSE	0.0112429	0.00995942	-0.142242
cand1	2.73704	-0.657005	0.00625316	0.0305794	ENSDARG00000017841	359	FALSE	FALSE	453	0.0232923	0.0230252	FALSE	0.0255789	-0.0384055	-0.437639
selenop	2.7367	-0.206442	0.00625303	0.0305794	ENSDARG00000093549	2970	FALSE	FALSE	4051	0.310092	0.270097	FALSE	0.31303	0.654492	0.459491
ndufab1b	2.73155	-0.253703	0.00635437	0.0310275	ENSDARG00000014915	2133	FALSE	FALSE	2719	0.163401	0.151347	FALSE	0.166292	-0.0196703	-0.32321
pbxip1b	2.72849	-0.771877	0.00641646	0.0312992	ENSDARG00000011824	230	FALSE	FALSE	337	0.0172161	0.0170695	FALSE	0.0185131	0.044252	0.0672046
perp	2.72749	-0.413145	0.00643377	0.0313521	ENSDARG00000063572	828	FALSE	FALSE	1126	0.0620791	0.0602284	FALSE	0.0646963	0.0369163	0.0224013
si:ch211-286b5.5	2.7268	-0.404488	0.00644748	0.0314032	ENSDARG00000096661	891	FALSE	FALSE	1103	0.0609145	0.0591313	FALSE	0.06458	-0.0174043	-0.309371
abcd3a	2.72494	-1.21395	0.00648934	0.0315754	ENSDARG00000104085	104	FALSE	FALSE	128	0.00658261	0.00656104	FALSE	0.00793635	0.011521	-0.132705
pip5k1ba	2.72128	-1.92653	0.0065637	0.0318733	ENSDARG00000044295	39	FALSE	FALSE	63	0.00324067	0.00323543	FALSE	0.00323832	0.0607903	0.168215
lancl1	2.71814	-1.35877	0.0066254	0.0321103	ENSDARG00000013741	90	FALSE	FALSE	127	0.00648134	0.00646043	FALSE	0.00668734	-0.00475522	-0.232114
mao	2.71741	-1.17115	0.00663819	0.0321547	ENSDARG00000023712	114	FALSE	FALSE	157	0.00800041	0.00796857	FALSE	0.00843542	0.0186535	-0.089142
ptpn4b	2.71311	-1.88268	0.00672681	0.0325308	ENSDARG00000000183	40	FALSE	FALSE	67	0.00344321	0.0034373	FALSE	0.00362354	0.181635	0.906294
grk4	2.71279	-0.913465	0.00672923	0.0325308	ENSDARG00000070448	173	FALSE	FALSE	240	0.0124057	0.0123294	FALSE	0.0133097	0.00242502	-0.18826
fbxo32	2.71235	-1.87474	0.00674206	0.0325604	ENSDARG00000040277	40	FALSE	FALSE	60	0.0031394	0.00313448	FALSE	0.00290655	-0.0633079	-0.589734
atxn1b	2.70993	-1.72284	0.00679067	0.0327625	ENSDARG00000060862	50	FALSE	FALSE	60	0.0031394	0.00313448	FALSE	0.00380216	0.0956425	0.381081
sox11b	2.70255	-1.02061	0.00693981	0.0333991	ENSDARG00000095743	142	FALSE	FALSE	179	0.00936756	0.00932396	FALSE	0.0102198	-0.0249682	-0.355569
zc3h7a	2.70207	-1.21266	0.00695118	0.0334373	ENSDARG00000102195	103	FALSE	FALSE	138	0.0069877	0.00696339	FALSE	0.00760865	0.00854878	-0.150858
galnt1	2.697	-0.505119	0.00705281	0.0338424	ENSDARG00000061335	569	FALSE	FALSE	711	0.0380272	0.037322	FALSE	0.0431135	0.0196514	-0.0830473
si:ch73-141c7.1	2.696	-1.99549	0.00708082	0.03396	ENSDARG00000009040	33	FALSE	FALSE	42	0.00217733	0.00217496	FALSE	0.00302609	0.129383	0.587156
ndufv2	2.69361	-0.420712	0.00712353	0.0341084	ENSDARG00000013044	800	FALSE	FALSE	1029	0.0550914	0.0536274	FALSE	0.0582932	-0.0182692	-0.314653
prdx3	2.69353	-0.392486	0.00712562	0.0341084	ENSDARG00000032102	942	FALSE	FALSE	1229	0.0670414	0.0648897	FALSE	0.0699291	0.0176291	-0.0953988
cadpsb	2.6903	-2.07095	0.00720368	0.0343794	ENSDARG00000070567	36	FALSE	FALSE	52	0.00273432	0.00273058	FALSE	0.00303498	0.126462	0.569314
slc25a55a	2.68395	-0.353933	0.00733135	0.034903	ENSDARG00000020893	1102	FALSE	FALSE	1417	0.0812193	0.0780894	FALSE	0.083941	0.0242188	-0.0551507
bckdhb	2.68187	-0.611693	0.00737913	0.0350961	ENSDARG00000014676	382	FALSE	FALSE	524	0.02709	0.0267295	FALSE	0.027534	-0.0224089	-0.339937
nbeaa	2.68018	-1.56421	0.00742071	0.0352765	ENSDARG00000070080	50	FALSE	FALSE	77	0.00389893	0.00389135	FALSE	0.00459564	0.137622	0.637475
ndufs6	2.67758	-0.287767	0.00747158	0.0354663	ENSDARG00000056583	1630	FALSE	FALSE	2152	0.123956	0.116854	FALSE	0.12294	-0.0418542	-0.458703
osbpl5	2.67354	-1.6694	0.00757074	0.0358319	ENSDARG00000076002	54	FALSE	FALSE	68	0.00344321	0.0034373	FALSE	0.00384921	-0.0254162	-0.358305
pacsin2	2.67354	-0.668356	0.00756465	0.0358208	ENSDARG00000078014	316	FALSE	FALSE	412	0.0216213	0.0213909	FALSE	0.0236514	0.0287217	-0.0276489
si:dkey-228a15.1	2.66737	-0.719732	0.00770505	0.0363436	ENSDARG00000095698	279	FALSE	FALSE	337	0.0195959	0.0194064	FALSE	0.0201675	0.021531	-0.071567
msto1	2.66269	-1.97119	0.00781998	0.0367252	ENSDARG00000024381	40	FALSE	FALSE	49	0.00248114	0.00247807	FALSE	0.00319656	0.0699762	0.22432
ehbp1	2.66015	-1.20755	0.00787557	0.0369505	ENSDARG00000043643	108	FALSE	FALSE	147	0.00769659	0.00766712	FALSE	0.00770986	0.0571287	0.145851
mau2	2.65652	-1.06255	0.00795865	0.0373043	ENSDARG00000042056	124	FALSE	FALSE	157	0.00794977	0.00791834	FALSE	0.00957341	0.0399394	0.0408648
CABZ01027646.1	2.65562	-2.15868	0.00798501	0.0373917	ENSDARG00000009624	32	FALSE	FALSE	52	0.00273432	0.00273058	FALSE	0.00252929	0.0521868	0.115668
CU639469.1	2.65555	-1.39503	0.0079842	0.0373917	ENSDARG00000062790	76	FALSE	FALSE	102	0.00521545	0.0052019	FALSE	0.00585845	0.0534591	0.123438
tfeb	2.6524	-0.734665	0.0080542	0.0376613	ENSDARG00000010794	255	FALSE	FALSE	374	0.0195453	0.0193567	FALSE	0.021065	0.0884005	0.336849
tnpo1	2.65092	-1.19715	0.00809257	0.0378042	ENSDARG00000035390	100	FALSE	FALSE	145	0.00734214	0.00731532	FALSE	0.00749867	0.000539401	-0.199777
spega	2.65071	-1.63543	0.00809992	0.0378204	ENSDARG00000039256	52	FALSE	FALSE	92	0.0047091	0.00469805	FALSE	0.00454576	0.0880565	0.334748
crlf3	2.65023	-0.571652	0.00810419	0.0378221	ENSDARG00000070261	420	FALSE	FALSE	536	0.0283559	0.0279613	FALSE	0.0319799	0.0364835	0.0197577
tgfb1a	2.64793	-0.610583	0.00816045	0.0380299	ENSDARG00000041502	381	FALSE	FALSE	527	0.0277482	0.0273702	FALSE	0.029278	0.0309663	-0.0139397
cpeb4a	2.63984	-1.32713	0.0083614	0.0387591	ENSDARG00000056691	76	FALSE	FALSE	111	0.00572181	0.0057055	FALSE	0.00644154	0.111578	0.478409
abat	2.62973	-1.68315	0.00861595	0.0398088	ENSDARG00000006031	53	FALSE	FALSE	76	0.00389893	0.00389135	FALSE	0.00401194	0.0041105	-0.177966
kidins220b	2.62935	-0.82336	0.00862006	0.0398089	ENSDARG00000017338	204	FALSE	FALSE	255	0.0132159	0.0131293	FALSE	0.0155478	0.0199503	-0.0812212
atp1b2a	2.62172	-0.856485	0.00881529	0.0406153	ENSDARG00000099203	195	FALSE	FALSE	263	0.0135703	0.0134791	FALSE	0.0149555	0.0525549	0.117916
CABZ01061495.1	2.6186	-1.22244	0.00889955	0.0409633	ENSDARG00000074844	109	FALSE	FALSE	149	0.00779786	0.00776762	FALSE	0.0082413	0.121229	0.537351
ndufa4l	2.61487	-0.123877	0.00898648	0.0412656	ENSDARG00000099499	6651	FALSE	FALSE	9497	0.839435	0.609458	FALSE	0.648763	0.0556696	-0.945486
acadsb	2.61187	-0.523661	0.00906858	0.0415443	ENSDARG00000076780	476	FALSE	FALSE	601	0.0312927	0.0308131	FALSE	0.0352464	-0.0252809	-0.357478
si:dkey-28e7.3	2.6091	-1.49395	0.00914932	0.041855	ENSDARG00000074508	61	FALSE	FALSE	81	0.00410147	0.00409309	FALSE	0.00453286	-0.0112621	-0.271856
adgrg1-1	2.60524	-1.33726	0.00925248	0.0422871	ENSDARG00000027222	77	FALSE	FALSE	110	0.00572181	0.0057055	FALSE	0.00674345	0.103225	0.427392
serinc1	2.60505	-0.335863	0.00924839	0.0422871	ENSDARG00000009106	1109	FALSE	FALSE	1441	0.0808649	0.0777615	FALSE	0.0904095	0.0668946	0.205498
mrpl2	2.60039	-0.780897	0.00937904	0.042785	ENSDARG00000062568	226	FALSE	FALSE	279	0.0147349	0.0146274	FALSE	0.0161765	0.0405788	0.0447705
ruvbl1	2.59098	-0.830573	0.00964017	0.0438321	ENSDARG00000002591	210	FALSE	FALSE	282	0.0145324	0.0144278	FALSE	0.0147975	-0.0136036	-0.286157
ddx39b	2.58819	-1.27359	0.00972103	0.0441791	ENSDARG00000036069	84	FALSE	FALSE	113	0.00582308	0.00580619	FALSE	0.00719374	0.104458	0.434925
mrps22	2.58754	-1.30765	0.00974035	0.0442461	ENSDARG00000018073	88	FALSE	FALSE	113	0.00577244	0.00575585	FALSE	0.00640722	0.0179856	-0.0932212
PPM1K	2.58563	-1.28249	0.00979277	0.0444635	ENSDARG00000076011	85	FALSE	FALSE	123	0.00638007	0.0063598	FALSE	0.00621699	0.0569407	0.144703
filip1a	2.58527	-1.90414	0.00980569	0.0445013	ENSDARG00000078419	35	FALSE	FALSE	62	0.0031394	0.00313448	FALSE	0.00313736	0.118608	0.521349
ccl34b.4	2.58232	-1.57252	0.00988732	0.0447881	ENSDARG00000094002	51	FALSE	FALSE	99	0.0069877	0.00696339	FALSE	0.00617896	0.595213	3.43228
ecsit	2.58183	-1.29906	0.00990091	0.0448078	ENSDARG00000062834	78	FALSE	FALSE	99	0.00506355	0.00505077	FALSE	0.0055697	-0.0598754	-0.56877
vegfaa	2.58156	-0.785323	0.00990558	0.0448081	ENSDARG00000103542	228	FALSE	FALSE	283	0.0155451	0.0154255	FALSE	0.0175597	0.106831	0.449413
etfb	2.57909	-0.379708	0.00997183	0.0450098	ENSDARG00000009250	889	FALSE	FALSE	1126	0.0609651	0.059179	FALSE	0.066331	0.0161104	-0.104674
fgfrl1a	2.57743	-1.20229	0.0100266	0.0451871	ENSDARG00000032617	91	FALSE	FALSE	129	0.00693706	0.00691311	FALSE	0.00710908	0.0742668	0.250525
si:dkey-21e2.15	2.57634	-2.32966	0.0100652	0.0453402	ENSDARG00000092788	38	FALSE	FALSE	83	0.0100765	0.010026	FALSE	0.0121911	2.5222	15.2017
psd2	2.57541	-0.986404	0.0100833	0.0453874	ENSDARG00000063036	134	FALSE	FALSE	171	0.00886121	0.00882218	FALSE	0.010352	0.0670631	0.206527
ncoa4	2.57525	-0.574086	0.0100851	0.0453874	ENSDARG00000021439	394	FALSE	FALSE	525	0.0275457	0.0271731	FALSE	0.03184	0.0690097	0.218416
mylipa	2.56801	-1.12791	0.0103004	0.0462708	ENSDARG00000008859	95	FALSE	FALSE	149	0.00764596	0.00761687	FALSE	0.00732231	0.0516487	0.112381
si:ch211-63p21.1	2.56556	-1.22049	0.0103748	0.0465405	ENSDARG00000105450	83	FALSE	FALSE	137	0.00703833	0.00701368	FALSE	0.00734814	0.127792	0.577436
yy1a	2.56231	-0.910519	0.0104699	0.0468804	ENSDARG00000042796	150	FALSE	FALSE	203	0.0104309	0.0103769	FALSE	0.0115669	0.0184838	-0.0901786
NC_002333.21	2.55814	-1.83959	0.0106024	0.0474081	ENSDARG00000083312	38	FALSE	FALSE	73	0.00374703	0.00374002	FALSE	0.00360525	0.181841	0.907549
ctrb1	2.54984	-1.98377	0.0108577	0.0483492	ENSDARG00000090428	32	FALSE	FALSE	57	0.00298749	0.00298304	FALSE	0.00298599	0.109488	0.465645
adrb2b	2.54072	-1.47362	0.0111407	0.0495188	ENSDARG00000054510	54	FALSE	FALSE	82	0.00415211	0.00414351	FALSE	0.00436896	-0.00930973	-0.259932
fut8a	2.53964	-0.781964	0.0111706	0.0496064	ENSDARG00000015449	208	FALSE	FALSE	281	0.0147349	0.0146274	FALSE	0.0163452	0.0485967	0.0937408
march6	2.53805	-0.753067	0.0112225	0.049791	ENSDARG00000076066	242	FALSE	FALSE	318	0.0165072	0.0163724	FALSE	0.0179055	0.00843	-0.151584
C7H11orf68	2.53209	-1.17986	0.0114177	0.050542	ENSDARG00000019406	102	FALSE	FALSE	129	0.00663325	0.00661134	FALSE	0.00753308	0.044578	0.0691961
ndufaf1	2.53075	-0.724669	0.0114575	0.0506948	ENSDARG00000025549	260	FALSE	FALSE	337	0.0174692	0.0173184	FALSE	0.0178211	-0.0463761	-0.48632
f13a1a.1	2.52951	-0.630107	0.0114815	0.0507778	ENSDARG00000045453	260	FALSE	FALSE	404	0.0649147	0.0628947	FALSE	0.0684304	3.42829	20.7358
nup98	2.52939	-0.697624	0.011501	0.0508408	ENSDARG00000074955	261	FALSE	FALSE	345	0.0179756	0.0178159	FALSE	0.0197754	-0.00744124	-0.24852
tpra	2.52848	-1.09334	0.0115345	0.0509323	ENSDARG00000103004	117	FALSE	FALSE	153	0.00779786	0.00776762	FALSE	0.0075737	-0.108875	-0.868041
hsd17b10	2.52821	-0.601612	0.0115374	0.0509323	ENSDARG00000017781	336	FALSE	FALSE	419	0.0219758	0.0217378	FALSE	0.0246524	-0.00348131	-0.224334
tufm	2.52702	-0.623148	0.011578	0.0510654	ENSDARG00000104173	337	FALSE	FALSE	442	0.0228872	0.0226293	FALSE	0.0243983	-0.0159661	-0.300586
peli3	2.52568	-1.48719	0.0116266	0.0512331	ENSDARG00000087452	53	FALSE	FALSE	79	0.00405084	0.00404266	FALSE	0.00461697	0.157764	0.760496
ak3	2.5222	-0.790307	0.0117382	0.0516543	ENSDARG00000058226	200	FALSE	FALSE	265	0.0138235	0.0137288	FALSE	0.0160167	0.0742414	0.25037
kpna1	2.52162	-0.737514	0.0117573	0.0517151	ENSDARG00000016360	234	FALSE	FALSE	309	0.0160008	0.0158741	FALSE	0.0167433	-0.0263754	-0.364163
slc25a10	2.51849	-1.21765	0.0118662	0.0521234	ENSDARG00000025074	89	FALSE	FALSE	127	0.00658261	0.00656104	FALSE	0.00689644	0.0760385	0.261346
setd3	2.51788	-0.936833	0.0118844	0.0521766	ENSDARG00000016513	146	FALSE	FALSE	193	0.00987392	0.00982549	FALSE	0.0114623	0.0430438	0.0598258
as3mt	2.51785	-1.57527	0.0118902	0.0521766	ENSDARG00000027572	55	FALSE	FALSE	71	0.00359512	0.00358867	FALSE	0.00401642	0.00800307	-0.154191
ppid	2.51707	-0.610322	0.011908	0.0522126	ENSDARG00000038835	328	FALSE	FALSE	411	0.0217733	0.0215396	FALSE	0.0243527	-0.00875979	-0.256573
rad23ab	2.51024	-1.12063	0.0121452	0.0530606	ENSDARG00000058984	100	FALSE	FALSE	121	0.0062788	0.00625917	FALSE	0.00782324	0.0129301	-0.124099
pdk2b	2.50959	-0.331769	0.012156	0.0530842	ENSDARG00000059054	973	FALSE	FALSE	1415	0.0847638	0.0813623	FALSE	0.0919235	0.337323	1.85718
rock2b-1	2.50628	-1.00733	0.0122798	0.0535284	ENSDARG00000004877	120	FALSE	FALSE	187	0.00957011	0.0095246	FALSE	0.00959734	0.0897412	0.345037
pgm1	2.50587	-0.845448	0.0122935	0.0535554	ENSDARG00000013561	176	FALSE	FALSE	212	0.0107854	0.0107276	FALSE	0.013316	0.0449193	0.0712803
nfe2l3	2.50575	-0.919097	0.012297	0.0535554	ENSDARG00000019810	142	FALSE	FALSE	180	0.00931693	0.00927379	FALSE	0.0105091	0.00254539	-0.187525
tax1bp1b	2.50091	-0.438399	0.0124614	0.0540674	ENSDARG00000056856	607	FALSE	FALSE	810	0.0428882	0.041994	FALSE	0.0473665	0.0222337	-0.0672754
mgat4a	2.49746	-0.530841	0.0125846	0.0545144	ENSDARG00000063330	426	FALSE	FALSE	585	0.0308876	0.0304202	FALSE	0.0342887	0.056769	0.143654
hspd1	2.49606	-0.359586	0.0126331	0.0546514	ENSDARG00000056160	952	FALSE	FALSE	1244	0.0688643	0.0665966	FALSE	0.0725878	0.00883908	-0.149085
ncor1	2.49031	-0.531481	0.0128391	0.0553644	ENSDARG00000035285	417	FALSE	FALSE	583	0.0306345	0.0301746	FALSE	0.0321603	0.0388651	0.0343036
mvp	2.48783	-0.304393	0.0129275	0.0557017	ENSDARG00000021242	1294	FALSE	FALSE	1695	0.0977265	0.0932412	FALSE	0.103054	0.0742713	0.250552
taok1a	2.48635	-0.551206	0.0129835	0.0559181	ENSDARG00000069603	401	FALSE	FALSE	552	0.0289635	0.028552	FALSE	0.0295999	-0.00266121	-0.219325
rbm39b	2.48296	-0.775144	0.0131113	0.0563187	ENSDARG00000041853	217	FALSE	FALSE	274	0.0142286	0.0141283	FALSE	0.016811	0.0368498	0.0219946
phactr4a	2.47871	-0.59036	0.0132638	0.0567683	ENSDARG00000015552	329	FALSE	FALSE	438	0.0232417	0.0229757	FALSE	0.0263121	0.045077	0.0722437
cmc1	2.47739	-0.732257	0.0133162	0.0569223	ENSDARG00000103670	241	FALSE	FALSE	298	0.0153425	0.015226	FALSE	0.0177871	0.0212698	-0.0731627
epn1	2.47295	-0.562804	0.0134789	0.0575502	ENSDARG00000010411	367	FALSE	FALSE	517	0.0271406	0.0267788	FALSE	0.0286195	0.0343775	0.00689473
ehmt1b	2.47067	-0.957804	0.01357	0.0578615	ENSDARG00000026634	137	FALSE	FALSE	188	0.00957011	0.0095246	FALSE	0.0100362	-0.0426331	-0.46346
PPP2CA	2.46602	-0.644564	0.0137431	0.0584893	ENSDARG00000053404	284	FALSE	FALSE	374	0.0192921	0.0191084	FALSE	0.021527	-0.000813193	-0.208038
si:ch211-253b8.5	2.46436	-0.650215	0.0138064	0.0586816	ENSDARG00000074904	283	FALSE	FALSE	356	0.0198491	0.0196547	FALSE	0.0199064	-0.0294186	-0.38275
idh3a	2.45511	-0.51732	0.0141651	0.0600485	ENSDARG00000030278	444	FALSE	FALSE	575	0.0299762	0.0295357	FALSE	0.0335328	0.0023663	-0.188619
cpeb4b	2.4533	-0.482383	0.0142351	0.0603191	ENSDARG00000100499	484	FALSE	FALSE	678	0.0359006	0.0352711	FALSE	0.0384822	0.0291077	-0.0252913
trap1	2.44907	-0.995634	0.01441	0.0609007	ENSDARG00000024317	135	FALSE	FALSE	178	0.00921566	0.00917345	FALSE	0.0092098	-0.0320753	-0.398976
fam162a	2.44545	-0.372913	0.014547	0.0613196	ENSDARG00000063344	824	FALSE	FALSE	1050	0.056256	0.0547306	FALSE	0.0597265	-0.0556584	-0.543013
zeb1b	2.44329	-0.705316	0.0146389	0.06152	ENSDARG00000013207	241	FALSE	FALSE	334	0.0171654	0.0170198	FALSE	0.0186853	0.0151377	-0.110615
cry3a	2.44261	-0.478919	0.0146627	0.0615935	ENSDARG00000069074	499	FALSE	FALSE	668	0.0350398	0.0344398	FALSE	0.0401707	0.0586345	0.155049
zfand5b	2.44155	-0.389958	0.0147053	0.0617459	ENSDARG00000002271	776	FALSE	FALSE	993	0.0535723	0.0521866	FALSE	0.0589394	0.0179614	-0.0933693
dhrs3b	2.44076	-1.62979	0.0147485	0.0618579	ENSDARG00000044803	48	FALSE	FALSE	68	0.00349385	0.00348776	FALSE	0.00342861	-0.0197856	-0.323915
pcca	2.44034	-0.699116	0.0147573	0.0618579	ENSDARG00000028982	239	FALSE	FALSE	338	0.0174692	0.0173184	FALSE	0.018012	0.00910622	-0.147453
postna	2.43828	-0.340986	0.0148348	0.0621014	ENSDARG00000043806	905	FALSE	FALSE	1222	0.0764596	0.0736775	FALSE	0.0906151	0.399172	2.23494
mrpl28	2.43674	-0.701742	0.014906	0.0623727	ENSDARG00000057805	253	FALSE	FALSE	343	0.0179756	0.0178159	FALSE	0.0184403	-0.0147258	-0.293011
ctsf	2.4326	-0.683497	0.0150759	0.0630293	ENSDARG00000063095	257	FALSE	FALSE	327	0.0174692	0.0173184	FALSE	0.0203824	0.145485	0.6855
slc20a1a	2.43165	-1.37355	0.0151204	0.0631608	ENSDARG00000020114	56	FALSE	FALSE	86	0.00450656	0.00449643	FALSE	0.00524422	0.14416	0.677409
trmt1	2.42482	-0.80402	0.015403	0.0642311	ENSDARG00000010978	173	FALSE	FALSE	248	0.0128108	0.0127294	FALSE	0.0154547	0.1238	0.553056
srm	2.4245	-1.17256	0.0154207	0.0642772	ENSDARG00000055760	91	FALSE	FALSE	117	0.00602562	0.00600754	FALSE	0.00669233	0.0274459	-0.035441
nf1a	2.42225	-1.12912	0.0155153	0.0645054	ENSDARG00000012982	95	FALSE	FALSE	126	0.00653198	0.00651074	FALSE	0.00721265	0.0448972	0.0711458
prpf8	2.4204	-0.462169	0.0155873	0.0647494	ENSDARG00000026180	551	FALSE	FALSE	716	0.0379766	0.0372732	FALSE	0.0420936	0.0470874	0.0845229
sort1a	2.4188	-0.894247	0.0156616	0.06503	ENSDARG00000029402	161	FALSE	FALSE	208	0.0106841	0.0106274	FALSE	0.0114539	0.0170838	-0.0987293
daam1a	2.41732	-0.651541	0.0157221	0.0652534	ENSDARG00000015059	278	FALSE	FALSE	370	0.019444	0.0192574	FALSE	0.020492	-0.0145304	-0.291818
atrx	2.41609	-0.399094	0.0157724	0.0654065	ENSDARG00000042236	739	FALSE	FALSE	966	0.051395	0.0501179	FALSE	0.056781	0.0221211	-0.0679629
jmjd1cb	2.4076	-0.467141	0.0161431	0.0666127	ENSDARG00000079939	525	FALSE	FALSE	681	0.0364575	0.0358087	FALSE	0.0390352	-0.0124618	-0.279183
acadl	2.40753	-0.540701	0.0161456	0.0666127	ENSDARG00000088357	367	FALSE	FALSE	506	0.0262798	0.0259404	FALSE	0.0284682	0.0245433	-0.0531688
nt5dc2	2.40695	-0.518439	0.0161719	0.0666362	ENSDARG00000059646	406	FALSE	FALSE	563	0.0297737	0.029339	FALSE	0.0315781	0.00247223	-0.187972
zgc:153018	2.40663	-1.04394	0.0161904	0.0666557	ENSDARG00000060977	104	FALSE	FALSE	146	0.00779786	0.00776762	FALSE	0.00900808	0.392048	2.19142
setd1a	2.40598	-1.02935	0.0162206	0.0667236	ENSDARG00000060030	112	FALSE	FALSE	167	0.00865867	0.0086214	FALSE	0.00895093	0.0797428	0.28397
dnajb4	2.40129	-1.64336	0.0164344	0.0674889	ENSDARG00000038978	44	FALSE	FALSE	63	0.00324067	0.00323543	FALSE	0.00330355	0.00743397	-0.157667
cyb5a	2.39951	-0.554084	0.0165052	0.0677221	ENSDARG00000098589	387	FALSE	FALSE	495	0.0257735	0.0254469	FALSE	0.0284093	-0.00584698	-0.238782
ubac1	2.39504	-0.952897	0.0167102	0.0685344	ENSDARG00000059722	122	FALSE	FALSE	188	0.00957011	0.0095246	FALSE	0.00923147	-0.00298865	-0.221325
ppt2	2.39449	-1.15088	0.0167393	0.0686248	ENSDARG00000104542	100	FALSE	FALSE	132	0.00673452	0.00671194	FALSE	0.0077268	0.0828267	0.302806
nppal	2.39366	-1.63416	0.0167782	0.0687553	ENSDARG00000052948	43	FALSE	FALSE	61	0.0031394	0.00313448	FALSE	0.00304633	-0.0292718	-0.381854
tsr1	2.39114	-1.07499	0.0168904	0.0691565	ENSDARG00000007744	106	FALSE	FALSE	132	0.00678515	0.00676224	FALSE	0.00761341	0.0256685	-0.0462966
ergic3	2.39001	-0.843441	0.0169402	0.0693216	ENSDARG00000038074	166	FALSE	FALSE	216	0.0112411	0.0111784	FALSE	0.0127836	0.0289481	-0.0262661
srsf5a	2.38921	-0.333634	0.0169691	0.0693911	ENSDARG00000029818	946	FALSE	FALSE	1264	0.068206	0.0659806	FALSE	0.0758294	0.042871	0.0587704
cep350	2.38762	-0.769424	0.0170493	0.0696407	ENSDARG00000058000	196	FALSE	FALSE	258	0.0132159	0.0131293	FALSE	0.014526	0.00748762	-0.157339
cers1	2.3856	-1.90079	0.0171517	0.0699025	ENSDARG00000063412	32	FALSE	FALSE	46	0.00237987	0.00237704	FALSE	0.00284015	0.0910158	0.352822
psmc5	2.38508	-0.516948	0.017164	0.0699231	ENSDARG00000015315	430	FALSE	FALSE	536	0.0283559	0.0279613	FALSE	0.0320248	0.0172752	-0.09756
zgc:110843	2.38347	-1.15529	0.0172456	0.0702262	ENSDARG00000073845	86	FALSE	FALSE	131	0.00663325	0.00661134	FALSE	0.00699844	0.0730927	0.243354
pfkpa	2.38212	-0.507747	0.0173006	0.0703321	ENSDARG00000028000	421	FALSE	FALSE	554	0.0294698	0.029044	FALSE	0.032834	0.0726706	0.240776
ugt5c3	2.3797	-0.991906	0.0174197	0.0707572	ENSDARG00000061439	108	FALSE	FALSE	139	0.0071396	0.00711424	FALSE	0.00860454	0.0415806	0.050889
plxnb1a	2.37897	-0.817663	0.0174549	0.0708704	ENSDARG00000075821	181	FALSE	FALSE	243	0.0127095	0.0126294	FALSE	0.0128972	-0.0317969	-0.397275
chpt1	2.37736	-0.641709	0.0175265	0.0711016	ENSDARG00000014572	264	FALSE	FALSE	341	0.0176211	0.0174677	FALSE	0.0202873	0.047587	0.087574
ppap2d	2.37668	-1.24574	0.017564	0.0711941	ENSDARG00000069940	64	FALSE	FALSE	92	0.00465846	0.00464765	FALSE	0.00539106	0.0748119	0.253854
rbm10	2.37518	-1.53758	0.0176401	0.0714431	ENSDARG00000077400	50	FALSE	FALSE	76	0.00389893	0.00389135	FALSE	0.00422258	0.12291	0.54762
tcp11l2	2.37446	-0.653583	0.0176643	0.0715114	ENSDARG00000027316	246	FALSE	FALSE	354	0.0185326	0.0183629	FALSE	0.0205239	0.111478	0.477797
tfb2m	2.37323	-0.944536	0.0177252	0.0717281	ENSDARG00000074756	116	FALSE	FALSE	155	0.00810168	0.00806903	FALSE	0.00882258	0.04499	0.0717121
slc25a28	2.37283	-0.858374	0.0177449	0.0717779	ENSDARG00000052994	147	FALSE	FALSE	198	0.0100258	0.0099759	FALSE	0.0107751	-0.0140034	-0.288599
cilp	2.36977	-0.734154	0.0178897	0.0723333	ENSDARG00000053362	183	FALSE	FALSE	277	0.0144817	0.0143779	FALSE	0.016171	0.128165	0.579714
epdl1	2.36624	-0.6453	0.0180599	0.0729609	ENSDARG00000076386	244	FALSE	FALSE	349	0.0195453	0.0193567	FALSE	0.0226453	0.290141	1.56901
neurl2	2.36619	-1.92767	0.0180749	0.072991	ENSDARG00000062446	31	FALSE	FALSE	55	0.00278495	0.00278108	FALSE	0.00257925	0.0838009	0.308756
abcb10	2.36454	-1.31319	0.0181497	0.0732018	ENSDARG00000061591	59	FALSE	FALSE	82	0.00430402	0.00429478	FALSE	0.00550746	0.188586	0.948745
mto1	2.36278	-1.75933	0.0182425	0.0735455	ENSDARG00000055679	44	FALSE	FALSE	59	0.00303813	0.00303352	FALSE	0.00311756	0.060082	0.163889
phlda3	2.36152	-0.742506	0.0182921	0.0736845	ENSDARG00000037804	195	FALSE	FALSE	236	0.0130133	0.0129294	FALSE	0.0130791	-0.0431412	-0.466563
si:dkey-21e2.10	2.3602	-1.88568	0.0183708	0.073876	ENSDARG00000095005	45	FALSE	FALSE	94	0.0105322	0.0104771	FALSE	0.0117898	2.86346	17.2859
si:ch211-212k18.4	2.3598	-0.653733	0.0183777	0.073876	ENSDARG00000104169	267	FALSE	FALSE	362	0.0189377	0.0187606	FALSE	0.0201404	0.0618469	0.174669
prkacbb	2.35927	-0.763375	0.0184049	0.0739241	ENSDARG00000059125	187	FALSE	FALSE	255	0.0131652	0.0130793	FALSE	0.0149506	0.0576618	0.149108
tmem47	2.35477	-0.670172	0.0186274	0.074571	ENSDARG00000057322	247	FALSE	FALSE	322	0.0166591	0.0165218	FALSE	0.0179322	0.00754878	-0.156966
xpo7	2.35121	-1.11015	0.0188097	0.0751152	ENSDARG00000005540	85	FALSE	FALSE	113	0.00572181	0.0057055	FALSE	0.00652916	0.0362808	0.0185197
kcnq1.1	2.35032	-1.34847	0.0188562	0.0752388	ENSDARG00000059798	53	FALSE	FALSE	81	0.00415211	0.00414351	FALSE	0.0046962	0.106981	0.45033
msrb1a	2.34347	-1.17113	0.019205	0.076428	ENSDARG00000025436	79	FALSE	FALSE	107	0.00546863	0.00545373	FALSE	0.00607652	0.0343847	0.00693911
rnf44	2.34236	-0.732662	0.0192578	0.076558	ENSDARG00000068582	198	FALSE	FALSE	284	0.0144817	0.0143779	FALSE	0.0165661	0.0974867	0.392344
kctd17	2.34228	-1.27317	0.0192663	0.0765607	ENSDARG00000056050	63	FALSE	FALSE	89	0.00455719	0.00454684	FALSE	0.00516801	0.0407769	0.0459803
glcci1a	2.33982	-1.6268	0.019396	0.0769818	ENSDARG00000008503	41	FALSE	FALSE	51	0.00263304	0.00262958	FALSE	0.00338724	0.18625	0.93448
cct5	2.33977	-0.267932	0.0193852	0.0769701	ENSDARG00000045399	1429	FALSE	FALSE	1861	0.105626	0.100411	FALSE	0.109807	0.00255681	-0.187455
hccsa.1	2.3395	-1.28434	0.019412	0.0770137	ENSDARG00000028131	69	FALSE	FALSE	114	0.00582308	0.00580619	FALSE	0.00527803	0.0335837	0.00204643
clpxa	2.33914	-0.76787	0.019426	0.0770378	ENSDARG00000029063	198	FALSE	FALSE	258	0.0133678	0.0132792	FALSE	0.0160947	0.151336	0.721236
CRACR2A	2.33786	-1.48761	0.0194972	0.0772255	ENSDARG00000068231	48	FALSE	FALSE	75	0.00379766	0.00379047	FALSE	0.00362781	0.0116623	-0.131842
rhebl1	2.3377	-0.605869	0.0194966	0.0772255	ENSDARG00000039162	285	FALSE	FALSE	370	0.0189377	0.0187606	FALSE	0.0211571	-0.0218117	-0.33629
cd82a	2.334	-0.425627	0.0196877	0.077853	ENSDARG00000019098	566	FALSE	FALSE	776	0.0418249	0.0409739	FALSE	0.0466366	0.073746	0.247344
grsf1	2.3334	-1.20809	0.0197267	0.0779755	ENSDARG00000053021	70	FALSE	FALSE	92	0.00465846	0.00464765	FALSE	0.00507398	-0.00168187	-0.213343
tmem255a	2.32959	-1.55478	0.0199312	0.0786558	ENSDARG00000073911	40	FALSE	FALSE	57	0.00298749	0.00298304	FALSE	0.00357769	0.0846276	0.313805
chchd3a	2.32871	-0.678952	0.0199713	0.078769	ENSDARG00000032919	231	FALSE	FALSE	293	0.0152919	0.0151762	FALSE	0.0171755	-0.0191938	-0.3203
si:dkey-210j14.4	2.32484	-1.9133	0.0201896	0.0793852	ENSDARG00000090871	35	FALSE	FALSE	54	0.00273432	0.00273058	FALSE	0.00221145	-0.0905475	-0.756104
twf2b	2.32419	-1.08517	0.0202186	0.0794038	ENSDARG00000009727	100	FALSE	FALSE	127	0.00643071	0.00641012	FALSE	0.0075759	0.0407423	0.045769
ptpa	2.3196	-0.996812	0.020465	0.0802729	ENSDARG00000031985	117	FALSE	FALSE	155	0.00800041	0.00796857	FALSE	0.00894093	0.0883229	0.336375
zgc:113054	2.31874	-1.36471	0.0205111	0.0803891	ENSDARG00000053483	51	FALSE	FALSE	76	0.00389893	0.00389135	FALSE	0.00438866	0.129433	0.587461
cited1	2.31805	-0.925868	0.0205452	0.0804903	ENSDARG00000077769	113	FALSE	FALSE	182	0.00946883	0.00942429	FALSE	0.00968882	0.101695	0.418048
stam2	2.31636	-0.823418	0.0206393	0.0807934	ENSDARG00000005318	168	FALSE	FALSE	219	0.0111904	0.0111283	FALSE	0.0128536	0.0586401	0.155082
errfi1a	2.31628	-0.359971	0.0206357	0.0807934	ENSDARG00000104039	771	FALSE	FALSE	1114	0.0651679	0.0631324	FALSE	0.0776849	0.354192	1.96021
nfu1	2.31559	-0.747515	0.0206798	0.0809161	ENSDARG00000068125	194	FALSE	FALSE	240	0.0123551	0.0122794	FALSE	0.0145602	0.0136064	-0.119968
CU469362.1	2.31429	-0.632201	0.0207486	0.0811114	ENSDARG00000096857	245	FALSE	FALSE	342	0.0175199	0.0173682	FALSE	0.0203903	0.0392326	0.0365483
pum1	2.31419	-0.480076	0.0207539	0.0811114	ENSDARG00000099256	462	FALSE	FALSE	603	0.0314953	0.0310095	FALSE	0.0365857	0.0502848	0.104051
myh7ba	2.31102	-1.0395	0.0209331	0.0817132	ENSDARG00000076075	90	FALSE	FALSE	167	0.00850676	0.00847078	FALSE	0.00767525	0.0856724	0.320187
rc3h1b	2.30863	-0.904852	0.0210638	0.0821574	ENSDARG00000063182	123	FALSE	FALSE	178	0.00911439	0.0090731	FALSE	0.00965841	0.0695604	0.22178
ryr3	2.30686	-1.29064	0.0211656	0.0824881	ENSDARG00000071331	54	FALSE	FALSE	80	0.00425338	0.00424436	FALSE	0.00452914	0.0400496	0.0415379
si:dkey-44g23.5	2.30595	-1.11175	0.0212166	0.0826536	ENSDARG00000061256	81	FALSE	FALSE	121	0.00632943	0.00630949	FALSE	0.00685398	0.0729636	0.242565
lmna	2.30382	-0.305198	0.0213272	0.0830179	ENSDARG00000013415	1112	FALSE	FALSE	1378	0.0820801	0.0788852	FALSE	0.08807	0.0917522	0.35732
cd164	2.30229	-0.37307	0.0214154	0.0831704	ENSDARG00000013628	770	FALSE	FALSE	1000	0.0547876	0.0533394	FALSE	0.058347	0.0115748	-0.132376
cbll1	2.30006	-1.61994	0.021555	0.0836697	ENSDARG00000015222	44	FALSE	FALSE	55	0.00278495	0.00278108	FALSE	0.00337825	0.0591669	0.1583
sfpq	2.29921	-0.446881	0.0215904	0.0837337	ENSDARG00000011564	528	FALSE	FALSE	679	0.035698	0.0350756	FALSE	0.0406983	0.0480952	0.0906777
hectd1	2.29908	-0.501294	0.0215973	0.0837337	ENSDARG00000054213	407	FALSE	FALSE	520	0.0270393	0.0266802	FALSE	0.0321128	0.062452	0.178364
letm1	2.29887	-1.10645	0.0216183	0.0837815	ENSDARG00000056978	90	FALSE	FALSE	135	0.00683579	0.00681253	FALSE	0.00696081	0.0131971	-0.122468
mrps18a	2.29751	-0.687123	0.0216913	0.0840311	ENSDARG00000024465	241	FALSE	FALSE	329	0.0168616	0.016721	FALSE	0.0162815	-0.0515678	-0.51803
ints8	2.29576	-1.26617	0.0217976	0.0843421	ENSDARG00000057986	70	FALSE	FALSE	100	0.00511418	0.00510115	FALSE	0.00545475	0.046732	0.0823517
r3hdm1	2.29409	-0.708269	0.0218875	0.0845887	ENSDARG00000101458	219	FALSE	FALSE	286	0.0148868	0.0147771	FALSE	0.015678	-0.0431251	-0.466465
inpp4aa	2.29346	-1.01456	0.021928	0.0846779	ENSDARG00000063352	112	FALSE	FALSE	145	0.00744342	0.00741585	FALSE	0.00849489	0.0162176	-0.10402
ralgapa1	2.29238	-0.54936	0.0219823	0.0848537	ENSDARG00000076889	339	FALSE	FALSE	483	0.0250646	0.0247556	FALSE	0.0267249	0.0561769	0.140038
erap2	2.29183	-1.0808	0.0220226	0.0849757	ENSDARG00000098618	98	FALSE	FALSE	124	0.0062788	0.00625917	FALSE	0.00720053	0.0118165	-0.1309
bag4	2.2856	-1.46142	0.0223884	0.0863186	ENSDARG00000043179	51	FALSE	FALSE	65	0.00329131	0.0032859	FALSE	0.00386573	-0.0103264	-0.266141
scaper	2.28217	-1.2169	0.022588	0.0869501	ENSDARG00000023104	78	FALSE	FALSE	99	0.00501291	0.00500039	FALSE	0.0054672	0.0182237	-0.0917672
dapk2a	2.28106	-1.76278	0.0226572	0.0871474	ENSDARG00000061096	37	FALSE	FALSE	52	0.00273432	0.00273058	FALSE	0.00296005	0.180674	0.900423
mon1a	2.27843	-1.26702	0.0228103	0.087632	ENSDARG00000078585	68	FALSE	FALSE	84	0.00425338	0.00424436	FALSE	0.00521002	0.0281142	-0.031359
nin	2.27606	-1.19681	0.0229522	0.0879337	ENSDARG00000060298	78	FALSE	FALSE	108	0.00551927	0.00550409	FALSE	0.00587545	0.0146225	-0.113762
ghrb	2.27596	-0.691663	0.0229508	0.0879337	ENSDARG00000007671	211	FALSE	FALSE	309	0.0166084	0.016472	FALSE	0.016913	0.0664552	0.202814
spink2.2	2.27423	-1.24518	0.0230603	0.0882432	ENSDARG00000103833	59	FALSE	FALSE	99	0.00506355	0.00505077	FALSE	0.00536988	0.073851	0.247986
apln	2.27285	-0.669695	0.0231361	0.0884289	ENSDARG00000053279	212	FALSE	FALSE	318	0.0174692	0.0173184	FALSE	0.0198687	0.319706	1.74958
schip1	2.27055	-0.607676	0.0232761	0.0888938	ENSDARG00000035175	269	FALSE	FALSE	374	0.0194947	0.0193071	FALSE	0.0205083	0.00815533	-0.153261
ISCU	2.27021	-0.420674	0.023295	0.0889312	ENSDARG00000035596	569	FALSE	FALSE	729	0.0383311	0.0376147	FALSE	0.0418076	-0.0416813	-0.457646
nfatc3a	2.26836	-0.792262	0.0234108	0.0892682	ENSDARG00000076297	156	FALSE	FALSE	212	0.0109373	0.0108779	FALSE	0.0118591	0.0279794	-0.0321824
chchd2	2.26789	-0.311874	0.0234333	0.0893187	ENSDARG00000059304	1003	FALSE	FALSE	1293	0.0701808	0.0678276	FALSE	0.0749876	0.00284111	-0.185719
phf20b	2.26601	-1.00192	0.0235587	0.0897264	ENSDARG00000038737	108	FALSE	FALSE	140	0.00708897	0.00706396	FALSE	0.00761222	-0.0192152	-0.320431
zeb2a	2.26388	-0.458581	0.0236811	0.090157	ENSDARG00000062338	445	FALSE	FALSE	623	0.0322548	0.0317455	FALSE	0.0362803	0.0457438	0.0763161
timp2b	2.26355	-0.20282	0.0236956	0.0901771	ENSDARG00000075261	2263	FALSE	FALSE	3055	0.240772	0.215734	FALSE	0.228562	0.520107	0.226985
dclk2a	2.26245	-0.769921	0.0237736	0.0903677	ENSDARG00000034093	166	FALSE	FALSE	234	0.01195	0.0118791	FALSE	0.0131464	0.0600836	0.163899
ppp2r5d	2.26228	-0.634352	0.0237847	0.0903744	ENSDARG00000014428	265	FALSE	FALSE	372	0.0193428	0.0191581	FALSE	0.0205172	0.0616025	0.173176
rtn4a	2.25806	-0.292164	0.0240409	0.0912051	ENSDARG00000044601	1171	FALSE	FALSE	1475	0.0848651	0.0814556	FALSE	0.0895957	0.0336362	0.00236748
fgfr3	2.25701	-1.51421	0.0241225	0.0914432	ENSDARG00000004782	48	FALSE	FALSE	66	0.00334194	0.00333637	FALSE	0.00381013	0.0396204	0.0389165
afg1la	2.25309	-1.49605	0.0243673	0.0921915	ENSDARG00000011466	46	FALSE	FALSE	67	0.00339258	0.00338683	FALSE	0.00373668	0.0603714	0.165657
fn1b	2.25089	-0.11961	0.0244712	0.0925486	ENSDARG00000006526	5397	FALSE	FALSE	8260	1.43628	0.89047	TRUE	0.975362	1.68039	0.93548
hmox2a	2.24707	-1.1818	0.0247457	0.0933634	ENSDARG00000114695	66	FALSE	FALSE	85	0.00435465	0.0043452	FALSE	0.00495063	-0.039811	-0.446223
spred2a	2.23598	-0.776354	0.0254623	0.0955525	ENSDARG00000052435	169	FALSE	FALSE	245	0.0126589	0.0125794	FALSE	0.0142082	0.107333	0.452482
plxnb2a	2.23529	-0.646441	0.0255062	0.0956434	ENSDARG00000003811	250	FALSE	FALSE	329	0.0172161	0.0170695	FALSE	0.0190817	0.0468658	0.0831694
TCIM	2.23333	-0.415921	0.0256256	0.096017	ENSDARG00000076858	532	FALSE	FALSE	837	0.0634462	0.0615148	FALSE	0.0637601	0.935752	5.51218
timm17a	2.2327	-0.414437	0.0256725	0.0961185	ENSDARG00000029510	574	FALSE	FALSE	737	0.0391412	0.0383946	FALSE	0.0432343	0.0147149	-0.113197
ppp1r7	2.23233	-0.640036	0.0257002	0.0961852	ENSDARG00000009740	243	FALSE	FALSE	325	0.0169629	0.0168206	FALSE	0.017478	-0.00822278	-0.253293
fryb	2.22889	-1.05405	0.0259318	0.0969674	ENSDARG00000056001	85	FALSE	FALSE	122	0.00622816	0.00620885	FALSE	0.00677612	0.110882	0.474158
gcdha	2.22872	-0.667809	0.0259392	0.0969674	ENSDARG00000037057	204	FALSE	FALSE	289	0.0150894	0.0149767	FALSE	0.0167533	0.0376903	0.0271285
zfr	2.2281	-0.49441	0.0259787	0.0970777	ENSDARG00000027109	399	FALSE	FALSE	545	0.028761	0.0283551	FALSE	0.0324888	0.108573	0.460055
wscd2	2.22757	-1.09691	0.0260216	0.0972007	ENSDARG00000061819	78	FALSE	FALSE	115	0.00587371	0.00585653	FALSE	0.00598496	-0.0156959	-0.298936
SFMBT1	2.22718	-1.16069	0.0260468	0.0972368	ENSDARG00000109830	67	FALSE	FALSE	90	0.00455719	0.00454684	FALSE	0.00572488	0.124834	0.559374
chd2	2.22707	-0.638637	0.0260513	0.0972368	ENSDARG00000060687	251	FALSE	FALSE	339	0.0176211	0.0174677	FALSE	0.0190724	0.046281	0.0795972
hnrnpd	2.22648	-0.585099	0.0260892	0.0973411	ENSDARG00000059246	295	FALSE	FALSE	385	0.0203555	0.0201511	FALSE	0.0226648	0.0434896	0.0625484
ash1l	2.22188	-0.549075	0.0263997	0.0982727	ENSDARG00000070981	337	FALSE	FALSE	449	0.0233936	0.0231242	FALSE	0.026696	0.0613996	0.171937
fxr1	2.21748	-0.774669	0.0267019	0.0992457	ENSDARG00000022968	172	FALSE	FALSE	229	0.0115955	0.0115288	FALSE	0.0125057	-0.00179735	-0.214049
apaf1	2.21662	-0.86649	0.0267613	0.0994273	ENSDARG00000021239	129	FALSE	FALSE	163	0.00845612	0.00842057	FALSE	0.0102811	0.0209026	-0.0754051
wwp2	2.21593	-0.677082	0.0268049	0.0994763	ENSDARG00000061345	208	FALSE	FALSE	273	0.014026	0.0139286	FALSE	0.0150357	-0.0326309	-0.40237
tnrc6a	2.21288	-0.36168	0.0270105	0.100048	ENSDARG00000079688	728	FALSE	FALSE	985	0.0534711	0.0520905	FALSE	0.057103	0.0756208	0.258795
c2cd4a	2.21116	-0.824195	0.0271356	0.100378	ENSDARG00000061416	137	FALSE	FALSE	172	0.00896248	0.00892256	FALSE	0.0105212	0.0201739	-0.0798561
zfx	2.21097	-0.975516	0.0271514	0.100378	ENSDARG00000074453	100	FALSE	FALSE	123	0.00622816	0.00620885	FALSE	0.00790111	0.0339741	0.00443086
bcl2l16	2.20883	-1.67987	0.0273079	0.100842	ENSDARG00000114237	36	FALSE	FALSE	46	0.00237987	0.00237704	FALSE	0.00297697	0.0842026	0.311209
cxxc5a	2.20731	-0.804831	0.0274066	0.101168	ENSDARG00000078865	167	FALSE	FALSE	218	0.0112917	0.0112284	FALSE	0.0126066	0.0332839	0.000215814
smyd2a	2.20372	-1.04853	0.0276594	0.101985	ENSDARG00000055151	91	FALSE	FALSE	123	0.00632943	0.00630949	FALSE	0.00660728	0.00143883	-0.194283
hspa8	2.20185	-0.0989749	0.0277773	0.102342	ENSDARG00000068992	7297	FALSE	FALSE	10431	1.02274	0.704451	FALSE	0.776914	0.243908	-0.57154
ncoa3	2.19966	-0.884757	0.0279445	0.102724	ENSDARG00000077404	118	FALSE	FALSE	151	0.00769659	0.00766712	FALSE	0.00899077	-0.0046782	-0.231644
ranbp9	2.19619	-0.706674	0.0281888	0.103465	ENSDARG00000061048	190	FALSE	FALSE	248	0.0130133	0.0129294	FALSE	0.0144553	0.0760099	0.261172
caskb	2.19438	-0.839895	0.0283231	0.10388	ENSDARG00000100119	146	FALSE	FALSE	184	0.00967138	0.00962491	FALSE	0.0115591	0.0825806	0.301303
ormdl1	2.19261	-0.717655	0.0284495	0.104225	ENSDARG00000014333	202	FALSE	FALSE	278	0.0146337	0.0145276	FALSE	0.0147704	0.060797	0.168256
cox15	2.19108	-0.703105	0.0285586	0.104586	ENSDARG00000075933	197	FALSE	FALSE	241	0.0126082	0.0125294	FALSE	0.0145647	0.011638	-0.13199
ptpn1	2.19031	-0.7045	0.0286151	0.104683	ENSDARG00000007923	198	FALSE	FALSE	267	0.0136209	0.013529	FALSE	0.0141494	-0.0344659	-0.413577
si:dkeyp-86d6.2	2.18971	-1.42363	0.028665	0.104817	ENSDARG00000101911	46	FALSE	FALSE	72	0.00369639	0.00368957	FALSE	0.00378796	0.0783237	0.275303
dcun1d2a	2.18546	-0.95463	0.0289716	0.1057	ENSDARG00000040838	106	FALSE	FALSE	152	0.00779786	0.00776762	FALSE	0.00761657	-0.0242792	-0.35136
CRAT	2.18447	-1.19547	0.0290473	0.105808	ENSDARG00000016545	65	FALSE	FALSE	92	0.00465846	0.00464765	FALSE	0.00501456	-0.0186953	-0.317256
sptan1	2.18366	-0.255257	0.0290933	0.105905	ENSDARG00000019231	1416	FALSE	FALSE	1884	0.109575	0.103977	FALSE	0.112686	0.0742408	0.250366
yme1l1b	2.18111	-1.14317	0.0292935	0.106434	ENSDARG00000104401	71	FALSE	FALSE	99	0.00506355	0.00505077	FALSE	0.00554284	0.0581549	0.152119
bin3	2.18053	-0.62457	0.0293296	0.106525	ENSDARG00000099651	240	FALSE	FALSE	322	0.0166084	0.016472	FALSE	0.0173989	-0.00923259	-0.259461
micos13	2.17718	-0.399574	0.0295762	0.107261	ENSDARG00000071378	586	FALSE	FALSE	765	0.0410147	0.0401959	FALSE	0.0414273	-0.0243418	-0.351743
pmpcb	2.17649	-1.01232	0.0296359	0.107357	ENSDARG00000016979	91	FALSE	FALSE	123	0.00638007	0.0063598	FALSE	0.00688694	0.028789	-0.0272377
trib3	2.17509	-0.374386	0.0297307	0.10766	ENSDARG00000016200	612	FALSE	FALSE	830	0.0445086	0.0435465	FALSE	0.049648	0.0558023	0.13775
ube2g1a	2.16741	-0.703889	0.0303186	0.109381	ENSDARG00000015292	189	FALSE	FALSE	249	0.0127095	0.0126294	FALSE	0.0140175	-0.0161722	-0.301845
nosip	2.16193	-0.931751	0.0307419	0.110703	ENSDARG00000037958	108	FALSE	FALSE	157	0.00805104	0.0080188	FALSE	0.00805415	0.0267985	-0.0393952
ndrg3a	2.16148	-0.779283	0.0307744	0.110738	ENSDARG00000013087	150	FALSE	FALSE	214	0.0109879	0.010928	FALSE	0.0110873	-0.0147691	-0.293276
ablim1b	2.15917	-0.339041	0.0309451	0.111269	ENSDARG00000045064	748	FALSE	FALSE	1072	0.0578257	0.0562156	FALSE	0.0607601	0.0788	0.278212
mrpl9	2.1571	-0.74422	0.0311143	0.111723	ENSDARG00000063249	164	FALSE	FALSE	224	0.0115449	0.0114788	FALSE	0.0117809	-0.0385953	-0.438798
wdr62	2.15291	-1.05228	0.0314466	0.112703	ENSDARG00000060312	85	FALSE	FALSE	107	0.00551927	0.00550409	FALSE	0.00649912	0.0655037	0.197003
tbc1d1	2.14623	-0.683906	0.0319708	0.114323	ENSDARG00000062081	187	FALSE	FALSE	255	0.0131652	0.0130793	FALSE	0.0159225	0.089486	0.343479
ide	2.14589	-0.644272	0.0319991	0.114345	ENSDARG00000075570	224	FALSE	FALSE	299	0.0154438	0.0153258	FALSE	0.0158288	-0.0732828	-0.650657
selenow2a	2.1458	-0.367984	0.0320005	0.114345	ENSDARG00000038228	658	FALSE	FALSE	875	0.0462808	0.0452418	FALSE	0.0479365	-0.0221044	-0.338077
akt1s1	2.14252	-0.547807	0.0322676	0.115257	ENSDARG00000074667	314	FALSE	FALSE	397	0.0204061	0.0202007	FALSE	0.0226724	-0.0261104	-0.362544
actn1	2.1412	-0.215767	0.0323676	0.115486	ENSDARG00000007219	1839	FALSE	FALSE	2376	0.148109	0.138116	TRUE	0.155738	0.131822	0.602054
fdx2	2.13692	-0.951238	0.0327282	0.116628	ENSDARG00000052190	113	FALSE	FALSE	152	0.0078485	0.00781786	FALSE	0.0075654	-0.062587	-0.585331
khsrp	2.1367	-0.359198	0.0327355	0.116628	ENSDARG00000026489	695	FALSE	FALSE	869	0.0462808	0.0452418	FALSE	0.0529605	0.0163999	-0.102906
cyp26b1	2.1365	-0.589152	0.0327525	0.116646	ENSDARG00000077121	236	FALSE	FALSE	326	0.0177224	0.0175672	FALSE	0.0195428	0.0914218	0.355302
tacc1	2.13474	-1.09207	0.0329059	0.117141	ENSDARG00000073753	78	FALSE	FALSE	109	0.00551927	0.00550409	FALSE	0.00569084	-0.0242319	-0.351071
mybbp1a	2.13445	-0.91449	0.0329279	0.117141	ENSDARG00000078214	115	FALSE	FALSE	156	0.00810168	0.00806903	FALSE	0.00787094	-0.0412206	-0.454833
sbf1	2.13275	-0.571123	0.0330627	0.117492	ENSDARG00000062968	281	FALSE	FALSE	366	0.0190389	0.01886	FALSE	0.0216496	0.0305998	-0.0161783
mtmr6	2.12946	-1.02366	0.0333385	0.11814	ENSDARG00000016794	84	FALSE	FALSE	100	0.00521545	0.0052019	FALSE	0.0066685	0.0870042	0.328321
tsn	2.12816	-1.14358	0.0334492	0.118389	ENSDARG00000041830	69	FALSE	FALSE	97	0.00496228	0.00495001	FALSE	0.00549181	0.0383429	0.0311141
pdlim3b	2.12705	-1.3716	0.033543	0.118533	ENSDARG00000014248	46	FALSE	FALSE	60	0.00303813	0.00303352	FALSE	0.00321632	-0.124154	-0.961358
atp5mc1	2.12664	-0.107335	0.0335596	0.118533	ENSDARG00000056008	6456	FALSE	FALSE	9065	0.900856	0.642304	FALSE	0.689851	0.36815	-0.263952
sypl2a	2.12084	-0.398343	0.0340511	0.119951	ENSDARG00000055307	573	FALSE	FALSE	794	0.0425338	0.0416541	FALSE	0.0434346	0.0387783	0.0337735
si:ch73-147o17.1	2.11923	-0.689701	0.0341924	0.120405	ENSDARG00000097236	193	FALSE	FALSE	262	0.0134184	0.0133292	FALSE	0.0144858	-0.00672831	-0.244165
bmp16	2.11791	-0.456869	0.0342978	0.12067	ENSDARG00000103679	402	FALSE	FALSE	539	0.0294192	0.0289948	FALSE	0.0330464	0.0949457	0.376824
pdlim5b	2.11639	-1.29887	0.0344375	0.121092	ENSDARG00000027600	51	FALSE	FALSE	68	0.00349385	0.00348776	FALSE	0.00369166	-0.0112998	-0.272086
hes6	2.11321	-1.39584	0.0347122	0.121882	ENSDARG00000019335	45	FALSE	FALSE	58	0.00293686	0.00293255	FALSE	0.00381305	0.0944547	0.373826
ptcd1	2.11257	-1.61956	0.0347711	0.121956	ENSDARG00000076176	38	FALSE	FALSE	50	0.00253177	0.00252857	FALSE	0.0029633	0.06503	0.19411
ankmy2a	2.10894	-1.62542	0.0350807	0.122953	ENSDARG00000005948	33	FALSE	FALSE	42	0.00212669	0.00212443	FALSE	0.00242411	-0.0260394	-0.362111
rab1bb	2.10552	-1.38437	0.0353757	0.123756	ENSDARG00000056479	45	FALSE	FALSE	72	0.00364575	0.00363912	FALSE	0.00352267	0.0274218	-0.0355881
ppfibp2b	2.10548	-1.33917	0.0353801	0.123756	ENSDARG00000029168	52	FALSE	FALSE	72	0.00369639	0.00368957	FALSE	0.00384956	0.00776702	-0.155633
atpaf1	2.10529	-0.594513	0.0353861	0.123756	ENSDARG00000042799	247	FALSE	FALSE	311	0.0161021	0.0159738	FALSE	0.0181316	-0.0181312	-0.313811
abhd3	2.10476	-0.765308	0.0354351	0.123838	ENSDARG00000018809	151	FALSE	FALSE	236	0.0122538	0.0121793	FALSE	0.0126713	0.101621	0.417598
si:ch211-116o3.5	2.10449	-1.41473	0.035466	0.123859	ENSDARG00000097692	44	FALSE	FALSE	54	0.00278495	0.00278108	FALSE	0.00317422	-0.0548011	-0.537778
lrch1	2.10116	-0.687035	0.0357494	0.124671	ENSDARG00000078778	189	FALSE	FALSE	255	0.0130133	0.0129294	FALSE	0.0143403	0.0164113	-0.102836
smim4	2.1011	-0.476999	0.0357504	0.124671	ENSDARG00000089921	388	FALSE	FALSE	522	0.0274444	0.0270746	FALSE	0.0283903	-0.00715778	-0.246788
drosha	2.09772	-1.16284	0.03606	0.125615	ENSDARG00000055563	71	FALSE	FALSE	90	0.00460783	0.00459724	FALSE	0.00512137	-0.0246897	-0.353867
coq7	2.09701	-0.950438	0.0361189	0.125775	ENSDARG00000062594	97	FALSE	FALSE	130	0.00658261	0.00656104	FALSE	0.0078334	0.0627553	0.180217
kdm6bb	2.09656	-0.900746	0.0361573	0.125864	ENSDARG00000056929	107	FALSE	FALSE	161	0.00815231	0.00811926	FALSE	0.00876507	0.0809264	0.2912
gtf2e1	2.09408	-1.04758	0.0363829	0.126558	ENSDARG00000000542	87	FALSE	FALSE	99	0.00501291	0.00500039	FALSE	0.00627989	-0.0193242	-0.321097
mrps31	2.09147	-0.855443	0.0366118	0.127127	ENSDARG00000057855	125	FALSE	FALSE	168	0.0087093	0.0086716	FALSE	0.00890455	-0.0264049	-0.364343
prpf4bb	2.08979	-0.876979	0.036764	0.127258	ENSDARG00000040310	118	FALSE	FALSE	145	0.00739278	0.00736559	FALSE	0.00871294	0.00685854	-0.161182
ndel1a	2.08972	-0.775851	0.0367675	0.127258	ENSDARG00000010953	147	FALSE	FALSE	200	0.0102284	0.0101764	FALSE	0.010258	-0.0463968	-0.486447
rhoq	2.08915	-1.7562	0.0368309	0.127432	ENSDARG00000025953	32	FALSE	FALSE	46	0.00232923	0.00232652	FALSE	0.00224049	-0.047076	-0.490595
tpd52l2a	2.08817	-0.806517	0.0369081	0.127654	ENSDARG00000027154	139	FALSE	FALSE	200	0.0103296	0.0102767	FALSE	0.00992147	-0.0229445	-0.343208
ccnb1	2.08532	-0.905647	0.0371657	0.128453	ENSDARG00000051923	107	FALSE	FALSE	142	0.00769659	0.00766712	FALSE	0.00789701	0.0639245	0.187358
ddx3xb	2.08457	-0.389614	0.0372275	0.128621	ENSDARG00000005774	574	FALSE	FALSE	739	0.0388374	0.0381022	FALSE	0.0436335	0.0627457	0.180158
fpr1	2.08294	-1.15883	0.0373878	0.129129	ENSDARG00000042984	68	FALSE	FALSE	83	0.00420274	0.00419394	FALSE	0.00531993	0.0364778	0.0197226
them4	2.0808	-1.54953	0.037586	0.129767	ENSDARG00000061621	37	FALSE	FALSE	45	0.0022786	0.002276	FALSE	0.00284179	0.0594916	0.160283
riok2	2.07778	-0.883936	0.0378547	0.130509	ENSDARG00000035264	106	FALSE	FALSE	156	0.00800041	0.00796857	FALSE	0.00740759	-0.0430134	-0.465782
nfil3-5	2.07744	-0.42568	0.0378807	0.130553	ENSDARG00000094965	483	FALSE	FALSE	652	0.0350904	0.0344887	FALSE	0.0359057	0.0311469	-0.0128366
matn4	2.07584	-0.801061	0.0380329	0.131031	ENSDARG00000015947	123	FALSE	FALSE	173	0.00921566	0.00917345	FALSE	0.0105982	0.0916853	0.356911
tpx2	2.07356	-0.871724	0.0382472	0.131629	ENSDARG00000078654	115	FALSE	FALSE	151	0.00820295	0.00816949	FALSE	0.00836966	0.00491301	-0.173064
nr2f2	2.07273	-0.824967	0.038326	0.131853	ENSDARG00000040926	135	FALSE	FALSE	179	0.00921566	0.00917345	FALSE	0.0105367	0.0476497	0.0879567
hemgn	2.07255	-1.25101	0.0383458	0.131875	ENSDARG00000096667	51	FALSE	FALSE	92	0.0047091	0.00469805	FALSE	0.00434823	0.0514297	0.111044
dimt1l	2.07072	-1.66132	0.0385214	0.132338	ENSDARG00000005057	35	FALSE	FALSE	49	0.00258241	0.00257908	FALSE	0.00272502	0.222629	1.15667
opa1	2.06971	-0.598005	0.0386008	0.132517	ENSDARG00000070801	225	FALSE	FALSE	301	0.0153425	0.015226	FALSE	0.0170349	0.0129655	-0.123883
commd1	2.06003	-1.35305	0.0395308	0.135184	ENSDARG00000031203	47	FALSE	FALSE	76	0.0038483	0.00384091	FALSE	0.0034975	-0.041667	-0.457559
tcerg1a	2.05888	-0.923123	0.0396368	0.135451	ENSDARG00000098822	102	FALSE	FALSE	123	0.0062788	0.00625917	FALSE	0.00803463	0.0170323	-0.099044
atp5mf	2.05847	-0.104773	0.0396613	0.135487	ENSDARG00000037867	6191	FALSE	FALSE	8785	0.771786	0.571988	FALSE	0.612109	0.152621	-0.773441
si:ch211-160o17.4	2.05782	-0.441188	0.0397292	0.135576	ENSDARG00000077095	429	FALSE	FALSE	553	0.0289129	0.0285028	FALSE	0.0322746	0.0296141	-0.0221984
chd4b	2.05472	-0.434139	0.0400288	0.136455	ENSDARG00000025789	447	FALSE	FALSE	577	0.0300775	0.029634	FALSE	0.0359518	0.0535112	0.123757
arhgef11	2.05309	-1.01721	0.0401948	0.136973	ENSDARG00000052482	84	FALSE	FALSE	110	0.00567117	0.00565515	FALSE	0.00655785	0.11275	0.485567
top2b	2.0526	-0.470542	0.0402361	0.137065	ENSDARG00000034195	384	FALSE	FALSE	512	0.0263811	0.0260391	FALSE	0.0292778	0.00910334	-0.147471
mllt1a	2.05146	-1.24087	0.0403573	0.137378	ENSDARG00000043185	59	FALSE	FALSE	75	0.00379766	0.00379047	FALSE	0.00450432	0.0867821	0.326964
camk2g1	2.05104	-0.565921	0.0403885	0.137378	ENSDARG00000071395	270	FALSE	FALSE	347	0.0179756	0.0178159	FALSE	0.0198705	0.012433	-0.127135
zgc:114046	2.05104	-0.947169	0.0403905	0.137378	ENSDARG00000091728	81	FALSE	FALSE	115	0.00638007	0.0063598	FALSE	0.00710706	0.146226	0.690027
acox1	2.05086	-0.529593	0.0404026	0.137378	ENSDARG00000014727	277	FALSE	FALSE	388	0.0202542	0.0200518	FALSE	0.0218994	0.0265852	-0.040698
dbt	2.05079	-0.693806	0.0404128	0.137378	ENSDARG00000101561	166	FALSE	FALSE	251	0.0127601	0.0126794	FALSE	0.0125325	-0.00133049	-0.211197
zgc:110366	2.04434	-1.21516	0.0410565	0.139274	ENSDARG00000004167	61	FALSE	FALSE	73	0.00379766	0.00379047	FALSE	0.00451796	0.0229629	-0.0628218
tspo	2.04231	-0.451619	0.0412419	0.139708	ENSDARG00000026655	375	FALSE	FALSE	518	0.0273432	0.026976	FALSE	0.0295047	0.0380633	0.0294063
NC_002333.3	2.04215	-1.51562	0.0412764	0.139775	ENSDARG00000080329	37	FALSE	FALSE	77	0.0040002	0.00399222	FALSE	0.003435	0.20047	1.02133
cox5ab	2.04015	-0.167798	0.0414542	0.14028	ENSDARG00000099663	2684	FALSE	FALSE	3546	0.219859	0.198735	FALSE	0.213552	-0.00488603	-0.232913
map3k5	2.03749	-1.04307	0.0417385	0.141006	ENSDARG00000005416	90	FALSE	FALSE	100	0.00511418	0.00510115	FALSE	0.00665028	0.0429847	0.0594648
mtres1	2.03292	-0.917082	0.0421923	0.142084	ENSDARG00000077614	102	FALSE	FALSE	144	0.00734214	0.00731532	FALSE	0.00714623	0.010536	-0.138721
mtfr1l	2.02976	-0.880355	0.0425139	0.142982	ENSDARG00000003940	109	FALSE	FALSE	151	0.00779786	0.00776762	FALSE	0.00888485	0.12705	0.572905
naa25	2.02953	-0.873282	0.0425341	0.142988	ENSDARG00000075446	104	FALSE	FALSE	141	0.00724087	0.00721478	FALSE	0.00775043	0.00742786	-0.157704
prox1a	2.02537	-1.55237	0.0429699	0.144353	ENSDARG00000055158	35	FALSE	FALSE	55	0.00283559	0.00283157	FALSE	0.00279193	0.0580704	0.151603
gp1bb	2.02508	-0.958505	0.0429934	0.144382	ENSDARG00000074441	89	FALSE	FALSE	137	0.00703833	0.00701368	FALSE	0.00765056	0.125821	0.5654
CR855865.1	2.02483	-1.31424	0.0430236	0.144433	ENSDARG00000117635	49	FALSE	FALSE	65	0.00334194	0.00333637	FALSE	0.00396066	0.0522829	0.116255
ddr1	2.02356	-1.03111	0.0431485	0.144653	ENSDARG00000078523	73	FALSE	FALSE	97	0.00506355	0.00505077	FALSE	0.0053687	-0.0417944	-0.458337
btbd6a	2.01964	-1.12036	0.0435592	0.145592	ENSDARG00000076440	69	FALSE	FALSE	100	0.00526609	0.00525227	FALSE	0.00568402	0.0528754	0.119874
papola	2.01507	-0.436425	0.0440237	0.146726	ENSDARG00000009585	430	FALSE	FALSE	586	0.0303307	0.0298798	FALSE	0.0313893	-0.0211215	-0.332074
ehd1a	2.01497	-0.8221	0.0440416	0.146735	ENSDARG00000098853	119	FALSE	FALSE	158	0.00800041	0.00796857	FALSE	0.0094641	0.0172403	-0.097773
rrs1	2.01466	-0.828477	0.0440731	0.146739	ENSDARG00000003941	118	FALSE	FALSE	152	0.00779786	0.00776762	FALSE	0.00915456	0.034022	0.00472329
slc12a4	2.0131	-0.551047	0.0442321	0.147117	ENSDARG00000014378	269	FALSE	FALSE	339	0.0175705	0.0174179	FALSE	0.0197392	0.0165087	-0.102242
znrf1	2.01277	-1.65676	0.0442802	0.147198	ENSDARG00000020475	30	FALSE	FALSE	45	0.0022786	0.002276	FALSE	0.00245746	0.12785	0.577796
dnal1-1	2.0126	-1.72446	0.0443019	0.147198	ENSDARG00000034042	30	FALSE	FALSE	38	0.00192415	0.0019223	FALSE	0.00227037	0.0239444	-0.0568269
golgb1	2.00977	-0.503982	0.0445841	0.147933	ENSDARG00000061951	329	FALSE	FALSE	450	0.023343	0.0230747	FALSE	0.0241597	0.0108673	-0.136697
tpst1	2.00847	-0.52902	0.0447229	0.148343	ENSDARG00000073872	301	FALSE	FALSE	363	0.0190389	0.01886	FALSE	0.0215973	-0.0177049	-0.311207
znf827	2.00762	-0.570279	0.0448129	0.148591	ENSDARG00000076171	244	FALSE	FALSE	322	0.0169122	0.0167708	FALSE	0.0199131	0.0816196	0.295434
scrib	2.00447	-0.757542	0.0451513	0.149458	ENSDARG00000000861	137	FALSE	FALSE	209	0.0107347	0.0106775	FALSE	0.0101435	-0.0076026	-0.249505
gys1	1.99996	-0.720509	0.0456368	0.150808	ENSDARG00000016875	149	FALSE	FALSE	201	0.0105322	0.0104771	FALSE	0.0115572	0.00429349	-0.176848
zyg11	1.99859	-0.905925	0.0457876	0.151255	ENSDARG00000007737	98	FALSE	FALSE	132	0.00688642	0.00686282	FALSE	0.00727011	0.0466947	0.0821241
retreg3	1.99614	-0.919994	0.0460551	0.15188	ENSDARG00000059804	95	FALSE	FALSE	134	0.00688642	0.00686282	FALSE	0.00765293	0.0693536	0.220517
vdac1	1.99305	-0.313458	0.0463813	0.152645	ENSDARG00000045132	808	FALSE	FALSE	1033	0.0575219	0.0559283	FALSE	0.0598806	0.0247802	-0.051722
lancl2	1.99159	-1.28849	0.0465571	0.153171	ENSDARG00000045465	48	FALSE	FALSE	65	0.00329131	0.0032859	FALSE	0.00388283	0.0557611	0.137498
abca5	1.99116	-1.09968	0.0466029	0.15327	ENSDARG00000074041	68	FALSE	FALSE	100	0.00506355	0.00505077	FALSE	0.00499435	0.00108802	-0.196426
chd5	1.99024	-0.799043	0.046701	0.15349	ENSDARG00000105083	134	FALSE	FALSE	161	0.00830422	0.00826993	FALSE	0.00892477	-0.0907509	-0.757347
srsf1b	1.98861	-0.645913	0.0468756	0.153907	ENSDARG00000017843	190	FALSE	FALSE	239	0.0124563	0.0123794	FALSE	0.0144475	0.0699386	0.22409
rgmd	1.98847	-0.88122	0.0468957	0.153921	ENSDARG00000034013	110	FALSE	FALSE	140	0.00719024	0.00716451	FALSE	0.00785108	0.0418313	0.0524198
trip12	1.98375	-0.41404	0.0474139	0.155359	ENSDARG00000061397	465	FALSE	FALSE	588	0.0307864	0.030322	FALSE	0.0350951	-0.00838708	-0.254296
csnk1g1	1.98243	-0.806351	0.0475687	0.155706	ENSDARG00000104342	127	FALSE	FALSE	170	0.00875994	0.00872179	FALSE	0.00995108	0.030586	-0.0162625
dcaf6	1.9823	-1.36123	0.0475841	0.155706	ENSDARG00000078311	37	FALSE	FALSE	51	0.00258241	0.00257908	FALSE	0.00332821	0.15813	0.762734
pkp2	1.97869	-1.44397	0.0479943	0.156837	ENSDARG00000023026	38	FALSE	FALSE	56	0.00288622	0.00288206	FALSE	0.0030642	0.0764932	0.264123
msh6	1.97674	-1.07405	0.0482135	0.157403	ENSDARG00000104541	77	FALSE	FALSE	100	0.00516482	0.00515153	FALSE	0.00583684	0.0664939	0.203051
gata5	1.97673	-0.334064	0.0481962	0.157403	ENSDARG00000017821	629	FALSE	FALSE	873	0.047091	0.0460158	FALSE	0.0526825	0.106407	0.446825
lin7c	1.97574	-0.587615	0.0483168	0.157609	ENSDARG00000027322	223	FALSE	FALSE	293	0.0150387	0.0149268	FALSE	0.0173087	0.00799531	-0.154239
sorbs3	1.97134	-0.596387	0.048818	0.158728	ENSDARG00000037476	228	FALSE	FALSE	279	0.0144817	0.0143779	FALSE	0.0159945	-0.0107331	-0.268625
si:ch211-266g18.10	1.97114	-1.45661	0.0488506	0.158765	ENSDARG00000057903	34	FALSE	FALSE	57	0.00288622	0.00288206	FALSE	0.00278157	0.0392004	0.0363513
ndufs3	1.97091	-0.304073	0.0488621	0.158765	ENSDARG00000015385	837	FALSE	FALSE	1112	0.0598511	0.0581285	FALSE	0.0622234	-0.00921481	-0.259352
pacsin3	1.96922	-1.21515	0.0490697	0.159173	ENSDARG00000099339	51	FALSE	FALSE	68	0.00349385	0.00348776	FALSE	0.00419	0.0739611	0.248658
rap1aa	1.96751	-0.573526	0.0492597	0.159736	ENSDARG00000012553	254	FALSE	FALSE	323	0.0169122	0.0167708	FALSE	0.0181733	-0.0239773	-0.349516
tns2b	1.96662	-0.957317	0.0493637	0.16002	ENSDARG00000068397	80	FALSE	FALSE	117	0.00597499	0.00595721	FALSE	0.0056543	-0.0454943	-0.480935
AL590149.1	1.966	-1.27194	0.0494406	0.1602	ENSDARG00000012581	43	FALSE	FALSE	77	0.00394957	0.00394179	FALSE	0.00369909	0.0465777	0.0814093
clcn4	1.96594	-1.33474	0.0494521	0.1602	ENSDARG00000035808	49	FALSE	FALSE	60	0.00303813	0.00303352	FALSE	0.00373002	0.0294567	-0.0231595
stard13a	1.96377	-1.02103	0.0496925	0.160867	ENSDARG00000079542	63	FALSE	FALSE	95	0.00486101	0.00484923	FALSE	0.00554133	0.0891027	0.341138
tacc3	1.96354	-0.887292	0.0497211	0.160867	ENSDARG00000005454	99	FALSE	FALSE	129	0.00693706	0.00691311	FALSE	0.00747317	0.0340889	0.00513234
r3hcc1	1.96265	-1.22136	0.0498336	0.161113	ENSDARG00000099593	58	FALSE	FALSE	94	0.00481037	0.00479884	FALSE	0.00442192	0.0186379	-0.0892372
rnf10	1.96231	-0.239725	0.0498524	0.16112	ENSDARG00000079687	1256	FALSE	FALSE	1705	0.0943845	0.0901921	FALSE	0.1	0.0384628	0.0318464
srsf1a	1.96203	-0.310516	0.0498865	0.161148	ENSDARG00000057691	754	FALSE	FALSE	991	0.0529141	0.0515616	FALSE	0.0581855	0.012022	-0.129645
csk	1.96063	-0.553989	0.0500535	0.161502	ENSDARG00000067996	238	FALSE	FALSE	310	0.0159502	0.0158243	FALSE	0.0187905	0.0407915	0.0460692
kifc1	1.95957	-1.17306	0.0501906	0.161783	ENSDARG00000001558	63	FALSE	FALSE	73	0.0040002	0.00399222	FALSE	0.00423424	-0.0592323	-0.564842
scaf4b	1.95874	-0.851608	0.0502814	0.161968	ENSDARG00000018854	105	FALSE	FALSE	131	0.00683579	0.00681253	FALSE	0.00803248	0.0352496	0.012221
znf839	1.95794	-1.01423	0.0503791	0.162175	ENSDARG00000076988	80	FALSE	FALSE	105	0.00531672	0.00530264	FALSE	0.0054499	-0.0586604	-0.561349
dnajc7	1.957	-0.367912	0.0504763	0.162259	ENSDARG00000058148	549	FALSE	FALSE	719	0.037926	0.0372245	FALSE	0.0409532	-0.0043765	-0.229801
chac1	1.95686	-0.20202	0.0504887	0.162259	ENSDARG00000070426	1715	FALSE	FALSE	2273	0.133981	0.125735	FALSE	0.147065	0.141887	0.663529
prkcea	1.95457	-0.918656	0.0507749	0.162909	ENSDARG00000003008	96	FALSE	FALSE	130	0.00658261	0.00656104	FALSE	0.00721938	0.0191972	-0.0858212
nck2b	1.9531	-1.13951	0.0509526	0.163371	ENSDARG00000043361	66	FALSE	FALSE	88	0.00445592	0.00444602	FALSE	0.00464542	-0.0116162	-0.274019
BX005309.1	1.95114	-0.89547	0.0511805	0.16394	ENSDARG00000093535	96	FALSE	FALSE	132	0.00673452	0.00671194	FALSE	0.00790091	0.0710491	0.230872
spast	1.94986	-1.0459	0.0513361	0.164219	ENSDARG00000024933	74	FALSE	FALSE	91	0.0047091	0.00469805	FALSE	0.0056063	0.02386	-0.0573426
nfyc	1.94986	-0.605234	0.051328	0.164219	ENSDARG00000070151	208	FALSE	FALSE	288	0.0150387	0.0149268	FALSE	0.0156295	0.0103776	-0.139688
nhsl1a	1.94894	-0.697885	0.051435	0.164375	ENSDARG00000054537	140	FALSE	FALSE	233	0.0121525	0.0120793	FALSE	0.0114604	0.0850494	0.316382
myom1a	1.94706	-1.43045	0.051673	0.165027	ENSDARG00000061249	34	FALSE	FALSE	51	0.00258241	0.00257908	FALSE	0.00326152	0.147144	0.695635
aifm2	1.946	-1.14119	0.0517992	0.165305	ENSDARG00000077549	60	FALSE	FALSE	81	0.00415211	0.00414351	FALSE	0.00498696	0.06312	0.182444
mpped2a	1.94583	-0.643007	0.0518109	0.165305	ENSDARG00000006889	183	FALSE	FALSE	235	0.0121525	0.0120793	FALSE	0.0141105	0.0255738	-0.046875
sms	1.94338	-0.775049	0.0521112	0.166099	ENSDARG00000008155	137	FALSE	FALSE	178	0.00936756	0.00932396	FALSE	0.00964629	-0.0177869	-0.311708
usp10	1.94018	-0.345685	0.0524892	0.166975	ENSDARG00000103422	625	FALSE	FALSE	857	0.0462808	0.0452418	FALSE	0.0462072	-0.0042232	-0.228865
si:dkey-92i17.2	1.93718	-1.30024	0.0528684	0.168016	ENSDARG00000093612	43	FALSE	FALSE	53	0.00268368	0.00268009	FALSE	0.00344613	0.0369744	0.0227558
lrig2	1.9327	-0.666119	0.0534106	0.169407	ENSDARG00000078561	171	FALSE	FALSE	218	0.0112411	0.0111784	FALSE	0.0124308	-0.019727	-0.323557
rnf6	1.93235	-0.986938	0.0534591	0.169505	ENSDARG00000077955	79	FALSE	FALSE	98	0.00496228	0.00495001	FALSE	0.00556402	-0.0340984	-0.411333
gria1a	1.92903	-1.40467	0.0538769	0.170719	ENSDARG00000021352	38	FALSE	FALSE	52	0.00263304	0.00262958	FALSE	0.00314512	0.0426728	0.0575599
clk2a	1.92776	-0.78359	0.0540244	0.171074	ENSDARG00000062954	121	FALSE	FALSE	153	0.00789913	0.0078681	FALSE	0.00972093	0.13184	0.602163
taf1	1.92729	-0.877575	0.0540859	0.171213	ENSDARG00000035330	105	FALSE	FALSE	139	0.00719024	0.00716451	FALSE	0.00773173	0.0382273	0.0304083
ccn2a	1.9259	-0.176488	0.0542383	0.171584	ENSDARG00000042934	2037	FALSE	FALSE	2714	0.210644	0.191152	TRUE	0.211245	0.479719	2.72689
ccdc106a	1.92444	-1.3541	0.0544483	0.171996	ENSDARG00000004211	42	FALSE	FALSE	56	0.00283559	0.00283157	FALSE	0.00307022	-0.0304793	-0.389228
ppfibp2a	1.92432	-1.23602	0.054457	0.171996	ENSDARG00000061977	40	FALSE	FALSE	58	0.00298749	0.00298304	FALSE	0.00364789	0.0978813	0.394754
rnf34a	1.92384	-1.3469	0.0545247	0.172153	ENSDARG00000038300	48	FALSE	FALSE	64	0.00329131	0.0032859	FALSE	0.00343424	0.0507521	0.106906
tcaim	1.92129	-1.08555	0.0548399	0.172947	ENSDARG00000079881	62	FALSE	FALSE	83	0.00425338	0.00424436	FALSE	0.00480491	0.0118856	-0.130478
tmem106ba	1.92122	-0.524757	0.0548375	0.172947	ENSDARG00000101936	252	FALSE	FALSE	321	0.0166084	0.016472	FALSE	0.0193101	0.040323	0.0432078
mdm2	1.92102	-0.550697	0.0548652	0.172947	ENSDARG00000033443	250	FALSE	FALSE	319	0.0186845	0.0185121	FALSE	0.0184667	0.0610221	0.169631
zc3h10	1.92084	-0.970869	0.0548955	0.172953	ENSDARG00000030335	78	FALSE	FALSE	115	0.00582308	0.00580619	FALSE	0.00635212	0.0431783	0.0606471
prss23	1.92069	-0.363026	0.0549027	0.172953	ENSDARG00000055786	554	FALSE	FALSE	690	0.0374702	0.0367853	FALSE	0.0444532	0.0952041	0.378403
mief1	1.91891	-0.757348	0.0551328	0.173565	ENSDARG00000060991	117	FALSE	FALSE	154	0.00779786	0.00776762	FALSE	0.00954334	0.0478784	0.089354
uqcc2	1.91889	-0.326816	0.0551293	0.173565	ENSDARG00000011272	689	FALSE	FALSE	877	0.0473442	0.0462576	FALSE	0.0497693	0.0205241	-0.0777168
lrrc8ab	1.91813	-0.941623	0.0552373	0.173838	ENSDARG00000052155	80	FALSE	FALSE	110	0.00562054	0.0056048	FALSE	0.00617019	0.0103327	-0.139963
arnt2	1.91516	-0.468273	0.0556066	0.174887	ENSDARG00000103697	323	FALSE	FALSE	427	0.0221783	0.021936	FALSE	0.0243086	0.0061566	-0.165469
lrig1	1.91454	-0.596616	0.0556873	0.175084	ENSDARG00000075625	197	FALSE	FALSE	276	0.0142286	0.0141283	FALSE	0.0157635	0.0863875	0.324554
larp4ab	1.91361	-0.436234	0.0558027	0.175241	ENSDARG00000074979	362	FALSE	FALSE	479	0.0250646	0.0247556	FALSE	0.0284527	0.055108	0.13351
ube2f	1.91355	-0.475621	0.0558094	0.175241	ENSDARG00000025754	301	FALSE	FALSE	399	0.0206593	0.0204488	FALSE	0.0220128	-0.0131734	-0.28353
si:ch73-25f10.6	1.91279	-0.863757	0.0559189	0.175517	ENSDARG00000091932	108	FALSE	FALSE	133	0.00678515	0.00676224	FALSE	0.00788888	0.0231332	-0.0617813
2010-09-01	1.91246	-0.345739	0.0559497	0.175517	ENSDARG00000099236	610	FALSE	FALSE	746	0.0400527	0.0392713	FALSE	0.0441355	0.00174596	-0.192407
gfod2	1.91186	-1.23506	0.0560445	0.175639	ENSDARG00000061145	52	FALSE	FALSE	70	0.00354448	0.00353822	FALSE	0.0040663	0.0414748	0.0502429
mapk4	1.91152	-0.9586	0.0560807	0.175695	ENSDARG00000110581	76	FALSE	FALSE	106	0.005418	0.00540337	FALSE	0.00626383	0.0571124	0.145752
hmbsa	1.90958	-0.863518	0.056331	0.176292	ENSDARG00000008840	98	FALSE	FALSE	119	0.00607626	0.00605787	FALSE	0.00773938	0.0254637	-0.0475476
fam219b	1.90949	-1.04351	0.0563437	0.176292	ENSDARG00000104637	68	FALSE	FALSE	101	0.00516482	0.00515153	FALSE	0.00552494	0.1002	0.408914
h3f3c	1.90944	-0.249151	0.0563372	0.176292	ENSDARG00000033009	1155	FALSE	FALSE	1497	0.0814218	0.0782767	FALSE	0.0892836	0.029412	-0.0234329
ndnf	1.9082	-0.569894	0.0565005	0.176669	ENSDARG00000062936	206	FALSE	FALSE	284	0.01514	0.0150265	FALSE	0.0169821	0.0956045	0.380849
si:ch211-200p22.4-1	1.9076	-0.42857	0.0565749	0.176787	ENSDARG00000029170	358	FALSE	FALSE	482	0.0250139	0.0247062	FALSE	0.0283322	0.0399546	0.040958
rtn4ip1	1.90617	-1.37111	0.0567795	0.177199	ENSDARG00000031366	46	FALSE	FALSE	62	0.0031394	0.00313448	FALSE	0.00318014	0.0441021	0.0662896
gstk1	1.9055	-0.281048	0.0568469	0.177352	ENSDARG00000056510	894	FALSE	FALSE	1213	0.0661299	0.0640352	FALSE	0.0654757	-0.0127045	-0.280666
map1ab	1.90319	-0.375453	0.0571498	0.17824	ENSDARG00000022045	500	FALSE	FALSE	686	0.038888	0.038151	FALSE	0.0382567	0.0354471	0.0134277
strap	1.9017	-0.477524	0.0573466	0.178624	ENSDARG00000007405	318	FALSE	FALSE	418	0.0215707	0.0213414	FALSE	0.0228342	-0.0142966	-0.29039
use1	1.89131	-1.26072	0.0587337	0.182374	ENSDARG00000007250	51	FALSE	FALSE	71	0.00369639	0.00368957	FALSE	0.00373845	0.0717695	0.235272
pias1a	1.89129	-1.28396	0.0587384	0.182374	ENSDARG00000036094	47	FALSE	FALSE	71	0.00359512	0.00358867	FALSE	0.0036059	-0.00354567	-0.224727
myo1ea	1.89086	-0.60645	0.058783	0.182455	ENSDARG00000036179	197	FALSE	FALSE	263	0.0135197	0.0134291	FALSE	0.0145515	0.0177715	-0.0945286
ubap2b	1.88751	-0.396813	0.0592282	0.183426	ENSDARG00000060065	459	FALSE	FALSE	595	0.0313434	0.0308622	FALSE	0.0330875	-0.0208998	-0.33072
si:ch211-147a11.3	1.8867	-0.922007	0.0593491	0.183683	ENSDARG00000069009	93	FALSE	FALSE	123	0.00643071	0.00641012	FALSE	0.00742381	0.132884	0.608538
slc11a2	1.88489	-0.518448	0.0595812	0.184343	ENSDARG00000024295	250	FALSE	FALSE	318	0.0163553	0.016223	FALSE	0.0195111	0.0352111	0.011986
tent5ba	1.88365	-0.561903	0.0597529	0.184756	ENSDARG00000039943	234	FALSE	FALSE	298	0.016254	0.0161233	FALSE	0.0180317	0.0889387	0.340136
senp6a	1.88329	-1.15822	0.0598109	0.184827	ENSDARG00000102923	55	FALSE	FALSE	73	0.00374703	0.00374002	FALSE	0.00433077	0.0604378	0.166062
zmp:0000001323	1.88323	-1.20023	0.0598233	0.184827	ENSDARG00000094845	66	FALSE	FALSE	115	0.00749405	0.00746611	FALSE	0.00805515	1.14256	6.77527
ccl38.6	1.88093	-1.56409	0.0601363	0.185688	ENSDARG00000041923	30	FALSE	FALSE	60	0.00425338	0.00424436	FALSE	0.00314084	0.445068	2.51525
sulf2a	1.88038	-1.40119	0.0602024	0.185792	ENSDARG00000018423	31	FALSE	FALSE	43	0.00217733	0.00217496	FALSE	0.00277066	0.194864	0.987093
wnk1a	1.87866	-0.491609	0.0604291	0.186195	ENSDARG00000078992	289	FALSE	FALSE	403	0.0209125	0.0206968	FALSE	0.022577	0.0157332	-0.106978
hnrnpa0b	1.87865	-0.177628	0.0604233	0.186195	ENSDARG00000036162	2058	FALSE	FALSE	2694	0.161679	0.149866	FALSE	0.167507	0.0336861	0.00267215
si:ch73-390p7.2	1.87589	-0.669167	0.0608118	0.187196	ENSDARG00000097489	159	FALSE	FALSE	192	0.00982328	0.00977535	FALSE	0.0106447	-0.0695974	-0.628148
cxcl12b	1.87312	-0.324805	0.0611714	0.188184	ENSDARG00000055100	520	FALSE	FALSE	801	0.0739784	0.0713699	FALSE	0.0743733	1.0533	6.23013
si:dkeyp-75b4.10	1.87235	-1.05129	0.0613037	0.188472	ENSDARG00000079043	55	FALSE	FALSE	131	0.00688642	0.00686282	FALSE	0.00513181	0.146808	0.693584
atl2	1.87205	-0.839876	0.0613435	0.188534	ENSDARG00000057719	97	FALSE	FALSE	132	0.00673452	0.00671194	FALSE	0.00710582	-0.018432	-0.315648
boka	1.87182	-0.905937	0.061377	0.188577	ENSDARG00000052129	83	FALSE	FALSE	117	0.00597499	0.00595721	FALSE	0.00664548	0.0671457	0.207032
ip6k1	1.87161	-0.899245	0.0614062	0.188608	ENSDARG00000073744	87	FALSE	FALSE	111	0.00562054	0.0056048	FALSE	0.00633386	-0.0117855	-0.275053
ipo8	1.86864	-0.772351	0.0618163	0.189567	ENSDARG00000058159	117	FALSE	FALSE	154	0.00779786	0.00776762	FALSE	0.00875346	0.0014459	-0.19424
mon2	1.86584	-0.724213	0.0622087	0.19035	ENSDARG00000099798	138	FALSE	FALSE	173	0.00875994	0.00872179	FALSE	0.0105374	0.0322553	-0.00606701
snapc3	1.86327	-1.18395	0.0625761	0.191233	ENSDARG00000101474	55	FALSE	FALSE	70	0.00369639	0.00368957	FALSE	0.00414037	0.0930346	0.365152
BX901920.1	1.86199	-0.159874	0.0627309	0.191526	ENSDARG00000096655	2349	FALSE	FALSE	2991	0.23429	0.210496	FALSE	0.233047	0.416236	0.047274
kif13ba	1.86034	-0.509068	0.062977	0.192155	ENSDARG00000079731	263	FALSE	FALSE	360	0.0187351	0.0185618	FALSE	0.0208962	0.0520568	0.114874
gnai1	1.85969	-0.306511	0.0630656	0.192305	ENSDARG00000021647	719	FALSE	FALSE	947	0.0504329	0.0492024	FALSE	0.0581559	0.0543495	0.128877
ypel3	1.85834	-0.85822	0.0632659	0.192856	ENSDARG00000055510	94	FALSE	FALSE	116	0.00587371	0.00585653	FALSE	0.00657753	-0.0277307	-0.372441
pdpk1b	1.85549	-0.594564	0.063667	0.193714	ENSDARG00000018285	185	FALSE	FALSE	249	0.0128614	0.0127794	FALSE	0.0143148	0.0230008	-0.0625901
abcb7	1.85507	-0.827582	0.0637302	0.193845	ENSDARG00000062795	94	FALSE	FALSE	121	0.00612689	0.0061082	FALSE	0.00710116	-0.0196305	-0.322968
si:dkey-33i11.1	1.85475	-1.43075	0.0637846	0.19395	ENSDARG00000053027	32	FALSE	FALSE	41	0.00237987	0.00237704	FALSE	0.00321303	0.296292	1.60658
crybg1a	1.85397	-0.575778	0.063886	0.194197	ENSDARG00000031782	213	FALSE	FALSE	289	0.0150894	0.0149767	FALSE	0.0172557	0.0726302	0.240529
lrrc15	1.84846	-0.36529	0.0646737	0.195856	ENSDARG00000070792	525	FALSE	FALSE	725	0.0393438	0.0385895	FALSE	0.0411645	0.0924328	0.361477
psmd12	1.84809	-0.424787	0.0647291	0.195963	ENSDARG00000052377	392	FALSE	FALSE	501	0.0261279	0.0257924	FALSE	0.0273258	-0.043569	-0.469175
pigbos1	1.84708	-0.502808	0.0648788	0.196294	ENSDARG00000115717	283	FALSE	FALSE	362	0.0187351	0.0185618	FALSE	0.0202069	-0.0335399	-0.407921
gtpbp1	1.84658	-0.666691	0.0649497	0.196332	ENSDARG00000053467	152	FALSE	FALSE	192	0.010836	0.0107777	FALSE	0.0121719	0.23172	1.21219
taco1	1.8463	-0.992704	0.0649948	0.196339	ENSDARG00000062943	64	FALSE	FALSE	79	0.0040002	0.00399222	FALSE	0.00460793	-0.0166159	-0.304555
ndufa7	1.84489	-0.227553	0.065189	0.196742	ENSDARG00000036684	1268	FALSE	FALSE	1728	0.0967644	0.0923644	FALSE	0.0953069	-0.0236902	-0.347763
plcd3a	1.84341	-1.29582	0.0654212	0.197271	ENSDARG00000052957	39	FALSE	FALSE	49	0.00258241	0.00257908	FALSE	0.00310179	0.0412386	0.0488002
mgll	1.84177	-0.738152	0.0656541	0.197539	ENSDARG00000036820	118	FALSE	FALSE	162	0.00825358	0.00821971	FALSE	0.0093518	0.00807718	-0.153739
elavl1a	1.84165	-0.311395	0.0656625	0.197539	ENSDARG00000038695	674	FALSE	FALSE	882	0.0473948	0.0463059	FALSE	0.0530068	0.0393847	0.0374768
mrpl15	1.84162	-0.645816	0.0656741	0.197539	ENSDARG00000101306	166	FALSE	FALSE	200	0.0103296	0.0102767	FALSE	0.0120791	0.00373368	-0.180267
phb	1.84145	-0.374829	0.0656929	0.197539	ENSDARG00000057414	472	FALSE	FALSE	598	0.0315459	0.0310586	FALSE	0.034477	0.0145898	-0.113962
ykt6	1.84089	-1.25919	0.0657917	0.197762	ENSDARG00000038308	45	FALSE	FALSE	52	0.00268368	0.00268009	FALSE	0.00337001	-0.00124416	-0.21067
tax1bp1a	1.8363	-0.74191	0.0664592	0.199337	ENSDARG00000098288	124	FALSE	FALSE	173	0.00891184	0.00887237	FALSE	0.00943104	0.0582944	0.152971
myorg	1.83363	-0.639892	0.0668519	0.200205	ENSDARG00000074894	159	FALSE	FALSE	222	0.0114436	0.0113786	FALSE	0.0137075	0.179474	0.893097
palm1b	1.83094	-0.337371	0.0672475	0.201142	ENSDARG00000007818	574	FALSE	FALSE	795	0.0422806	0.0414112	FALSE	0.0444289	0.0309895	-0.0137981
clybl	1.83009	-1.2155	0.0673917	0.201438	ENSDARG00000029729	48	FALSE	FALSE	75	0.00379766	0.00379047	FALSE	0.00409598	0.119865	0.529022
utp23	1.82994	-0.886559	0.0674087	0.201438	ENSDARG00000105012	85	FALSE	FALSE	115	0.00597499	0.00595721	FALSE	0.00680488	0.0524658	0.117372
timm10	1.82913	-0.497699	0.0675236	0.201653	ENSDARG00000069116	282	FALSE	FALSE	347	0.0182794	0.0181143	FALSE	0.0202203	0.00271382	-0.186496
nhlrc2	1.82903	-0.787958	0.067543	0.201653	ENSDARG00000089581	113	FALSE	FALSE	149	0.00774723	0.00771737	FALSE	0.00873603	0.105916	0.44383
ndrg3b	1.82741	-0.672192	0.0677847	0.20225	ENSDARG00000010052	157	FALSE	FALSE	199	0.0101271	0.0100762	FALSE	0.0111645	-0.0142292	-0.289978
pecr	1.82556	-0.998343	0.0680657	0.202777	ENSDARG00000055976	63	FALSE	FALSE	86	0.00445592	0.00444602	FALSE	0.0049978	0.0496291	0.100046
strn3	1.82458	-0.371041	0.068202	0.202997	ENSDARG00000001729	456	FALSE	FALSE	617	0.0326092	0.0320889	FALSE	0.0356606	0.0319434	-0.00797159
sall4	1.82343	-1.10343	0.0683887	0.20331	ENSDARG00000044485	50	FALSE	FALSE	83	0.00425338	0.00424436	FALSE	0.00476962	0.218264	1.13001
mrpl41	1.81832	-0.50479	0.0691584	0.205129	ENSDARG00000002264	271	FALSE	FALSE	334	0.0175705	0.0174179	FALSE	0.0185011	-0.0393144	-0.44319
dhdds	1.81753	-0.761379	0.0692824	0.205331	ENSDARG00000039851	111	FALSE	FALSE	133	0.00673452	0.00671194	FALSE	0.00839988	0.033942	0.00423491
MYO9B	1.81717	-0.998262	0.0693408	0.205442	ENSDARG00000078313	68	FALSE	FALSE	88	0.00445592	0.00444602	FALSE	0.00483347	0.00659931	-0.162765
nkl.4	1.81592	-1.40616	0.0695402	0.20597	ENSDARG00000044023	37	FALSE	FALSE	65	0.00546863	0.00545373	FALSE	0.00645804	1.32029	7.86083
dachc	1.8147	-1.23278	0.069725	0.206454	ENSDARG00000003142	44	FALSE	FALSE	57	0.00293686	0.00293255	FALSE	0.00339343	0.0536987	0.124902
lrrc1	1.81348	-0.723857	0.0699054	0.206925	ENSDARG00000102684	133	FALSE	FALSE	175	0.00896248	0.00892256	FALSE	0.00948317	-0.00231696	-0.217222
llgl2	1.80845	-0.56922	0.0706835	0.20891	ENSDARG00000023920	215	FALSE	FALSE	281	0.0144817	0.0143779	FALSE	0.0160909	0.0651622	0.194917
hccsb	1.80796	-0.590415	0.0707562	0.209039	ENSDARG00000099358	180	FALSE	FALSE	226	0.0115955	0.0115288	FALSE	0.0139566	0.0177967	-0.0943749
lims2	1.80794	-1.37914	0.0707702	0.209039	ENSDARG00000014976	31	FALSE	FALSE	49	0.00248114	0.00247807	FALSE	0.00248844	0.0280632	-0.031671
eif4a2	1.80691	-0.516069	0.0709211	0.209294	ENSDARG00000016477	250	FALSE	FALSE	321	0.0165072	0.0163724	FALSE	0.0185044	-0.013194	-0.283656
auh	1.80593	-0.604571	0.0710746	0.209492	ENSDARG00000042975	179	FALSE	FALSE	216	0.0111904	0.0111283	FALSE	0.012819	-0.0140299	-0.288761
acad8	1.80553	-0.752309	0.0711351	0.209607	ENSDARG00000042658	102	FALSE	FALSE	135	0.0069877	0.00696339	FALSE	0.00896736	0.137507	0.636772
mrpl3	1.80469	-0.756622	0.071272	0.209851	ENSDARG00000103318	114	FALSE	FALSE	156	0.00800041	0.00796857	FALSE	0.00839256	-0.0201074	-0.32588
pdgfrl	1.80463	-0.380233	0.0712722	0.209851	ENSDARG00000006456	458	FALSE	FALSE	550	0.0304319	0.0299781	FALSE	0.0320476	0.0278677	-0.0328646
slc25a25a	1.80375	-0.360196	0.0714107	0.210164	ENSDARG00000010572	490	FALSE	FALSE	632	0.0335207	0.0329711	FALSE	0.0387138	0.0244497	-0.0537408
chic1	1.79802	-0.949439	0.0723288	0.212673	ENSDARG00000053166	79	FALSE	FALSE	105	0.00536736	0.00535301	FALSE	0.00657169	0.135213	0.622761
slc30a9	1.7971	-0.923448	0.0724684	0.21289	ENSDARG00000057272	71	FALSE	FALSE	100	0.00506355	0.00505077	FALSE	0.0057415	0.0709454	0.230239
zgc:114045	1.79641	-0.996207	0.0725798	0.213152	ENSDARG00000069334	63	FALSE	FALSE	101	0.00521545	0.0052019	FALSE	0.00450171	-0.01329	-0.284242
mgmt	1.79617	-0.633622	0.0726156	0.213193	ENSDARG00000043275	163	FALSE	FALSE	206	0.0105828	0.0105272	FALSE	0.0120722	-0.0216211	-0.335126
myh11a	1.79369	-0.40075	0.0730036	0.214203	ENSDARG00000009782	378	FALSE	FALSE	570	0.0324573	0.0319417	FALSE	0.032443	0.122743	0.546598
jkamp	1.79305	-0.837544	0.0731159	0.214462	ENSDARG00000028581	95	FALSE	FALSE	117	0.00592435	0.00590687	FALSE	0.00716188	0.0276706	-0.0340685
patz1	1.79001	-0.873391	0.0736048	0.215511	ENSDARG00000076584	85	FALSE	FALSE	111	0.00567117	0.00565515	FALSE	0.00668266	0.0256013	-0.0467073
ppp1r27b	1.78945	-1.19449	0.0736948	0.215644	ENSDARG00000100504	42	FALSE	FALSE	55	0.00278495	0.00278108	FALSE	0.0035433	0.126112	0.567175
tnfrsf11b	1.78838	-0.890216	0.0738655	0.216061	ENSDARG00000098377	80	FALSE	FALSE	129	0.00724087	0.00721478	FALSE	0.00666944	0.118979	0.52361
palm2akap2-1	1.7883	-1.01634	0.0738817	0.216061	ENSDARG00000069608	66	FALSE	FALSE	105	0.00536736	0.00535301	FALSE	0.00457803	-0.0472439	-0.49162
si:ch211-162e15.3	1.7875	-0.350561	0.0739985	0.216292	ENSDARG00000104726	528	FALSE	FALSE	676	0.0357993	0.0351734	FALSE	0.0388664	0.0200124	-0.0808424
si:ch211-91p5.3	1.7852	-0.956464	0.0743801	0.216996	ENSDARG00000089227	69	FALSE	FALSE	95	0.00486101	0.00484923	FALSE	0.00531619	0.044767	0.0703501
lsg1	1.78442	-1.00059	0.0745115	0.217248	ENSDARG00000015352	68	FALSE	FALSE	91	0.00465846	0.00464765	FALSE	0.00513984	0.0136351	-0.119793
si:ch211-119e14.1	1.78344	-0.573158	0.0746628	0.217429	ENSDARG00000099518	203	FALSE	FALSE	289	0.0148362	0.0147272	FALSE	0.016265	0.0740341	0.249104
raph1b	1.78303	-0.624322	0.074728	0.217499	ENSDARG00000061732	162	FALSE	FALSE	202	0.0103296	0.0102767	FALSE	0.0121921	0.042091	0.0540065
hmgcl	1.78298	-0.782139	0.0747379	0.217499	ENSDARG00000021220	102	FALSE	FALSE	153	0.00794977	0.00791834	FALSE	0.00792261	0.0457967	0.0766396
oip5-as1	1.78283	-0.385	0.074754	0.217499	ENSDARG00000093456	415	FALSE	FALSE	557	0.0293179	0.0288964	FALSE	0.0319371	0.0598207	0.162293
hmg20b	1.78232	-0.835723	0.0748491	0.217645	ENSDARG00000042045	94	FALSE	FALSE	113	0.00572181	0.0057055	FALSE	0.00694093	-0.0226767	-0.341573
arhgap35b	1.78049	-0.833267	0.0751426	0.218237	ENSDARG00000060297	85	FALSE	FALSE	132	0.00683579	0.00681253	FALSE	0.00668195	0.0876251	0.332113
tsr3	1.77843	-0.804007	0.0754832	0.21903	ENSDARG00000038567	97	FALSE	FALSE	134	0.00683579	0.00681253	FALSE	0.00721111	-0.00672545	-0.244148
cyp2p10	1.77777	-1.33146	0.0756052	0.2192	ENSDARG00000042990	44	FALSE	FALSE	57	0.00288622	0.00288206	FALSE	0.00292435	-0.0481401	-0.497094
slc25a19	1.77768	-1.02647	0.0756097	0.2192	ENSDARG00000100385	61	FALSE	FALSE	80	0.00410147	0.00409309	FALSE	0.00428956	-0.0276722	-0.372083
si:ch73-340n8.4	1.776	-0.767335	0.0758816	0.219857	ENSDARG00000098338	108	FALSE	FALSE	136	0.0071396	0.00711424	FALSE	0.00809396	0.0423969	0.0558748
crhbp	1.77577	-1.09317	0.0759197	0.219902	ENSDARG00000024831	46	FALSE	FALSE	52	0.00319003	0.00318496	FALSE	0.00343957	0.23789	1.24988
e2f4	1.77495	-0.976821	0.0760637	0.220188	ENSDARG00000101578	76	FALSE	FALSE	96	0.00486101	0.00484923	FALSE	0.00557578	0.0224357	-0.0660416
uchl1	1.77433	-0.548652	0.0761543	0.220337	ENSDARG00000026871	211	FALSE	FALSE	244	0.0129627	0.0128794	FALSE	0.013392	-0.139694	-1.05627
ccnq	1.77295	-1.32031	0.0763983	0.220631	ENSDARG00000037537	42	FALSE	FALSE	53	0.00268368	0.00268009	FALSE	0.00334149	0.125205	0.561636
crybg1b	1.77145	-1.09099	0.0766412	0.221009	ENSDARG00000006060	55	FALSE	FALSE	74	0.00374703	0.00374002	FALSE	0.00411752	0.00732327	-0.158343
igf2r	1.76716	-0.996411	0.0773591	0.222611	ENSDARG00000006094	69	FALSE	FALSE	88	0.00455719	0.00454684	FALSE	0.00497386	-0.0472123	-0.491428
si:ch211-221j21.3	1.76639	-1.08872	0.0774909	0.222858	ENSDARG00000103294	62	FALSE	FALSE	76	0.00394957	0.00394179	FALSE	0.00444941	-0.0291837	-0.381315
paqr3a	1.76554	-0.907909	0.0776253	0.223112	ENSDARG00000017703	76	FALSE	FALSE	93	0.0047091	0.00469805	FALSE	0.00534309	-0.0598852	-0.56883
jag2b	1.76552	-0.636143	0.0776237	0.223112	ENSDARG00000021389	155	FALSE	FALSE	207	0.0112917	0.0112284	FALSE	0.011989	0.0819678	0.29756
tank	1.76398	-1.03333	0.0778914	0.223667	ENSDARG00000067723	59	FALSE	FALSE	71	0.00364575	0.00363912	FALSE	0.004675	0.0390697	0.035553
cry3b	1.7638	-0.570036	0.0779104	0.223667	ENSDARG00000091131	180	FALSE	FALSE	247	0.0128614	0.0127794	FALSE	0.0142508	0.0667336	0.204515
stat4	1.7627	-0.816416	0.0780995	0.224011	ENSDARG00000028731	83	FALSE	FALSE	106	0.00546863	0.00545373	FALSE	0.00696945	0.0430714	0.0599942
slka	1.76163	-0.448137	0.0782772	0.224322	ENSDARG00000061525	315	FALSE	FALSE	420	0.0216213	0.0213909	FALSE	0.0233863	-0.00336005	-0.223593
zcchc8	1.76132	-1.28275	0.0783431	0.224376	ENSDARG00000034982	40	FALSE	FALSE	47	0.00237987	0.00237704	FALSE	0.00291976	-0.00256402	-0.218731
slc39a6	1.76018	-0.747321	0.0785294	0.224595	ENSDARG00000068143	119	FALSE	FALSE	149	0.00754469	0.00751637	FALSE	0.00846678	-0.00276132	-0.219936
setdb1a	1.7595	-0.964684	0.0786454	0.224807	ENSDARG00000041243	65	FALSE	FALSE	86	0.00435465	0.0043452	FALSE	0.00501208	0.0146051	-0.113868
bambia	1.75916	-0.413283	0.0786938	0.224824	ENSDARG00000055381	353	FALSE	FALSE	464	0.0246595	0.0243603	FALSE	0.028346	0.0696482	0.222316
ttc19	1.75766	-1.36371	0.0789678	0.22537	ENSDARG00000074435	35	FALSE	FALSE	43	0.00217733	0.00217496	FALSE	0.00293761	0.0877258	0.332728
glt8d1	1.75613	-1.07112	0.0792221	0.225773	ENSDARG00000040157	53	FALSE	FALSE	65	0.00329131	0.0032859	FALSE	0.00369865	-0.0821663	-0.704915
rbbp5	1.7561	-0.761902	0.0792252	0.225773	ENSDARG00000042147	112	FALSE	FALSE	146	0.00754469	0.00751637	FALSE	0.00831652	-0.022071	-0.337873
spryd4	1.75537	-0.640216	0.0793454	0.22605	ENSDARG00000023309	153	FALSE	FALSE	191	0.00982328	0.00977535	FALSE	0.0112098	0.00165998	-0.192933
pde3b	1.75504	-0.430604	0.0793939	0.226121	ENSDARG00000062190	307	FALSE	FALSE	411	0.0213175	0.0210935	FALSE	0.0244006	0.0243195	-0.0545359
pcmt	1.75469	-0.46117	0.0794582	0.226238	ENSDARG00000015201	296	FALSE	FALSE	389	0.0205074	0.0202999	FALSE	0.0207096	-0.0258427	-0.360909
pgam1b	1.75384	-0.445551	0.0796014	0.226447	ENSDARG00000014068	298	FALSE	FALSE	382	0.0196972	0.0195057	FALSE	0.0228846	0.0210519	-0.0744934
si:ch211-126j24.1	1.75315	-0.787263	0.0797275	0.2267	ENSDARG00000098644	97	FALSE	FALSE	130	0.00658261	0.00656104	FALSE	0.00703729	-0.03302	-0.404746
cat	1.75287	-0.476324	0.0797706	0.226729	ENSDARG00000104702	269	FALSE	FALSE	353	0.0185326	0.0183629	FALSE	0.0212911	0.058636	0.155058
vcp	1.75207	-0.197218	0.0799016	0.227035	ENSDARG00000020008	1494	FALSE	FALSE	1980	0.111904	0.106074	FALSE	0.11558	0.00769519	-0.156072
igfbp3	1.74927	-0.939633	0.080397	0.228175	ENSDARG00000099144	66	FALSE	FALSE	102	0.00516482	0.00515153	FALSE	0.0050105	0.000871612	-0.197748
caskin1	1.74702	-0.95337	0.080791	0.228998	ENSDARG00000046107	74	FALSE	FALSE	91	0.00460783	0.00459724	FALSE	0.00564359	0.0563245	0.14094
mtss1	1.74688	-0.593	0.0808049	0.228998	ENSDARG00000059604	171	FALSE	FALSE	206	0.0107854	0.0107276	FALSE	0.0125395	0.0127198	-0.125383
tubb2b	1.74672	-0.215155	0.0808263	0.228998	ENSDARG00000098591	1299	FALSE	FALSE	1646	0.0985873	0.094025	FALSE	0.104031	0.0936502	0.368912
ENSDARG00000105209	1.74655	-0.699505	0.0808687	0.229045	ENSDARG00000105209	137	FALSE	FALSE	180	0.00926629	0.00922362	FALSE	0.00973298	-0.00256296	-0.218725
ube2d3	1.74627	-0.488872	0.0809114	0.229052	ENSDARG00000038473	272	FALSE	FALSE	341	0.0176718	0.0175175	FALSE	0.0188791	-0.039794	-0.446119
si:dkey-74k8.3	1.74554	-1.11326	0.0810483	0.229325	ENSDARG00000104028	50	FALSE	FALSE	68	0.00349385	0.00348776	FALSE	0.00373689	0.0321628	-0.00663158
tbc1d23	1.74541	-0.5732	0.0810618	0.229325	ENSDARG00000044357	191	FALSE	FALSE	257	0.0133678	0.0132792	FALSE	0.0144759	0.01992	-0.0814064
ethe1	1.74365	-0.817534	0.0813727	0.229936	ENSDARG00000005713	95	FALSE	FALSE	124	0.00638007	0.0063598	FALSE	0.00754913	0.139947	0.651679
hif1an	1.74296	-0.527749	0.0814893	0.230132	ENSDARG00000031915	231	FALSE	FALSE	281	0.0146843	0.0145775	FALSE	0.0175834	0.0619506	0.175302
prpf31	1.74229	-0.68911	0.0816075	0.230332	ENSDARG00000095904	129	FALSE	FALSE	171	0.00875994	0.00872179	FALSE	0.00979807	0.0203627	-0.0787025
olfml3a	1.7421	-0.859467	0.0816483	0.23038	ENSDARG00000061852	97	FALSE	FALSE	120	0.00617753	0.00615852	FALSE	0.00681287	0.00181915	-0.19196
fbxo5	1.73877	-1.1306	0.08223	0.231752	ENSDARG00000039020	44	FALSE	FALSE	64	0.00324067	0.00323543	FALSE	0.00347932	0.0559167	0.138449
cmc4	1.73842	-1.07988	0.082294	0.231865	ENSDARG00000100774	51	FALSE	FALSE	70	0.00354448	0.00353822	FALSE	0.00374753	-0.0479834	-0.496137
si:ch211-89o9.6	1.73579	-1.32249	0.0827597	0.232974	ENSDARG00000075639	34	FALSE	FALSE	39	0.00197478	0.00197284	FALSE	0.00241746	-0.0231861	-0.344684
fundc1	1.73579	-0.445642	0.0827455	0.232974	ENSDARG00000040822	290	FALSE	FALSE	372	0.0191402	0.0189593	FALSE	0.0212993	-0.0284476	-0.37682
gnas	1.73474	-1.27239	0.0829444	0.23325	ENSDARG00000043094	36	FALSE	FALSE	53	0.00268368	0.00268009	FALSE	0.00265444	0.00481924	-0.173637
ccna2	1.73464	-0.731414	0.0829585	0.23325	ENSDARG00000011094	129	FALSE	FALSE	155	0.00845612	0.00842057	FALSE	0.0088732	0.0428224	0.0584733
lmo4a	1.73364	-0.577054	0.0831294	0.233406	ENSDARG00000013853	178	FALSE	FALSE	248	0.0129627	0.0128794	FALSE	0.0139806	0.0358958	0.016168
e2f3	1.73297	-1.08109	0.0832605	0.233707	ENSDARG00000070463	52	FALSE	FALSE	71	0.00359512	0.00358867	FALSE	0.00434394	0.0439301	0.0652388
rbm33a	1.73267	-0.825184	0.0833056	0.233761	ENSDARG00000068562	84	FALSE	FALSE	118	0.00607626	0.00605787	FALSE	0.00667083	0.0264605	-0.0414594
kansl1b	1.73252	-0.466183	0.083328	0.233761	ENSDARG00000088238	271	FALSE	FALSE	351	0.0180262	0.0178657	FALSE	0.0202246	-0.0155171	-0.297844
gpatch8	1.73225	-0.391885	0.0833709	0.233814	ENSDARG00000059768	365	FALSE	FALSE	521	0.0271913	0.0268281	FALSE	0.027524	0.0444621	0.0684881
cnot3a	1.73155	-0.691864	0.0835052	0.234123	ENSDARG00000007135	131	FALSE	FALSE	172	0.00875994	0.00872179	FALSE	0.00971757	0.0399034	0.040645
tjp1b	1.73119	-0.429127	0.0835619	0.234215	ENSDARG00000079374	312	FALSE	FALSE	438	0.0228366	0.0225797	FALSE	0.0239398	0.0342221	0.00594591
acsl4a	1.73003	-0.515299	0.0837734	0.234604	ENSDARG00000004078	226	FALSE	FALSE	278	0.0145324	0.0144278	FALSE	0.0174297	0.0191231	-0.0862736
lfng	1.7271	-0.295323	0.0842891	0.235641	ENSDARG00000037879	615	FALSE	FALSE	878	0.049319	0.0481413	FALSE	0.0550848	0.210157	1.0805
nelfa	1.72658	-0.636431	0.084392	0.235793	ENSDARG00000061411	140	FALSE	FALSE	218	0.0111398	0.0110782	FALSE	0.0117093	0.0999962	0.407672
rbl2	1.72508	-0.725034	0.0846661	0.236423	ENSDARG00000045636	119	FALSE	FALSE	156	0.00815231	0.00811926	FALSE	0.00904768	0.0374509	0.0256662
nr3c1	1.72278	-0.386833	0.0850715	0.237281	ENSDARG00000025032	377	FALSE	FALSE	524	0.0273938	0.0270253	FALSE	0.0298478	0.0453804	0.0740969
kifbp	1.72205	-0.793473	0.0852129	0.23754	ENSDARG00000062053	96	FALSE	FALSE	120	0.00622816	0.00620885	FALSE	0.00640663	-0.0990086	-0.807782
lcn15	1.72185	-1.43401	0.0852622	0.237551	ENSDARG00000067851	33	FALSE	FALSE	36	0.00192415	0.0019223	FALSE	0.00214088	-0.0918371	-0.763981
aak1b	1.7187	-0.925905	0.0858273	0.238841	ENSDARG00000077686	82	FALSE	FALSE	103	0.00526609	0.00525227	FALSE	0.00556045	-0.00142156	-0.211754
ube2d4	1.71851	-1.06891	0.0858626	0.238871	ENSDARG00000015057	56	FALSE	FALSE	83	0.00420274	0.00419394	FALSE	0.00387972	-0.0213938	-0.333737
smim13	1.71773	-0.485179	0.0859944	0.239169	ENSDARG00000089204	263	FALSE	FALSE	338	0.0176211	0.0174677	FALSE	0.0186126	-0.0232887	-0.345311
zgc:153631	1.71661	-0.855412	0.0862051	0.239625	ENSDARG00000068993	87	FALSE	FALSE	114	0.00582308	0.00580619	FALSE	0.00622374	0.0530718	0.121073
klf7b	1.71639	-0.464731	0.08624	0.239646	ENSDARG00000043821	288	FALSE	FALSE	362	0.0190389	0.01886	FALSE	0.0212724	-0.0130909	-0.283026
sgip1a	1.71596	-0.913101	0.0863224	0.239804	ENSDARG00000097897	64	FALSE	FALSE	90	0.00455719	0.00454684	FALSE	0.00513002	0.0248883	-0.0510619
rreb1b	1.71568	-0.727711	0.086371	0.239804	ENSDARG00000042652	109	FALSE	FALSE	146	0.00749405	0.00746611	FALSE	0.00830884	0.0306005	-0.0161739
phf6	1.71553	-1.22802	0.0864114	0.239848	ENSDARG00000004046	46	FALSE	FALSE	58	0.00293686	0.00293255	FALSE	0.00330799	-0.00326597	-0.223019
pycr1b	1.71472	-0.662499	0.0865454	0.240151	ENSDARG00000098639	129	FALSE	FALSE	164	0.00845612	0.00842057	FALSE	0.00943544	-0.0308392	-0.391427
alad	1.71445	-0.70787	0.086602	0.24024	ENSDARG00000100372	132	FALSE	FALSE	166	0.0085574	0.00852099	FALSE	0.00966026	0.0274802	-0.0352315
pik3r4	1.71247	-0.663838	0.086963	0.241103	ENSDARG00000060469	139	FALSE	FALSE	189	0.00972201	0.00967506	FALSE	0.0108893	0.0441537	0.0666048
rbm12	1.71184	-0.883602	0.0870802	0.24129	ENSDARG00000100636	78	FALSE	FALSE	110	0.00562054	0.0056048	FALSE	0.0052904	-0.0413788	-0.455799
crot	1.71074	-0.878785	0.0872817	0.241438	ENSDARG00000040352	72	FALSE	FALSE	97	0.00496228	0.00495001	FALSE	0.0052772	-0.0240597	-0.35002
prkg1b	1.7107	-0.817608	0.0872913	0.241438	ENSDARG00000031702	86	FALSE	FALSE	116	0.00597499	0.00595721	FALSE	0.00710721	0.0709267	0.230125
egln1b	1.7106	-0.681051	0.0873076	0.241438	ENSDARG00000004632	127	FALSE	FALSE	156	0.00815231	0.00811926	FALSE	0.00952165	-0.0092795	-0.259747
znf1035	1.70799	-0.563913	0.0877874	0.242558	ENSDARG00000042969	179	FALSE	FALSE	241	0.012507	0.0124294	FALSE	0.0139906	0.0561039	0.139592
oga	1.70685	-0.477417	0.0879972	0.242999	ENSDARG00000074686	260	FALSE	FALSE	359	0.0191402	0.0189593	FALSE	0.0206301	0.105254	0.439785
hdac8	1.70556	-0.719645	0.0882427	0.24347	ENSDARG00000003021	112	FALSE	FALSE	140	0.00724087	0.00721478	FALSE	0.00796004	-0.0380994	-0.435769
tmcc1b	1.70393	-0.643412	0.088546	0.244029	ENSDARG00000060954	144	FALSE	FALSE	193	0.00977265	0.0097252	FALSE	0.0113048	0.028635	-0.0281782
ssbp4	1.70253	-0.689403	0.0888097	0.24438	ENSDARG00000056483	132	FALSE	FALSE	174	0.00911439	0.0090731	FALSE	0.00889342	-0.0638062	-0.592777
esco1	1.70184	-1.14894	0.0889453	0.244644	ENSDARG00000077057	46	FALSE	FALSE	57	0.00303813	0.00303352	FALSE	0.00382251	0.164573	0.802082
BX294434.1	1.70158	-1.25737	0.0889938	0.244708	ENSDARG00000061272	36	FALSE	FALSE	41	0.00207605	0.0020739	FALSE	0.0025767	-0.0410363	-0.453707
rab43	1.7012	-0.619033	0.0890556	0.244808	ENSDARG00000059404	144	FALSE	FALSE	202	0.0102284	0.0101764	FALSE	0.0103011	-0.0673471	-0.614404
snip1	1.69607	-1.00148	0.090031	0.247116	ENSDARG00000087528	61	FALSE	FALSE	88	0.00460783	0.00459724	FALSE	0.00437272	0.00371656	-0.180372
dlg3	1.69548	-0.950615	0.0901398	0.247116	ENSDARG00000076796	62	FALSE	FALSE	82	0.00425338	0.00424436	FALSE	0.00421593	-0.0959583	-0.789152
eif4g1a	1.69546	-0.206556	0.0901298	0.247116	ENSDARG00000006200	1283	FALSE	FALSE	1667	0.0956504	0.0913482	FALSE	0.10537	0.0689956	0.218331
CR545476.1	1.69488	-0.979634	0.090255	0.247169	ENSDARG00000095078	57	FALSE	FALSE	79	0.00410147	0.00409309	FALSE	0.00480536	0.0642671	0.189451
gorasp2	1.69461	-0.402996	0.090296	0.247169	ENSDARG00000015126	366	FALSE	FALSE	451	0.0238999	0.0236188	FALSE	0.0251953	-0.0339368	-0.410346
camk2g2	1.69175	-0.505871	0.0908438	0.248458	ENSDARG00000056206	229	FALSE	FALSE	299	0.0156464	0.0155252	FALSE	0.017695	0.0579949	0.151142
rhpn2	1.69152	-0.510178	0.0908872	0.248468	ENSDARG00000014577	233	FALSE	FALSE	314	0.016811	0.0166712	FALSE	0.0169842	0.0397254	0.0395582
inhbb	1.69046	-1.40617	0.0911053	0.248893	ENSDARG00000040777	31	FALSE	FALSE	43	0.00222796	0.00222548	FALSE	0.00266253	0.127614	0.576351
ywhah	1.68691	-0.317281	0.0917643	0.250552	ENSDARG00000005560	560	FALSE	FALSE	698	0.0381285	0.0374196	FALSE	0.0406377	-0.00350681	-0.22449
sdr39u1	1.68504	-1.0218	0.0921423	0.251302	ENSDARG00000099617	62	FALSE	FALSE	79	0.00405084	0.00404266	FALSE	0.00501441	0.105048	0.438523
ntd5	1.68425	-0.843522	0.092287	0.251555	ENSDARG00000040944	79	FALSE	FALSE	106	0.00577244	0.00575585	FALSE	0.00585536	0.0515647	0.111868
rtca	1.68382	-0.35341	0.0923619	0.251689	ENSDARG00000002215	440	FALSE	FALSE	591	0.0310395	0.0305676	FALSE	0.0338796	0.013524	-0.120471
pex13	1.68286	-1.05408	0.092562	0.252163	ENSDARG00000071037	51	FALSE	FALSE	64	0.00339258	0.00338683	FALSE	0.00420835	0.0835514	0.307232
hivep3b	1.68135	-0.839624	0.0928506	0.252595	ENSDARG00000037154	84	FALSE	FALSE	109	0.0055699	0.00555445	FALSE	0.0057783	-0.0440986	-0.47241
txn2	1.68015	-0.388484	0.093074	0.253061	ENSDARG00000034777	369	FALSE	FALSE	457	0.0236468	0.0233715	FALSE	0.0266854	-0.0280457	-0.374365
lpin1	1.6793	-0.874756	0.0932468	0.253389	ENSDARG00000020239	67	FALSE	FALSE	98	0.00506355	0.00505077	FALSE	0.00511888	-0.0137366	-0.28697
MCUR1	1.67896	-0.733914	0.0933118	0.253424	ENSDARG00000016964	99	FALSE	FALSE	139	0.0071396	0.00711424	FALSE	0.00727118	0.00315398	-0.183808
eef2k	1.67804	-0.480703	0.0934868	0.253802	ENSDARG00000035835	249	FALSE	FALSE	332	0.0174186	0.0172686	FALSE	0.0189793	0.0694268	0.220964
wbp11	1.67797	-0.638219	0.0935032	0.253802	ENSDARG00000101411	138	FALSE	FALSE	186	0.00951947	0.00947444	FALSE	0.00982633	-0.000527908	-0.206295
si:ch211-281l24.3	1.67768	-0.40433	0.0935544	0.253852	ENSDARG00000068637	325	FALSE	FALSE	457	0.0236468	0.0233715	FALSE	0.0256878	0.0283831	-0.029717
pafah1b1b	1.67732	-0.386101	0.093626	0.253852	ENSDARG00000026595	379	FALSE	FALSE	490	0.0255709	0.0252494	FALSE	0.0285411	0.0307293	-0.0153869
zgc:158803	1.67564	-0.459359	0.0939542	0.254599	ENSDARG00000019765	253	FALSE	FALSE	342	0.0176718	0.0175175	FALSE	0.0195274	0.0228703	-0.0633874
mthfd2	1.6731	-0.40618	0.0944538	0.255882	ENSDARG00000098646	327	FALSE	FALSE	405	0.0211656	0.0209447	FALSE	0.0247799	0.00353436	-0.181484
cmc2	1.67261	-0.50554	0.094554	0.25594	ENSDARG00000043635	229	FALSE	FALSE	306	0.0161021	0.0159738	FALSE	0.0163233	-0.00776775	-0.250514
gas1a	1.67257	-0.487873	0.0945617	0.25594	ENSDARG00000077298	241	FALSE	FALSE	318	0.0169629	0.0168206	FALSE	0.0178848	-0.00601397	-0.239802
bag6	1.67202	-0.445774	0.0946703	0.25604	ENSDARG00000075892	300	FALSE	FALSE	368	0.0194947	0.0193071	FALSE	0.0233178	0.0749534	0.254719
fus	1.6711	-0.378846	0.0948508	0.256314	ENSDARG00000037968	404	FALSE	FALSE	544	0.028609	0.0282074	FALSE	0.0310119	0.041412	0.0498592
tm9sf1	1.67081	-0.534359	0.0949114	0.256406	ENSDARG00000022970	204	FALSE	FALSE	267	0.0137728	0.0136789	FALSE	0.0150671	0.0168783	-0.0999841
kdm4b	1.66972	-0.652088	0.0951294	0.256923	ENSDARG00000099675	145	FALSE	FALSE	195	0.00997519	0.00992576	FALSE	0.0101574	-0.023155	-0.344494
sos2	1.66921	-0.782331	0.0952336	0.25707	ENSDARG00000060506	94	FALSE	FALSE	119	0.00617753	0.00615852	FALSE	0.0079536	0.0777709	0.271927
zeb2b	1.66919	-0.851175	0.0952366	0.25707	ENSDARG00000078416	79	FALSE	FALSE	99	0.00511418	0.00510115	FALSE	0.00594635	0.00546884	-0.169669
cpsf1	1.66793	-0.587604	0.0954827	0.257448	ENSDARG00000034178	170	FALSE	FALSE	218	0.0111904	0.0111283	FALSE	0.0121967	-0.0109705	-0.270075
si:ch211-270g19.5	1.66741	-0.828855	0.0955863	0.257566	ENSDARG00000097256	77	FALSE	FALSE	120	0.0062788	0.00625917	FALSE	0.006296	0.147994	0.700828
nrarpa	1.66469	-0.352173	0.0961208	0.258367	ENSDARG00000091419	447	FALSE	FALSE	601	0.0322548	0.0317455	FALSE	0.0362919	0.11892	0.523254
hspa12b	1.6646	-0.68857	0.0961426	0.258367	ENSDARG00000030307	107	FALSE	FALSE	157	0.00820295	0.00816949	FALSE	0.00883741	0.0510062	0.108457
robo3	1.66372	-0.805536	0.0963243	0.258783	ENSDARG00000005645	92	FALSE	FALSE	118	0.00617753	0.00615852	FALSE	0.00642511	0.00126307	-0.195357
si:ch211-113e8.11	1.66296	-1.31828	0.0964798	0.259036	ENSDARG00000076585	30	FALSE	FALSE	40	0.00202542	0.00202337	FALSE	0.00212661	-0.045785	-0.48271
pgm2l1	1.66259	-1.07108	0.0965588	0.259036	ENSDARG00000014704	56	FALSE	FALSE	74	0.00374703	0.00374002	FALSE	0.00365867	-0.116562	-0.914991
phf2	1.66242	-0.636215	0.096581	0.259036	ENSDARG00000018691	139	FALSE	FALSE	178	0.00916502	0.00912328	FALSE	0.0101102	-0.0323619	-0.400726
zfp36l2	1.662	-0.327936	0.0966561	0.259045	ENSDARG00000021806	480	FALSE	FALSE	629	0.0339764	0.033412	FALSE	0.0384996	0.0875214	0.33148
sf3a3	1.66183	-0.507174	0.0966989	0.259045	ENSDARG00000100114	232	FALSE	FALSE	290	0.0150894	0.0149767	FALSE	0.0168297	0.0440756	0.0661275
ccnc	1.66068	-0.773482	0.0969333	0.259415	ENSDARG00000009607	93	FALSE	FALSE	124	0.0062788	0.00625917	FALSE	0.0071691	0.034508	0.0076921
mrps25	1.66042	-0.340154	0.0969757	0.259457	ENSDARG00000041306	478	FALSE	FALSE	590	0.0311408	0.0306658	FALSE	0.0331021	-0.0654279	-0.602683
ankrd28b	1.65949	-0.540858	0.0971675	0.259817	ENSDARG00000009023	194	FALSE	FALSE	261	0.0135703	0.0134791	FALSE	0.0145123	0.0383519	0.031169
sipa1l2	1.65756	-0.551897	0.0975553	0.260565	ENSDARG00000061640	180	FALSE	FALSE	220	0.0114436	0.0113786	FALSE	0.0130013	0.00446191	-0.175819
id1	1.65715	-0.28253	0.097631	0.260636	ENSDARG00000040764	641	FALSE	FALSE	891	0.0526103	0.051273	FALSE	0.0573149	0.311377	1.69871
cbx4	1.65657	-1.18867	0.0977671	0.260927	ENSDARG00000099441	39	FALSE	FALSE	48	0.00248114	0.00247807	FALSE	0.00294851	0.0127358	-0.125285
grb2b	1.65437	-0.268285	0.0981956	0.261927	ENSDARG00000038059	700	FALSE	FALSE	978	0.0524584	0.0511287	FALSE	0.0584197	0.0801736	0.286602
nktr	1.65406	-0.573028	0.0982655	0.26197	ENSDARG00000059097	163	FALSE	FALSE	218	0.0112917	0.0112284	FALSE	0.0125569	0.0352808	0.012412
slc2a13b	1.65082	-0.854509	0.0989309	0.26331	ENSDARG00000076899	74	FALSE	FALSE	97	0.00501291	0.00500039	FALSE	0.00552806	0.0116556	-0.131883
si:dkeyp-44a8.2	1.64969	-0.29402	0.0991504	0.263655	ENSDARG00000092493	603	FALSE	FALSE	811	0.0427363	0.0418484	FALSE	0.0470174	0.0324751	-0.00472456
zgc:172145	1.64924	-0.710753	0.0992542	0.263769	ENSDARG00000045586	118	FALSE	FALSE	151	0.00779786	0.00776762	FALSE	0.00860005	0.0449818	0.0716625
ppm1bb	1.64902	-0.512653	0.0992936	0.263769	ENSDARG00000011496	210	FALSE	FALSE	278	0.0142792	0.0141782	FALSE	0.0156288	-0.0122705	-0.278015
pgrmc2	1.64801	-0.437357	0.0995009	0.264247	ENSDARG00000030237	296	FALSE	FALSE	373	0.0193428	0.0191581	FALSE	0.0229197	0.0596001	0.160946
stx6	1.64757	-0.627035	0.0995949	0.264353	ENSDARG00000042742	138	FALSE	FALSE	174	0.00886121	0.00882218	FALSE	0.0101272	-0.0337059	-0.408935
dmxl2	1.64574	-0.788361	0.0999712	0.265017	ENSDARG00000091293	83	FALSE	FALSE	112	0.00567117	0.00565515	FALSE	0.00704115	0.104849	0.437314
cuedc2	1.64569	-1.34317	0.0999945	0.265017	ENSDARG00000039365	35	FALSE	FALSE	41	0.00207605	0.0020739	FALSE	0.00267145	0.0839897	0.309909
lig3	1.64556	-0.774174	0.100009	0.265017	ENSDARG00000052553	90	FALSE	FALSE	119	0.00612689	0.0061082	FALSE	0.0067837	0.00884113	-0.149073
arhgap12b	1.64462	-0.930808	0.100202	0.265269	ENSDARG00000026482	58	FALSE	FALSE	75	0.0038483	0.00384091	FALSE	0.00444454	0.0474245	0.0865817
zwilch	1.64123	-1.22731	0.100914	0.266759	ENSDARG00000057100	38	FALSE	FALSE	45	0.0024305	0.00242755	FALSE	0.00291207	0.0660754	0.200495
SSBP4	1.64092	-0.71095	0.100971	0.266766	ENSDARG00000056490	114	FALSE	FALSE	165	0.00835485	0.00832014	FALSE	0.00805118	-0.0391663	-0.442285
oxsr1b	1.63971	-0.788484	0.10122	0.267278	ENSDARG00000027500	83	FALSE	FALSE	115	0.00582308	0.00580619	FALSE	0.0069064	0.0885402	0.337702
sfrp5	1.6379	-0.503516	0.101589	0.267939	ENSDARG00000039041	186	FALSE	FALSE	270	0.0142792	0.0141782	FALSE	0.0174448	0.188451	0.947926
tmem119b	1.63761	-0.566297	0.101656	0.267993	ENSDARG00000068036	179	FALSE	FALSE	214	0.0115449	0.0114788	FALSE	0.0117454	-0.0851927	-0.723399
sema6d	1.63556	-0.732064	0.102086	0.269053	ENSDARG00000002748	102	FALSE	FALSE	138	0.00719024	0.00716451	FALSE	0.00739343	0.00730699	-0.158443
plk2b	1.63355	-0.383619	0.102501	0.26956	ENSDARG00000019130	350	FALSE	FALSE	484	0.0266849	0.0263351	FALSE	0.02952	0.111169	0.47591
c1qbp	1.6331	-0.224928	0.102592	0.26958	ENSDARG00000039887	1011	FALSE	FALSE	1248	0.0705352	0.0681587	FALSE	0.0761328	0.0174148	-0.0967076
sft2d1	1.6298	-0.452111	0.103293	0.271203	ENSDARG00000007362	260	FALSE	FALSE	322	0.0167603	0.0166214	FALSE	0.0197614	0.0162777	-0.103653
map7d1a	1.62931	-0.580236	0.103401	0.271218	ENSDARG00000098802	170	FALSE	FALSE	215	0.0109373	0.0108779	FALSE	0.0116381	-0.0520305	-0.520855
spry2	1.62917	-0.75848	0.103432	0.271218	ENSDARG00000078308	92	FALSE	FALSE	131	0.00693706	0.00691311	FALSE	0.00830586	0.17802	0.884215
cbx7a	1.62752	-0.300539	0.103772	0.271948	ENSDARG00000038025	580	FALSE	FALSE	705	0.0390906	0.0383459	FALSE	0.0448309	0.0506345	0.106187
tnfaip2b	1.62667	-0.90104	0.103966	0.272316	ENSDARG00000058160	67	FALSE	FALSE	101	0.005418	0.00540337	FALSE	0.0053468	0.0378212	0.0279278
fahd2a	1.62602	-0.517551	0.104097	0.272431	ENSDARG00000103759	198	FALSE	FALSE	253	0.0129627	0.0128794	FALSE	0.0152893	-0.0129439	-0.282128
ctdspl2b	1.62498	-0.527696	0.104317	0.272832	ENSDARG00000060586	194	FALSE	FALSE	254	0.013064	0.0129794	FALSE	0.0141083	-0.00439864	-0.229937
tmed8	1.62446	-0.703354	0.104433	0.273017	ENSDARG00000052390	108	FALSE	FALSE	142	0.00719024	0.00716451	FALSE	0.00846	0.00921046	-0.146817
eps15l1a	1.62407	-1.16857	0.104519	0.273085	ENSDARG00000042670	37	FALSE	FALSE	58	0.00293686	0.00293255	FALSE	0.00294206	0.0954836	0.38011
btg1	1.61812	-0.13333	0.105773	0.275113	ENSDARG00000027249	2514	FALSE	FALSE	3433	0.212517	0.192698	TRUE	0.220539	0.138794	0.644637
isca2	1.61738	-0.446203	0.105942	0.275404	ENSDARG00000038154	236	FALSE	FALSE	324	0.0166591	0.0165218	FALSE	0.0181105	-0.0125192	-0.279534
arhgef12a	1.6161	-0.792277	0.106229	0.275853	ENSDARG00000030532	86	FALSE	FALSE	117	0.00602562	0.00600754	FALSE	0.00607187	-0.0162892	-0.30256
itga2.3	1.61572	-0.771012	0.106307	0.275853	ENSDARG00000086838	81	FALSE	FALSE	116	0.00638007	0.0063598	FALSE	0.00686694	0.195166	0.988935
crk	1.61546	-0.406639	0.106356	0.275853	ENSDARG00000055635	296	FALSE	FALSE	383	0.0197478	0.0195554	FALSE	0.0224602	0.0297264	-0.0215123
FP243383.1	1.61546	-0.821602	0.10637	0.275853	ENSDARG00000103528	88	FALSE	FALSE	110	0.00572181	0.0057055	FALSE	0.00577791	-0.0390317	-0.441463
ksr1b	1.61516	-0.711988	0.106432	0.275939	ENSDARG00000030933	109	FALSE	FALSE	144	0.00754469	0.00751637	FALSE	0.00845924	0.11036	0.470973
cse1l	1.61267	-0.509859	0.106967	0.277177	ENSDARG00000006963	204	FALSE	FALSE	245	0.0126589	0.0125794	FALSE	0.0150629	0.0457569	0.0763966
qsox1	1.61234	-1.04919	0.107049	0.27722	ENSDARG00000039459	50	FALSE	FALSE	58	0.00293686	0.00293255	FALSE	0.00346272	-0.0778023	-0.678261
uqcr10	1.6122	-0.090789	0.10706	0.27722	ENSDARG00000104517	5222	FALSE	FALSE	7263	0.585599	0.460962	FALSE	0.485259	0.0989798	-0.86863
mpi	1.61126	-1.10315	0.107281	0.27722	ENSDARG00000030786	41	FALSE	FALSE	58	0.00293686	0.00293255	FALSE	0.00344454	0.117435	0.514181
si:ch1073-174d20.2	1.61116	-0.823756	0.107297	0.27722	ENSDARG00000079651	67	FALSE	FALSE	90	0.00465846	0.00464765	FALSE	0.00513184	0.0637315	0.186179
dmac2l	1.61086	-0.836507	0.107367	0.277252	ENSDARG00000012072	75	FALSE	FALSE	103	0.00526609	0.00525227	FALSE	0.00558182	0.023787	-0.0577885
cdc42bpb	1.61085	-0.336169	0.10736	0.277252	ENSDARG00000019383	472	FALSE	FALSE	632	0.0337739	0.033216	FALSE	0.0346788	-0.00585598	-0.238837
cox10	1.61053	-0.613456	0.107435	0.277354	ENSDARG00000034309	142	FALSE	FALSE	200	0.0102284	0.0101764	FALSE	0.010508	0.0063785	-0.164113
mcm3	1.60967	-0.623269	0.107626	0.277674	ENSDARG00000024204	146	FALSE	FALSE	187	0.00987392	0.00982549	FALSE	0.0109435	0.00727313	-0.158649
sdhaf4	1.60954	-0.365461	0.107645	0.277674	ENSDARG00000039390	380	FALSE	FALSE	518	0.0269381	0.0265816	FALSE	0.02907	0.0218408	-0.0696749
tle2a	1.60908	-1.12559	0.107761	0.277875	ENSDARG00000042484	40	FALSE	FALSE	61	0.00308876	0.003084	FALSE	0.00339149	0.102253	0.421454
mylipb	1.60831	-1.30375	0.107932	0.278195	ENSDARG00000055118	32	FALSE	FALSE	40	0.00207605	0.0020739	FALSE	0.00239091	0.00144576	-0.194241
slc25a18	1.60669	-1.03128	0.108284	0.278954	ENSDARG00000070717	51	FALSE	FALSE	74	0.00379766	0.00379047	FALSE	0.0042647	0.168983	0.829017
CR759843.2	1.60229	-0.896168	0.109247	0.28121	ENSDARG00000114030	59	FALSE	FALSE	79	0.00405084	0.00404266	FALSE	0.00489779	0.0487756	0.0948332
arrdc3a	1.60111	-0.201456	0.109494	0.281696	ENSDARG00000052690	1125	FALSE	FALSE	1600	0.0905869	0.086716	FALSE	0.0955987	0.117291	0.513305
CU914776.1	1.60021	-0.132402	0.109687	0.282045	ENSDARG00000095351	2461	FALSE	FALSE	3219	0.279001	0.24608	FALSE	0.257704	0.446636	0.0998698
anp32a	1.59974	-0.288377	0.109803	0.282192	ENSDARG00000006487	613	FALSE	FALSE	804	0.0426351	0.0417512	FALSE	0.0473766	0.0288834	-0.0266611
dnm1l	1.59902	-0.518243	0.109966	0.282463	ENSDARG00000015006	187	FALSE	FALSE	240	0.0123044	0.0122293	FALSE	0.0137784	-0.0152266	-0.29607
tollip	1.59531	-0.514598	0.110794	0.284064	ENSDARG00000098486	189	FALSE	FALSE	227	0.0116968	0.0116289	FALSE	0.0146541	0.0191289	-0.0862383
dbpb	1.5942	-0.974457	0.111048	0.284565	ENSDARG00000057652	50	FALSE	FALSE	77	0.00389893	0.00389135	FALSE	0.00407438	0.0606637	0.167442
alkbh4	1.59296	-1.32756	0.111335	0.285137	ENSDARG00000052247	30	FALSE	FALSE	35	0.00177224	0.00177067	FALSE	0.00215198	-0.0275495	-0.371334
ybx1	1.59274	-0.0707955	0.111359	0.285137	ENSDARG00000004757	7381	FALSE	FALSE	10509	1.10163	0.742711	FALSE	0.802574	0.236349	-0.590256
slc7a6os	1.59115	-0.596466	0.111726	0.286	ENSDARG00000010596	135	FALSE	FALSE	188	0.00962074	0.00957476	FALSE	0.0105638	0.0347857	0.00938784
smarca1	1.59042	-0.769775	0.111895	0.286282	ENSDARG00000012776	85	FALSE	FALSE	112	0.00567117	0.00565515	FALSE	0.00669733	0.0466337	0.0817514
lonp2	1.58785	-0.650391	0.112474	0.287083	ENSDARG00000101438	118	FALSE	FALSE	162	0.00850676	0.00847078	FALSE	0.00918133	0.0370136	0.0229952
akap13	1.58699	-0.319795	0.112661	0.287461	ENSDARG00000079994	487	FALSE	FALSE	679	0.0360525	0.0354178	FALSE	0.037747	0.0455461	0.0751086
si:dkey-17m8.1	1.58699	-1.11457	0.112682	0.287461	ENSDARG00000079530	48	FALSE	FALSE	72	0.00369639	0.00368957	FALSE	0.00387902	0.162902	0.79188
cryl1	1.58657	-0.567629	0.112761	0.287587	ENSDARG00000003675	155	FALSE	FALSE	196	0.00997519	0.00992576	FALSE	0.0116806	0.0191236	-0.0862705
cyp2v1	1.58647	-0.923434	0.112791	0.28759	ENSDARG00000018485	56	FALSE	FALSE	77	0.00394957	0.00394179	FALSE	0.00452046	0.0322005	-0.0064015
lars1b	1.58624	-0.519157	0.112837	0.287632	ENSDARG00000019280	191	FALSE	FALSE	236	0.0121525	0.0120793	FALSE	0.0138653	-0.0313123	-0.394316
morc2	1.58596	-0.621148	0.112901	0.287644	ENSDARG00000028539	130	FALSE	FALSE	178	0.00921566	0.00917345	FALSE	0.00954136	-0.0175714	-0.310391
mettl1	1.58495	-0.814657	0.113137	0.287984	ENSDARG00000076518	87	FALSE	FALSE	109	0.00562054	0.0056048	FALSE	0.00570164	-0.0407712	-0.452088
tspan12	1.58436	-0.991012	0.11327	0.288205	ENSDARG00000032389	48	FALSE	FALSE	76	0.0038483	0.00384091	FALSE	0.00412322	0.0955806	0.380703
becn1	1.584	-0.612953	0.113345	0.288319	ENSDARG00000079128	125	FALSE	FALSE	163	0.00825358	0.00821971	FALSE	0.00972854	0.0241595	-0.0555129
birc2	1.58293	-0.261502	0.113582	0.288708	ENSDARG00000044619	708	FALSE	FALSE	916	0.0490151	0.0478518	FALSE	0.0535918	0.00474633	-0.174082
akap9	1.58203	-0.951894	0.113803	0.289123	ENSDARG00000079610	60	FALSE	FALSE	75	0.00379766	0.00379047	FALSE	0.00424955	-0.0066896	-0.243929
recql	1.58107	-1.04799	0.114022	0.289512	ENSDARG00000007175	47	FALSE	FALSE	66	0.00334194	0.00333637	FALSE	0.00322685	-0.0199798	-0.325101
pex14	1.58031	-0.592864	0.114186	0.289776	ENSDARG00000028322	134	FALSE	FALSE	186	0.00951947	0.00947444	FALSE	0.00977828	-0.0447981	-0.476683
tspan9b	1.57965	-0.811718	0.114347	0.289957	ENSDARG00000045706	83	FALSE	FALSE	124	0.00632943	0.00630949	FALSE	0.00610322	-0.00453921	-0.230795
ccnt2b	1.5794	-0.503481	0.114399	0.289985	ENSDARG00000036510	212	FALSE	FALSE	278	0.0143298	0.0142281	FALSE	0.0152111	-0.0109772	-0.270116
galnt7	1.57856	-0.31476	0.114583	0.290178	ENSDARG00000057303	487	FALSE	FALSE	713	0.0380779	0.0373708	FALSE	0.0401628	0.0902289	0.348016
txlng	1.57769	-0.876229	0.114794	0.290636	ENSDARG00000001969	65	FALSE	FALSE	90	0.00460783	0.00459724	FALSE	0.00553153	0.10736	0.452645
ect2	1.57621	-1.37801	0.115146	0.291301	ENSDARG00000007278	31	FALSE	FALSE	38	0.00197478	0.00197284	FALSE	0.00194836	-0.100211	-0.815126
gpx3	1.57561	-1.21685	0.115278	0.291512	ENSDARG00000043342	32	FALSE	FALSE	51	0.00263304	0.00262958	FALSE	0.00300332	0.226156	1.17821
xpo1b	1.57548	-0.510975	0.115294	0.291512	ENSDARG00000063229	181	FALSE	FALSE	226	0.0115955	0.0115288	FALSE	0.0145393	0.105157	0.439191
ehmt1a	1.57517	-0.736213	0.115374	0.291572	ENSDARG00000068157	91	FALSE	FALSE	109	0.0055699	0.00555445	FALSE	0.00707944	0.0237108	-0.0582536
pak1	1.57452	-0.547981	0.115517	0.291782	ENSDARG00000103959	165	FALSE	FALSE	198	0.010279	0.0102265	FALSE	0.0107364	-0.0984312	-0.804255
agla	1.57437	-0.456965	0.11555	0.291788	ENSDARG00000103811	220	FALSE	FALSE	293	0.0152413	0.0151263	FALSE	0.0176988	0.0486877	0.0942966
CABZ01072309.2	1.57361	-1.12388	0.115736	0.292107	ENSDARG00000117646	33	FALSE	FALSE	72	0.00364575	0.00363912	FALSE	0.0029195	0.0567686	0.143652
metrn	1.5728	-0.686677	0.115919	0.292493	ENSDARG00000030367	98	FALSE	FALSE	129	0.00658261	0.00656104	FALSE	0.00855596	0.102787	0.424715
stag2a	1.57212	-0.532609	0.116073	0.29273	ENSDARG00000011783	170	FALSE	FALSE	228	0.0117981	0.011729	FALSE	0.012728	0.0358225	0.0157203
kcnj14	1.5714	-1.19274	0.11625	0.293024	ENSDARG00000075914	31	FALSE	FALSE	63	0.00319003	0.00318496	FALSE	0.00259155	0.0344252	0.00718636
rbms1a	1.57014	-0.33865	0.116531	0.2934	ENSDARG00000074023	431	FALSE	FALSE	553	0.0292673	0.0288472	FALSE	0.0333659	0.027968	-0.0322522
taf8	1.56913	-0.706798	0.116774	0.293812	ENSDARG00000026806	105	FALSE	FALSE	126	0.00638007	0.0063598	FALSE	0.00764384	-0.00336962	-0.223652
dsc2l	1.56913	-0.396591	0.116766	0.293812	ENSDARG00000039677	315	FALSE	FALSE	400	0.0212163	0.0209943	FALSE	0.0237422	0.034214	0.00589623
pnpla6	1.5687	-0.531753	0.116869	0.293896	ENSDARG00000010773	166	FALSE	FALSE	224	0.0113423	0.0112785	FALSE	0.0130982	0.0029824	-0.184856
faf1	1.56789	-0.470624	0.117057	0.294295	ENSDARG00000022418	219	FALSE	FALSE	284	0.0144311	0.014328	FALSE	0.0164421	0.039161	0.0361105
zgc:161969	1.56724	-0.899285	0.117217	0.294619	ENSDARG00000041359	60	FALSE	FALSE	73	0.00374703	0.00374002	FALSE	0.00474839	0.0101465	-0.1411
trpt1	1.56686	-0.636432	0.117304	0.294761	ENSDARG00000037628	133	FALSE	FALSE	169	0.0085574	0.00852099	FALSE	0.00928247	-0.0578634	-0.556481
pou6f1	1.56648	-1.12819	0.117401	0.294931	ENSDARG00000011570	42	FALSE	FALSE	56	0.00283559	0.00283157	FALSE	0.00360397	0.110201	0.469996
zrsr2	1.56515	-0.933673	0.117707	0.295544	ENSDARG00000058448	58	FALSE	FALSE	69	0.00364575	0.00363912	FALSE	0.00422924	-0.0142544	-0.290132
serpine1	1.56445	-0.095774	0.117836	0.295792	ENSDARG00000056795	4195	FALSE	FALSE	5902	0.651881	0.501915	TRUE	0.555663	1.25496	1.18271
rtel1	1.56438	-1.36168	0.117897	0.295869	ENSDARG00000035074	30	FALSE	FALSE	42	0.00212669	0.00212443	FALSE	0.00244897	0.116496	0.508444
ddx54	1.56403	-0.580359	0.117964	0.295949	ENSDARG00000105286	157	FALSE	FALSE	203	0.0109879	0.010928	FALSE	0.0117898	0.0488818	0.0954822
sox6	1.56393	-0.643967	0.11799	0.295949	ENSDARG00000015536	123	FALSE	FALSE	170	0.00901311	0.00897274	FALSE	0.00932201	0.0498967	0.101681
znf318	1.56039	-0.467566	0.118819	0.297799	ENSDARG00000090054	223	FALSE	FALSE	313	0.0164565	0.0163226	FALSE	0.0180661	0.0975182	0.392537
sec14l1	1.55997	-0.572643	0.118917	0.297967	ENSDARG00000098821	138	FALSE	FALSE	175	0.00891184	0.00887237	FALSE	0.0111047	0.0532466	0.122141
ddx19	1.55963	-0.469903	0.118996	0.298013	ENSDARG00000005699	213	FALSE	FALSE	276	0.0143805	0.0142781	FALSE	0.0172179	0.0506551	0.106313
calm2a	1.55904	-0.205726	0.119131	0.298078	ENSDARG00000031427	1122	FALSE	FALSE	1449	0.0852195	0.0817823	FALSE	0.0885427	0.0616821	0.173662
AL840638.1	1.55825	-1.05596	0.119334	0.298396	ENSDARG00000098608	43	FALSE	FALSE	61	0.00324067	0.00323543	FALSE	0.00373402	0.153697	0.735658
tiparp	1.55804	-0.460488	0.119374	0.298421	ENSDARG00000061841	228	FALSE	FALSE	304	0.0157983	0.0156748	FALSE	0.0182159	0.0482958	0.0919032
arf2b	1.55564	-0.930888	0.119951	0.299707	ENSDARG00000056582	54	FALSE	FALSE	72	0.00379766	0.00379047	FALSE	0.00449808	0.0946745	0.375168
acad9	1.55346	-0.744498	0.120468	0.300922	ENSDARG00000055620	85	FALSE	FALSE	124	0.00632943	0.00630949	FALSE	0.00684205	0.0785242	0.276528
khdrbs1a	1.55212	-0.133356	0.120775	0.301457	ENSDARG00000052856	2498	FALSE	FALSE	3348	0.207302	0.188388	FALSE	0.209825	0.075043	0.255265
nos1apa	1.55169	-0.415725	0.120887	0.301621	ENSDARG00000078725	295	FALSE	FALSE	388	0.0202036	0.0200022	FALSE	0.0222597	0.0359685	0.0166119
edn1	1.55162	-0.705673	0.120907	0.301621	ENSDARG00000036912	94	FALSE	FALSE	140	0.00764596	0.00761687	FALSE	0.00877943	0.301748	1.6399
flcn	1.55129	-0.629585	0.120985	0.301669	ENSDARG00000062385	121	FALSE	FALSE	169	0.00881057	0.00877199	FALSE	0.00873745	-0.0147242	-0.293002
C5H9orf78	1.55011	-0.622671	0.12127	0.302149	ENSDARG00000002220	134	FALSE	FALSE	165	0.0085574	0.00852099	FALSE	0.00893316	-0.058991	-0.563368
efs	1.54988	-1.03248	0.121333	0.302228	ENSDARG00000088835	50	FALSE	FALSE	74	0.00379766	0.00379047	FALSE	0.00376491	-0.000150297	-0.203989
kdm5ba	1.54777	-0.39599	0.121828	0.303072	ENSDARG00000057093	307	FALSE	FALSE	414	0.0214188	0.0211926	FALSE	0.0228578	-0.00865846	-0.255954
cul3a	1.54716	-0.494038	0.121977	0.303209	ENSDARG00000038967	205	FALSE	FALSE	273	0.0141779	0.0140784	FALSE	0.0148757	0.0152245	-0.110085
kmt2e	1.54641	-0.450157	0.122156	0.303461	ENSDARG00000007523	236	FALSE	FALSE	312	0.0162034	0.0160735	FALSE	0.0191115	0.0712877	0.232329
kpna2	1.54484	-0.403175	0.122531	0.304198	ENSDARG00000038066	285	FALSE	FALSE	357	0.021672	0.0214405	FALSE	0.0225803	0.135236	0.622904
ppip5k1a	1.54467	-0.713495	0.122578	0.304236	ENSDARG00000076143	88	FALSE	FALSE	131	0.00683579	0.00681253	FALSE	0.00685532	0.0351933	0.0118775
ccnyl1	1.54398	-0.793064	0.12275	0.304586	ENSDARG00000099692	77	FALSE	FALSE	102	0.00531672	0.00530264	FALSE	0.00591359	0.0217703	-0.0701055
b3galt2	1.54357	-0.966149	0.122852	0.30476	ENSDARG00000102061	52	FALSE	FALSE	65	0.00334194	0.00333637	FALSE	0.00401814	0.0647708	0.192527
szrd1	1.54187	-0.405551	0.123254	0.305409	ENSDARG00000056338	280	FALSE	FALSE	391	0.0201529	0.0199525	FALSE	0.02077	-0.0208512	-0.330423
rbpja	1.54153	-0.702103	0.123344	0.305513	ENSDARG00000003398	101	FALSE	FALSE	128	0.00658261	0.00656104	FALSE	0.00775149	0.0566583	0.142978
crabp2a	1.54076	-0.576901	0.123531	0.305742	ENSDARG00000073978	158	FALSE	FALSE	192	0.0116462	0.0115789	FALSE	0.0108672	0.0114267	-0.133281
depdc1a	1.53997	-1.44206	0.123737	0.306018	ENSDARG00000018165	30	FALSE	FALSE	37	0.00187351	0.00187176	FALSE	0.00200178	0.0662897	0.201803
si:dkey-199f5.8	1.53927	-0.383609	0.123886	0.306308	ENSDARG00000018853	319	FALSE	FALSE	417	0.0216213	0.0213909	FALSE	0.0239796	0.0292145	-0.024639
rbm4.2	1.53739	-0.316825	0.124345	0.307288	ENSDARG00000055080	466	FALSE	FALSE	598	0.031394	0.0309113	FALSE	0.0362673	0.0211735	-0.0737504
arhgap27l	1.53726	-0.668177	0.124385	0.307307	ENSDARG00000061798	110	FALSE	FALSE	159	0.00815231	0.00811926	FALSE	0.00948276	0.184763	0.925396
si:dkey-21e2.8	1.53693	-1.27408	0.12448	0.307464	ENSDARG00000092532	40	FALSE	FALSE	59	0.00415211	0.00414351	FALSE	0.00416383	0.822104	4.81806
ftr90-2	1.53676	-1.0481	0.124513	0.307468	ENSDARG00000097679	43	FALSE	FALSE	48	0.0024305	0.00242755	FALSE	0.00318773	-0.0207679	-0.329914
2012-09-01	1.53448	-0.438358	0.12506	0.30827	ENSDARG00000019191	239	FALSE	FALSE	322	0.016811	0.0166712	FALSE	0.0192142	0.055698	0.137113
uggt2	1.53408	-0.483663	0.12516	0.308367	ENSDARG00000062089	211	FALSE	FALSE	252	0.0132159	0.0131293	FALSE	0.0150206	0.0216804	-0.0706548
mef2aa	1.53387	-0.476385	0.125214	0.308414	ENSDARG00000031756	213	FALSE	FALSE	286	0.0148868	0.0147771	FALSE	0.0167395	0.0579497	0.150866
tent2	1.53351	-0.9528	0.125311	0.308497	ENSDARG00000099679	55	FALSE	FALSE	68	0.00344321	0.0034373	FALSE	0.00433482	0.0339289	0.00415495
si:ch211-69g19.2	1.53275	-0.64206	0.125494	0.308706	ENSDARG00000070656	125	FALSE	FALSE	150	0.00845612	0.00842057	FALSE	0.0087962	-0.0150351	-0.294901
hnrnpub	1.53253	-0.25495	0.125537	0.308706	ENSDARG00000004735	710	FALSE	FALSE	902	0.0488632	0.0477069	FALSE	0.0544732	0.0382826	0.0307456
si:ch211-220f16.2	1.53154	-0.733881	0.125792	0.309055	ENSDARG00000007976	87	FALSE	FALSE	111	0.00572181	0.0057055	FALSE	0.00721449	0.055136	0.133681
arid1ab	1.52969	-0.584815	0.126248	0.30986	ENSDARG00000101891	142	FALSE	FALSE	187	0.00957011	0.0095246	FALSE	0.0104295	0.0131736	-0.122611
sh3pxd2aa	1.52871	-0.814275	0.126493	0.310305	ENSDARG00000060148	70	FALSE	FALSE	108	0.00551927	0.00550409	FALSE	0.00583645	0.082909	0.303308
srsf5b	1.52767	-0.375778	0.126741	0.310756	ENSDARG00000027734	315	FALSE	FALSE	429	0.0225834	0.0223322	FALSE	0.0251544	0.0807571	0.290166
clasrp	1.52583	-0.680445	0.127206	0.311751	ENSDARG00000061742	99	FALSE	FALSE	125	0.00638007	0.0063598	FALSE	0.00762339	0.0113248	-0.133903
pde7a	1.52411	-0.387684	0.12763	0.312542	ENSDARG00000045305	302	FALSE	FALSE	408	0.0210644	0.0208456	FALSE	0.0241212	0.0356371	0.0145878
FAT4	1.52287	-0.544506	0.127943	0.313152	ENSDARG00000105285	159	FALSE	FALSE	219	0.0112917	0.0112284	FALSE	0.0122257	0.00537968	-0.170214
prcc	1.52192	-0.937899	0.128189	0.313595	ENSDARG00000063252	52	FALSE	FALSE	67	0.00339258	0.00338683	FALSE	0.00409272	0.0151645	-0.110451
BX530091.1	1.52165	-0.27436	0.128239	0.313639	ENSDARG00000117416	584	FALSE	FALSE	731	0.0392931	0.0385408	FALSE	0.0444001	0.0316353	-0.00985361
nr1d2b	1.52112	-0.426263	0.128379	0.313815	ENSDARG00000009594	253	FALSE	FALSE	326	0.0170642	0.0169202	FALSE	0.0202662	0.0565927	0.142578
flrt2-1	1.52106	-0.620132	0.128398	0.313815	ENSDARG00000079355	118	FALSE	FALSE	153	0.00779786	0.00776762	FALSE	0.00929345	0.0467444	0.0824275
anks1b	1.52101	-0.408124	0.128408	0.313815	ENSDARG00000003512	286	FALSE	FALSE	407	0.0214694	0.0212422	FALSE	0.0238332	0.13691	0.633129
nfkb2	1.52082	-0.517891	0.128458	0.313823	ENSDARG00000038687	171	FALSE	FALSE	215	0.0110892	0.0110281	FALSE	0.0132351	0.0165631	-0.101909
BX323884.1	1.52056	-0.993217	0.128531	0.313823	ENSDARG00000091897	52	FALSE	FALSE	61	0.00308876	0.003084	FALSE	0.00349524	0.0127381	-0.125271
si:dkey-7n6.2	1.5184	-1.2962	0.129081	0.314983	ENSDARG00000094602	33	FALSE	FALSE	42	0.00212669	0.00212443	FALSE	0.00235014	0.0785785	0.27686
tubgcp5	1.51784	-0.788613	0.129209	0.315138	ENSDARG00000077442	71	FALSE	FALSE	87	0.00445592	0.00444602	FALSE	0.00541991	0.0102462	-0.140491
si:ch211-165d12.4	1.51718	-1.14472	0.129384	0.315485	ENSDARG00000079353	35	FALSE	FALSE	52	0.00268368	0.00268009	FALSE	0.00284012	0.0441936	0.066848
vps54	1.51689	-0.925771	0.129456	0.315503	ENSDARG00000102960	62	FALSE	FALSE	79	0.0040002	0.00399222	FALSE	0.00386121	-0.101467	-0.822798
zfpm2a	1.51641	-0.650451	0.129566	0.315691	ENSDARG00000040123	101	FALSE	FALSE	133	0.00673452	0.00671194	FALSE	0.00774214	0.0547755	0.131479
brd3b	1.51496	-0.496884	0.129934	0.31643	ENSDARG00000100129	185	FALSE	FALSE	248	0.0126589	0.0125794	FALSE	0.0143431	0.0214088	-0.0723138
slc37a1	1.5146	-0.914922	0.130035	0.316596	ENSDARG00000086103	59	FALSE	FALSE	77	0.00389893	0.00389135	FALSE	0.0045027	0.0310881	-0.0131958
CTBP1	1.51272	-0.393711	0.1305	0.317569	ENSDARG00000019213	309	FALSE	FALSE	398	0.0206086	0.0203992	FALSE	0.0225867	0.0096593	-0.144075
utp11	1.5113	-0.718818	0.130865	0.31807	ENSDARG00000039958	88	FALSE	FALSE	122	0.00622816	0.00620885	FALSE	0.00627329	0.0431944	0.0607452
snx6	1.51126	-0.279123	0.13087	0.31807	ENSDARG00000058444	583	FALSE	FALSE	744	0.0393944	0.0386382	FALSE	0.0450337	0.019827	-0.0819748
rcc1l	1.50942	-0.705444	0.131347	0.31915	ENSDARG00000059583	99	FALSE	FALSE	126	0.00638007	0.0063598	FALSE	0.00668026	-0.0388936	-0.44062
tmem107-1	1.50902	-1.07089	0.131458	0.319259	ENSDARG00000059150	48	FALSE	FALSE	57	0.00288622	0.00288206	FALSE	0.00255731	-0.273367	-1.87271
zdhhc5b	1.50844	-0.616754	0.131597	0.319499	ENSDARG00000087417	122	FALSE	FALSE	166	0.00845612	0.00842057	FALSE	0.0086525	-0.0441864	-0.472947
mat2b	1.50766	-0.594476	0.131798	0.319765	ENSDARG00000012932	135	FALSE	FALSE	168	0.0085574	0.00852099	FALSE	0.0103836	0.0192543	-0.0854724
emc3	1.50764	-0.441497	0.131798	0.319765	ENSDARG00000020607	240	FALSE	FALSE	314	0.0160514	0.015924	FALSE	0.0176102	-0.00195408	-0.215006
usp22	1.50482	-0.648255	0.132524	0.321045	ENSDARG00000040407	102	FALSE	FALSE	130	0.00663325	0.00661134	FALSE	0.00757969	-0.0684629	-0.621219
itm2cb	1.50418	-0.512986	0.132685	0.321352	ENSDARG00000039650	170	FALSE	FALSE	200	0.0107347	0.0106775	FALSE	0.0129109	0.0304014	-0.0173896
aldh6a1	1.50403	-0.301232	0.132717	0.321352	ENSDARG00000053485	463	FALSE	FALSE	613	0.032508	0.0319908	FALSE	0.0365319	0.0698071	0.223286
rftn2	1.50231	-1.0058	0.133178	0.321948	ENSDARG00000056078	43	FALSE	FALSE	59	0.00298749	0.00298304	FALSE	0.00346668	0.0256149	-0.0466243
aldh18a1	1.5022	-0.473544	0.133195	0.321948	ENSDARG00000099579	207	FALSE	FALSE	261	0.0137222	0.0136289	FALSE	0.0144422	-0.0220626	-0.337822
mid1ip1b	1.50102	-0.470376	0.133497	0.322506	ENSDARG00000019302	196	FALSE	FALSE	257	0.0135197	0.0134291	FALSE	0.0142808	0.0086061	-0.150508
psmd10	1.49802	-0.588147	0.13428	0.323927	ENSDARG00000015628	134	FALSE	FALSE	166	0.00860803	0.00857119	FALSE	0.0094516	-0.0510418	-0.514817
abhd16a	1.49714	-0.430267	0.134505	0.324389	ENSDARG00000078929	234	FALSE	FALSE	294	0.0153932	0.0152759	FALSE	0.0174413	0.00344701	-0.182018
ppp1r12a	1.49652	-0.305672	0.134666	0.324615	ENSDARG00000010784	471	FALSE	FALSE	620	0.0330143	0.0324811	FALSE	0.0385809	0.0798754	0.28478
noc3l	1.49532	-0.939333	0.134992	0.324997	ENSDARG00000002487	53	FALSE	FALSE	69	0.00349385	0.00348776	FALSE	0.00433618	0.0839195	0.309481
mrpl19	1.49435	-0.591618	0.135239	0.325462	ENSDARG00000011885	130	FALSE	FALSE	172	0.00891184	0.00887237	FALSE	0.0100121	0.0177871	-0.0944339
kat14	1.4925	-0.626952	0.135722	0.325947	ENSDARG00000041708	113	FALSE	FALSE	143	0.00729151	0.00726505	FALSE	0.00808973	-0.0407371	-0.451879
pop5	1.49229	-0.983938	0.135786	0.326021	ENSDARG00000053452	55	FALSE	FALSE	60	0.00303813	0.00303352	FALSE	0.00373474	-0.00240987	-0.21779
zgc:153499	1.4897	-1.15325	0.136467	0.327311	ENSDARG00000070166	34	FALSE	FALSE	58	0.00293686	0.00293255	FALSE	0.00287662	0.0838017	0.308761
rasip1	1.48781	-0.456885	0.136953	0.328011	ENSDARG00000074829	222	FALSE	FALSE	305	0.0161527	0.0160237	FALSE	0.0181036	0.0954236	0.379744
agpat3	1.48716	-0.48811	0.137119	0.328236	ENSDARG00000036549	176	FALSE	FALSE	251	0.0128108	0.0127294	FALSE	0.0133338	0.0249373	-0.0507627
per1b	1.48705	-0.45948	0.137151	0.328236	ENSDARG00000012499	206	FALSE	FALSE	269	0.014026	0.0139286	FALSE	0.0160322	0.0569395	0.144696
slc16a9b	1.48669	-0.932385	0.137256	0.328247	ENSDARG00000104687	53	FALSE	FALSE	72	0.00369639	0.00368957	FALSE	0.00405497	0.0714929	0.233583
surf1	1.48655	-0.634327	0.137288	0.328247	ENSDARG00000003592	113	FALSE	FALSE	136	0.0069877	0.00696339	FALSE	0.0079189	-0.0419504	-0.45929
ttc7b	1.48628	-0.583602	0.137357	0.328331	ENSDARG00000061207	124	FALSE	FALSE	153	0.00774723	0.00771737	FALSE	0.00912583	-0.0475835	-0.493695
wdr82	1.48594	-0.407983	0.137444	0.328378	ENSDARG00000014083	268	FALSE	FALSE	336	0.0173173	0.0171691	FALSE	0.0193441	-0.0333448	-0.40673
psmd5	1.48313	-0.678976	0.138191	0.32992	ENSDARG00000059046	92	FALSE	FALSE	115	0.00587371	0.00585653	FALSE	0.00681559	0.0190709	-0.0865924
timm44	1.48123	-0.729046	0.138702	0.331042	ENSDARG00000104771	91	FALSE	FALSE	113	0.00582308	0.00580619	FALSE	0.00659608	0.0159304	-0.105774
acss3	1.48102	-0.951075	0.138764	0.331042	ENSDARG00000032218	55	FALSE	FALSE	72	0.00369639	0.00368957	FALSE	0.00397311	0.03803	0.0292031
tbrg4	1.47885	-1.13657	0.139344	0.331857	ENSDARG00000074807	40	FALSE	FALSE	57	0.00288622	0.00288206	FALSE	0.00265165	-0.0504519	-0.511214
sla2	1.47817	-1.06423	0.139521	0.332021	ENSDARG00000020788	36	FALSE	FALSE	67	0.00379766	0.00379047	FALSE	0.00367908	0.285359	1.5398
si:ch1073-322p19.1	1.47816	-0.684694	0.139522	0.332021	ENSDARG00000075173	96	FALSE	FALSE	128	0.00663325	0.00661134	FALSE	0.00753554	0.0233389	-0.0605253
fgfr2	1.47808	-0.434063	0.139535	0.332021	ENSDARG00000058115	231	FALSE	FALSE	318	0.0165578	0.0164222	FALSE	0.0194744	0.118102	0.518255
klf17	1.47796	-0.615207	0.139567	0.332021	ENSDARG00000038792	102	FALSE	FALSE	163	0.00845612	0.00842057	FALSE	0.00939495	0.16888	0.828389
tdrkh	1.47794	-1.07104	0.139584	0.332021	ENSDARG00000053474	41	FALSE	FALSE	67	0.00339258	0.00338683	FALSE	0.00289334	-0.0086856	-0.25612
prickle1b	1.47562	-0.702294	0.140204	0.333168	ENSDARG00000045694	96	FALSE	FALSE	135	0.00693706	0.00691311	FALSE	0.00700774	0.00364171	-0.180829
mrpl40	1.47368	-0.589754	0.140723	0.334156	ENSDARG00000043554	136	FALSE	FALSE	178	0.00911439	0.0090731	FALSE	0.0093696	-0.058959	-0.563173
phf8	1.4726	-1.03234	0.141013	0.334764	ENSDARG00000006584	35	FALSE	FALSE	52	0.00263304	0.00262958	FALSE	0.00298357	0.0974746	0.392271
fbxo25	1.47188	-0.976019	0.141212	0.335155	ENSDARG00000075172	48	FALSE	FALSE	61	0.00308876	0.003084	FALSE	0.00347765	-0.0260483	-0.362165
ube2g1b	1.4714	-0.462816	0.141331	0.335274	ENSDARG00000069527	199	FALSE	FALSE	265	0.0137222	0.0136289	FALSE	0.0152128	0.0412297	0.0487457
phkg1a	1.47093	-0.94687	0.141467	0.335431	ENSDARG00000030604	47	FALSE	FALSE	69	0.00349385	0.00348776	FALSE	0.00397877	0.0959072	0.382697
rasgrp3	1.46949	-0.794228	0.141856	0.336238	ENSDARG00000077864	69	FALSE	FALSE	105	0.00536736	0.00535301	FALSE	0.00529632	0.0208794	-0.0755468
srgap1a	1.4694	-1.17334	0.141889	0.336238	ENSDARG00000007461	35	FALSE	FALSE	43	0.00217733	0.00217496	FALSE	0.00252254	0.0448278	0.0707216
sinhcafl	1.46733	-0.596074	0.142436	0.337234	ENSDARG00000095007	121	FALSE	FALSE	169	0.00865867	0.0086214	FALSE	0.00873013	0.00170511	-0.192657
tjp2b	1.46706	-0.446793	0.14251	0.337234	ENSDARG00000023443	237	FALSE	FALSE	291	0.0153425	0.015226	FALSE	0.0162583	0.0183071	-0.0912576
flj13639	1.46698	-0.76847	0.14254	0.337234	ENSDARG00000010764	80	FALSE	FALSE	90	0.00460783	0.00459724	FALSE	0.00601902	0.00306293	-0.184364
zgc:163098	1.46643	-0.716296	0.142685	0.337495	ENSDARG00000078911	85	FALSE	FALSE	94	0.00481037	0.00479884	FALSE	0.00661451	0.108711	0.460897
kpnb3	1.46471	-0.289193	0.143144	0.338335	ENSDARG00000040245	521	FALSE	FALSE	653	0.0349385	0.034342	FALSE	0.0381293	0.00865617	-0.150202
emc7	1.46295	-0.388116	0.143628	0.339231	ENSDARG00000012144	283	FALSE	FALSE	367	0.018887	0.0187109	FALSE	0.0213005	-0.0164584	-0.303593
phrf1	1.46189	-0.45601	0.143924	0.339636	ENSDARG00000075252	219	FALSE	FALSE	300	0.0153932	0.0152759	FALSE	0.0164278	0.00815522	-0.153262
spsb3a	1.46184	-0.743822	0.14394	0.339636	ENSDARG00000077737	77	FALSE	FALSE	107	0.00551927	0.00550409	FALSE	0.00582155	0.00451669	-0.175485
FO744833.2	1.46107	-0.537094	0.144141	0.339863	ENSDARG00000112454	129	FALSE	FALSE	188	0.00967138	0.00962491	FALSE	0.00982997	-0.00312945	-0.222185
chd6	1.4608	-0.423769	0.14422	0.339966	ENSDARG00000017244	250	FALSE	FALSE	313	0.0162034	0.0160735	FALSE	0.0179976	0.0236098	-0.0588707
r3hcc1l	1.46051	-0.861062	0.144308	0.340036	ENSDARG00000089243	59	FALSE	FALSE	82	0.00415211	0.00414351	FALSE	0.00372151	-0.166033	-1.21715
aldh9a1b	1.45752	-0.746566	0.145129	0.341825	ENSDARG00000037061	83	FALSE	FALSE	108	0.0055699	0.00555445	FALSE	0.00561032	-0.0333732	-0.406903
eya4	1.45746	-1.02682	0.145149	0.341825	ENSDARG00000012397	40	FALSE	FALSE	54	0.00278495	0.00278108	FALSE	0.00318788	0.0290815	-0.0254516
elob-1	1.45678	-0.208642	0.14532	0.342145	ENSDARG00000037980	957	FALSE	FALSE	1252	0.0669907	0.0648423	FALSE	0.0751389	0.0279573	-0.0323175
pik3c2a	1.45479	-0.304212	0.145871	0.343277	ENSDARG00000060841	434	FALSE	FALSE	567	0.0293179	0.0288964	FALSE	0.0347685	0.0545734	0.130244
map1lc3b	1.45448	-0.261635	0.145956	0.34331	ENSDARG00000101127	598	FALSE	FALSE	762	0.0402046	0.0394174	FALSE	0.0455257	0.009682	-0.143937
ppp5c	1.45409	-0.427373	0.146071	0.343496	ENSDARG00000034313	235	FALSE	FALSE	303	0.015697	0.0155751	FALSE	0.0177201	0.0249852	-0.0504702
tex261	1.45362	-0.338121	0.146198	0.343554	ENSDARG00000044584	369	FALSE	FALSE	469	0.0248114	0.0245086	FALSE	0.0276285	0.00123339	-0.195538
serpina10a	1.45292	-0.341336	0.146389	0.343802	ENSDARG00000005924	346	FALSE	FALSE	473	0.0246595	0.0243603	FALSE	0.0264197	0.0393508	0.0372702
carm1	1.45279	-0.47019	0.146431	0.343802	ENSDARG00000018698	200	FALSE	FALSE	278	0.0144817	0.0143779	FALSE	0.0144665	0.0103857	-0.139639
btbd6b	1.45271	-0.434128	0.146449	0.343802	ENSDARG00000032369	210	FALSE	FALSE	271	0.0144311	0.014328	FALSE	0.0172094	0.101966	0.419702
cpt2	1.45166	-0.656535	0.14675	0.344386	ENSDARG00000038618	96	FALSE	FALSE	137	0.00703833	0.00701368	FALSE	0.00712966	-0.0174889	-0.309888
fgd6	1.45062	-0.588311	0.147039	0.344899	ENSDARG00000045528	129	FALSE	FALSE	165	0.00850676	0.00847078	FALSE	0.00992055	0.0675455	0.209474
ints13	1.45025	-0.646675	0.147144	0.345018	ENSDARG00000011764	105	FALSE	FALSE	147	0.00764596	0.00761687	FALSE	0.00800119	0.0324564	-0.00483846
foxj3	1.44989	-0.446917	0.147237	0.345079	ENSDARG00000075774	203	FALSE	FALSE	275	0.0141779	0.0140784	FALSE	0.0161406	0.0486493	0.0940624
prpf38a	1.44976	-0.586445	0.147277	0.345079	ENSDARG00000039213	126	FALSE	FALSE	163	0.00835485	0.00832014	FALSE	0.00894913	-0.00347346	-0.224286
si:dkey-85k7.7	1.44926	-0.567634	0.147418	0.34517	ENSDARG00000101135	138	FALSE	FALSE	190	0.00987392	0.00982549	FALSE	0.0104687	0.0505081	0.105415
mapk14b	1.44922	-0.39235	0.147422	0.34517	ENSDARG00000028721	267	FALSE	FALSE	345	0.0179756	0.0178159	FALSE	0.0196139	-0.0154817	-0.297628
lnpa-1	1.44842	-0.868552	0.147654	0.345547	ENSDARG00000063646	56	FALSE	FALSE	69	0.00349385	0.00348776	FALSE	0.0034173	-0.192892	-1.38119
lmbr1l	1.44813	-1.02865	0.147739	0.345579	ENSDARG00000004745	39	FALSE	FALSE	62	0.0031394	0.00313448	FALSE	0.0031597	0.036179	0.0178979
eef1akmt2	1.44795	-0.933364	0.147788	0.34561	ENSDARG00000102144	49	FALSE	FALSE	56	0.00288622	0.00288206	FALSE	0.00345699	-0.0369432	-0.428707
nup205	1.4469	-0.569952	0.148074	0.346113	ENSDARG00000042530	127	FALSE	FALSE	162	0.00820295	0.00816949	FALSE	0.00932878	0.00413774	-0.177799
klhdc4	1.44648	-0.645484	0.148195	0.34631	ENSDARG00000100206	105	FALSE	FALSE	123	0.00622816	0.00620885	FALSE	0.00738189	-0.0107068	-0.268465
stard8	1.44593	-0.481559	0.148346	0.346414	ENSDARG00000014003	179	FALSE	FALSE	232	0.01195	0.0118791	FALSE	0.0138474	0.0291174	-0.025232
crkl	1.44556	-0.45287	0.148447	0.346484	ENSDARG00000028699	190	FALSE	FALSE	253	0.0130133	0.0129294	FALSE	0.0152382	0.0684769	0.215162
ganab	1.4445	-0.39367	0.148744	0.346927	ENSDARG00000076811	276	FALSE	FALSE	357	0.0185326	0.0183629	FALSE	0.020263	0.0195241	-0.0838245
vps26a	1.4432	-0.445366	0.149115	0.347625	ENSDARG00000056549	221	FALSE	FALSE	279	0.0143805	0.0142781	FALSE	0.0158517	-0.0208591	-0.330472
cep290	1.44171	-0.795422	0.149541	0.348368	ENSDARG00000062727	70	FALSE	FALSE	92	0.00475973	0.00474844	FALSE	0.00531738	0.0166543	-0.101352
mettl3	1.43995	-1.15516	0.150044	0.349068	ENSDARG00000012827	36	FALSE	FALSE	46	0.00237987	0.00237704	FALSE	0.0025682	0.0353394	0.0127701
sgk1	1.43966	-0.202787	0.150106	0.349097	ENSDARG00000025522	978	FALSE	FALSE	1282	0.0723075	0.0698128	FALSE	0.0785218	0.0934857	0.367907
ywhabb	1.43817	-0.161886	0.150527	0.349994	ENSDARG00000075758	1549	FALSE	FALSE	2009	0.114639	0.10853	FALSE	0.12147	0.0253998	-0.0479381
2015-09-01	1.43753	-0.287156	0.150714	0.350313	ENSDARG00000102889	521	FALSE	FALSE	689	0.0366095	0.0359552	FALSE	0.0387926	0.015152	-0.110528
jtb	1.43685	-0.607469	0.150913	0.350615	ENSDARG00000070150	118	FALSE	FALSE	152	0.00779786	0.00776762	FALSE	0.00918228	0.0721583	0.237647
pak1ip1	1.43505	-0.549387	0.151424	0.35132	ENSDARG00000044488	140	FALSE	FALSE	181	0.00931693	0.00927379	FALSE	0.00977044	-0.000244627	-0.204565
chst10	1.43346	-0.757613	0.151883	0.352133	ENSDARG00000031632	74	FALSE	FALSE	101	0.00511418	0.00510115	FALSE	0.00559362	-0.00169558	-0.213427
dis3	1.4331	-0.89206	0.151992	0.352302	ENSDARG00000060559	65	FALSE	FALSE	77	0.0040002	0.00399222	FALSE	0.00482065	0.108497	0.45959
med18	1.43219	-1.10551	0.152248	0.352727	ENSDARG00000041237	32	FALSE	FALSE	45	0.0022786	0.002276	FALSE	0.00257006	0.0722416	0.238156
twsg1a	1.43193	-0.63077	0.152313	0.352794	ENSDARG00000104244	101	FALSE	FALSE	114	0.00577244	0.00575585	FALSE	0.00751532	-0.00608339	-0.240226
dyrk1b	1.43149	-0.701244	0.152441	0.352839	ENSDARG00000070187	80	FALSE	FALSE	124	0.00638007	0.0063598	FALSE	0.00674925	0.166638	0.814699
synrg	1.43096	-0.495514	0.15259	0.353014	ENSDARG00000073926	160	FALSE	FALSE	222	0.0113423	0.0112785	FALSE	0.0115765	-0.0309525	-0.392118
xpo4	1.43049	-0.859825	0.152735	0.353265	ENSDARG00000010281	61	FALSE	FALSE	81	0.00410147	0.00409309	FALSE	0.00459666	0.0510393	0.10866
sft2d3	1.42921	-1.02176	0.153104	0.353866	ENSDARG00000070284	43	FALSE	FALSE	50	0.00253177	0.00252857	FALSE	0.00300514	-0.0151628	-0.29568
rrp12	1.42894	-0.526535	0.153174	0.353943	ENSDARG00000022410	159	FALSE	FALSE	197	0.0103296	0.0102767	FALSE	0.0112771	-0.000515638	-0.20622
maml1	1.42812	-0.728935	0.153409	0.354402	ENSDARG00000076466	74	FALSE	FALSE	99	0.00511418	0.00510115	FALSE	0.00635248	0.185238	0.928299
mrpl18	1.42715	-0.314153	0.153681	0.354854	ENSDARG00000060199	421	FALSE	FALSE	530	0.0276976	0.027321	FALSE	0.0292344	-0.0266411	-0.365786
eml1	1.42705	-0.462118	0.153714	0.354854	ENSDARG00000042840	189	FALSE	FALSE	244	0.0124563	0.0123794	FALSE	0.0137858	-0.0185112	-0.316131
cnpy4	1.42692	-0.509508	0.153757	0.354868	ENSDARG00000055797	181	FALSE	FALSE	228	0.0121019	0.0120292	FALSE	0.0123117	-0.0034332	-0.22404
tspan15	1.42606	-0.918147	0.154005	0.355356	ENSDARG00000039455	47	FALSE	FALSE	65	0.00329131	0.0032859	FALSE	0.00317898	-0.0743863	-0.657397
dele1	1.42493	-0.537255	0.154325	0.355934	ENSDARG00000104789	132	FALSE	FALSE	168	0.00881057	0.00877199	FALSE	0.0102232	-0.00741833	-0.24838
rlf	1.4248	-0.708175	0.154369	0.355934	ENSDARG00000063553	86	FALSE	FALSE	120	0.00607626	0.00605787	FALSE	0.00637037	-0.0107406	-0.268671
adipor2	1.42342	-0.174947	0.154755	0.356495	ENSDARG00000101849	1243	FALSE	FALSE	1692	0.0958023	0.0914868	FALSE	0.101184	0.067493	0.209153
pbx1a	1.42264	-0.655412	0.154993	0.356873	ENSDARG00000100494	99	FALSE	FALSE	136	0.00688642	0.00686282	FALSE	0.00695425	-0.0434048	-0.468173
rybpb	1.42012	-0.79158	0.155728	0.358227	ENSDARG00000053459	70	FALSE	FALSE	95	0.00496228	0.00495001	FALSE	0.00523567	0.114822	0.498224
gga1	1.41917	-0.416341	0.155999	0.358657	ENSDARG00000038537	238	FALSE	FALSE	321	0.0166084	0.016472	FALSE	0.0181787	0.0146378	-0.113669
rpp14	1.41907	-0.630489	0.156026	0.358657	ENSDARG00000011152	95	FALSE	FALSE	112	0.00567117	0.00565515	FALSE	0.00625799	-0.119471	-0.932758
wdr41	1.41811	-0.977672	0.156318	0.359073	ENSDARG00000009851	45	FALSE	FALSE	63	0.00324067	0.00323543	FALSE	0.00383145	0.142725	0.668642
si:dkey-17o15.2	1.41666	-0.661882	0.156732	0.359769	ENSDARG00000103956	89	FALSE	FALSE	133	0.00673452	0.00671194	FALSE	0.00629085	-0.054892	-0.538332
ndufaf3	1.41372	-0.340213	0.15759	0.361385	ENSDARG00000112931	352	FALSE	FALSE	459	0.0239506	0.0236683	FALSE	0.0258831	-0.00322593	-0.222774
tmtc4	1.41364	-0.824089	0.157622	0.361385	ENSDARG00000020447	59	FALSE	FALSE	75	0.00379766	0.00379047	FALSE	0.00447772	0.00502556	-0.172377
CR847566.1	1.41328	-0.564758	0.157724	0.361489	ENSDARG00000093232	126	FALSE	FALSE	171	0.00886121	0.00882218	FALSE	0.0095037	0.0120224	-0.129642
ptprr	1.41275	-0.689754	0.157882	0.361535	ENSDARG00000105744	82	FALSE	FALSE	117	0.00602562	0.00600754	FALSE	0.00715072	0.112816	0.485971
fbxw8	1.41263	-1.0654	0.157924	0.361535	ENSDARG00000079089	34	FALSE	FALSE	42	0.00212669	0.00212443	FALSE	0.00294327	0.0648089	0.192759
ccdc3b	1.41251	-0.570368	0.157948	0.361535	ENSDARG00000030632	119	FALSE	FALSE	156	0.00830422	0.00826993	FALSE	0.0100995	0.1514	0.72163
foxc1a	1.412	-0.638978	0.158102	0.361631	ENSDARG00000091481	96	FALSE	FALSE	120	0.00612689	0.0061082	FALSE	0.0081803	0.10259	0.423516
ccdc97	1.41125	-1.04996	0.158326	0.361922	ENSDARG00000074703	37	FALSE	FALSE	49	0.00248114	0.00247807	FALSE	0.00245722	-0.0501733	-0.509513
ehbp1l1a	1.41125	-0.585305	0.15832	0.361922	ENSDARG00000057353	108	FALSE	FALSE	171	0.00896248	0.00892256	FALSE	0.00935531	0.0962543	0.384817
carf	1.41123	-1.1999	0.158341	0.361922	ENSDARG00000019950	31	FALSE	FALSE	40	0.00202542	0.00202337	FALSE	0.00212267	-0.0759262	-0.666802
hsd17b8	1.40931	-0.698962	0.158896	0.363028	ENSDARG00000001169	84	FALSE	FALSE	112	0.00567117	0.00565515	FALSE	0.00581041	-0.0451083	-0.478577
specc1	1.40637	-0.678124	0.159767	0.364325	ENSDARG00000029480	90	FALSE	FALSE	117	0.00607626	0.00605787	FALSE	0.00682219	0.0586749	0.155295
tada2a	1.40525	-0.937104	0.160102	0.364745	ENSDARG00000031562	43	FALSE	FALSE	55	0.00283559	0.00283157	FALSE	0.00301157	-0.0812053	-0.699045
tmem243b	1.40434	-0.635592	0.160372	0.365103	ENSDARG00000033179	107	FALSE	FALSE	140	0.00719024	0.00716451	FALSE	0.00730081	-0.073098	-0.649528
utrn	1.40434	-0.404442	0.160366	0.365103	ENSDARG00000100222	243	FALSE	FALSE	312	0.0163046	0.0161731	FALSE	0.0191381	0.0374713	0.0257907
cirbpb	1.40348	-0.0850303	0.16061	0.365559	ENSDARG00000013351	4446	FALSE	FALSE	6091	0.435009	0.361171	FALSE	0.397428	0.0950972	-0.508343
ccdc22	1.40333	-0.479374	0.160667	0.365572	ENSDARG00000052379	174	FALSE	FALSE	213	0.0108866	0.0108278	FALSE	0.0129351	-0.0189185	-0.318619
pdss2	1.40319	-0.686963	0.16071	0.365572	ENSDARG00000012563	81	FALSE	FALSE	102	0.00516482	0.00515153	FALSE	0.00549216	-0.0589844	-0.563327
dync1li1	1.40314	-0.742929	0.160728	0.365572	ENSDARG00000098317	72	FALSE	FALSE	97	0.00496228	0.00495001	FALSE	0.00540357	0.00557329	-0.169031
mfhas1	1.40221	-0.832102	0.161006	0.366032	ENSDARG00000079104	57	FALSE	FALSE	71	0.00359512	0.00358867	FALSE	0.00446468	0.05612	0.13969
rnpepl1	1.40207	-0.625957	0.161047	0.366041	ENSDARG00000007813	101	FALSE	FALSE	129	0.00653198	0.00651074	FALSE	0.00803331	0.0302489	-0.0183213
frzb	1.40027	-0.292634	0.161564	0.366691	ENSDARG00000018383	375	FALSE	FALSE	514	0.0424325	0.041557	FALSE	0.0417545	0.586923	3.38165
CR318588.1	1.40007	-0.0762754	0.161598	0.366691	ENSDARG00000092191	7772	FALSE	FALSE	15394	13.3066	2.66072	TRUE	2.72123	3.76784	1.1528
mrps28	1.3995	-0.486954	0.161814	0.367096	ENSDARG00000041538	175	FALSE	FALSE	239	0.0124057	0.0123294	FALSE	0.013572	0.042195	0.0546417
lgals9l1	1.39886	-0.383305	0.161997	0.367315	ENSDARG00000025903	242	FALSE	FALSE	334	0.0188364	0.0186612	FALSE	0.0214136	0.209686	1.07762
ppp1r3da	1.39884	-0.627551	0.162009	0.367315	ENSDARG00000077513	97	FALSE	FALSE	134	0.00683579	0.00681253	FALSE	0.00710426	-0.000897754	-0.208554
gstt2	1.39751	-0.700456	0.162414	0.367595	ENSDARG00000095464	83	FALSE	FALSE	107	0.00546863	0.00545373	FALSE	0.00615865	-0.00343186	-0.224032
urb2	1.39741	-1.01006	0.16245	0.367595	ENSDARG00000003217	44	FALSE	FALSE	58	0.00298749	0.00298304	FALSE	0.0031008	0.050709	0.106642
gna11b	1.39723	-0.361527	0.162488	0.367595	ENSDARG00000053326	298	FALSE	FALSE	385	0.0200516	0.0198533	FALSE	0.0219585	-0.0216026	-0.335012
wsb1	1.39647	-0.226985	0.162713	0.367875	ENSDARG00000021343	734	FALSE	FALSE	959	0.0516988	0.0504068	FALSE	0.0574072	0.0494553	0.098985
CABZ01052576.1	1.39553	-0.858818	0.163011	0.368373	ENSDARG00000102091	55	FALSE	FALSE	67	0.00339258	0.00338683	FALSE	0.00429668	0.0382651	0.030639
zgc:114200	1.39538	-0.514167	0.16305	0.368373	ENSDARG00000100633	161	FALSE	FALSE	207	0.0106841	0.0106274	FALSE	0.0107687	-0.0549596	-0.538746
gnl3	1.39495	-0.522976	0.163179	0.368471	ENSDARG00000006219	148	FALSE	FALSE	179	0.00921566	0.00917345	FALSE	0.0106553	0.0113498	-0.13375
eif4e3	1.39468	-0.371264	0.163258	0.368563	ENSDARG00000005078	285	FALSE	FALSE	367	0.018887	0.0187109	FALSE	0.0213617	0.0201982	-0.0797074
twf1b	1.39436	-0.623332	0.163358	0.368664	ENSDARG00000011661	97	FALSE	FALSE	135	0.00693706	0.00691311	FALSE	0.00715055	-0.0115874	-0.273843
zzef1	1.39413	-0.495843	0.163428	0.368664	ENSDARG00000094380	165	FALSE	FALSE	214	0.0109373	0.0108779	FALSE	0.0125139	0.048662	0.0941395
apbb1	1.39396	-1.18512	0.163492	0.368664	ENSDARG00000076560	33	FALSE	FALSE	45	0.0022786	0.002276	FALSE	0.00217245	-0.0625796	-0.585286
zgc:123105	1.39337	-0.398252	0.163653	0.368941	ENSDARG00000003127	237	FALSE	FALSE	333	0.0172667	0.0171193	FALSE	0.0184992	0.0123321	-0.127751
ptp4a1	1.39294	-0.237102	0.163781	0.368989	ENSDARG00000006242	701	FALSE	FALSE	895	0.0478505	0.0467409	FALSE	0.0518055	0.0135433	-0.120353
cdon	1.39224	-0.349539	0.163995	0.369369	ENSDARG00000061328	328	FALSE	FALSE	420	0.0236468	0.0233715	FALSE	0.0244785	0.0818893	0.297081
rras2	1.39111	-0.381722	0.164338	0.36984	ENSDARG00000036252	265	FALSE	FALSE	356	0.0186339	0.0184624	FALSE	0.0202022	0.0331946	-0.000329749
mrps35	1.39105	-0.487718	0.164357	0.36984	ENSDARG00000038456	163	FALSE	FALSE	214	0.0108866	0.0108278	FALSE	0.0117528	-0.0310714	-0.392845
mgst3a	1.39051	-0.159623	0.164514	0.370109	ENSDARG00000102744	1500	FALSE	FALSE	1914	0.11074	0.105026	FALSE	0.112181	-0.00205465	-0.21562
ttk	1.38958	-0.724635	0.164808	0.370599	ENSDARG00000041361	73	FALSE	FALSE	93	0.00491164	0.00489962	FALSE	0.00549269	0.0494016	0.0986571
bms1	1.38867	-0.567966	0.165086	0.371051	ENSDARG00000054154	127	FALSE	FALSE	178	0.00911439	0.0090731	FALSE	0.00895961	-0.0554698	-0.541862
htatsf1	1.38739	-0.447243	0.16547	0.371571	ENSDARG00000056649	203	FALSE	FALSE	266	0.0136209	0.013529	FALSE	0.0142491	-0.0391732	-0.442328
ttyh2	1.38591	-0.790126	0.165926	0.372422	ENSDARG00000016934	60	FALSE	FALSE	96	0.00491164	0.00489962	FALSE	0.00537016	0.152971	0.731222
man1b1a	1.385	-1.12537	0.166212	0.372892	ENSDARG00000073792	32	FALSE	FALSE	39	0.00202542	0.00202337	FALSE	0.00244588	0.0438018	0.0644553
lpar2a	1.38436	-1.04702	0.166407	0.373123	ENSDARG00000042338	40	FALSE	FALSE	55	0.00288622	0.00288206	FALSE	0.00287508	0.144607	0.680137
nsrp1	1.38427	-0.728215	0.16643	0.373123	ENSDARG00000015221	71	FALSE	FALSE	87	0.00440529	0.00439561	FALSE	0.00581456	0.0226048	-0.065009
ppm1da	1.38293	-1.13545	0.166846	0.373838	ENSDARG00000009273	30	FALSE	FALSE	41	0.00207605	0.0020739	FALSE	0.00221178	-0.0330512	-0.404937
bcar1	1.38149	-0.454633	0.167275	0.374223	ENSDARG00000056525	181	FALSE	FALSE	238	0.0125576	0.0124794	FALSE	0.0132712	-0.00245263	-0.218051
mtx1b	1.3814	-1.16639	0.167316	0.374223	ENSDARG00000036109	30	FALSE	FALSE	35	0.00187351	0.00187176	FALSE	0.00216677	0.0119047	-0.130361
kif26ba	1.38124	-0.549651	0.167352	0.374223	ENSDARG00000013343	121	FALSE	FALSE	157	0.00810168	0.00806903	FALSE	0.00979967	0.073018	0.242898
slc23a2	1.38079	-0.600789	0.167495	0.374301	ENSDARG00000017365	109	FALSE	FALSE	149	0.00764596	0.00761687	FALSE	0.00842616	-0.00962698	-0.261869
tmem138	1.37965	-0.994303	0.167855	0.374846	ENSDARG00000090543	48	FALSE	FALSE	58	0.00298749	0.00298304	FALSE	0.00317855	-0.0180007	-0.313013
slc25a38b	1.37756	-0.809393	0.168491	0.375718	ENSDARG00000074533	54	FALSE	FALSE	84	0.00430402	0.00429478	FALSE	0.00439467	0.0564266	0.141563
fzd7b	1.37754	-0.525313	0.168498	0.375718	ENSDARG00000027589	157	FALSE	FALSE	172	0.00891184	0.00887237	FALSE	0.010494	-0.0474348	-0.492787
inpp5b	1.37713	-0.497758	0.168621	0.375812	ENSDARG00000103683	164	FALSE	FALSE	214	0.0111904	0.0111283	FALSE	0.0126863	0.0516594	0.112447
LO018260.1	1.37686	-1.05957	0.168713	0.375812	ENSDARG00000104120	34	FALSE	FALSE	47	0.00237987	0.00237704	FALSE	0.00298133	0.118749	0.522207
rptor	1.37652	-0.850026	0.168816	0.375955	ENSDARG00000098726	54	FALSE	FALSE	68	0.00344321	0.0034373	FALSE	0.00367443	-0.0794257	-0.688176
dpy19l3	1.37619	-0.564963	0.168912	0.376082	ENSDARG00000079013	120	FALSE	FALSE	158	0.00810168	0.00806903	FALSE	0.00932635	0.0534021	0.12309
rhag	1.376	-0.829659	0.168976	0.376138	ENSDARG00000019253	57	FALSE	FALSE	77	0.0040002	0.00399222	FALSE	0.00450192	0.00904243	-0.147843
rrp15	1.37523	-0.742734	0.169216	0.376501	ENSDARG00000013478	77	FALSE	FALSE	106	0.00546863	0.00545373	FALSE	0.00518749	-0.0507894	-0.513276
pes	1.37432	-0.433396	0.169489	0.376935	ENSDARG00000018902	211	FALSE	FALSE	261	0.0135197	0.0134291	FALSE	0.01586	0.0395395	0.0384224
slc16a6b	1.37319	-0.444608	0.169841	0.377286	ENSDARG00000060246	194	FALSE	FALSE	246	0.012912	0.0128294	FALSE	0.0157197	0.0585713	0.154662
vamp5	1.37305	-0.349941	0.169881	0.37729	ENSDARG00000068262	311	FALSE	FALSE	404	0.0208618	0.0206472	FALSE	0.0232365	0.0280005	-0.0320534
ech1	1.37269	-0.440583	0.169997	0.37746	ENSDARG00000012915	205	FALSE	FALSE	275	0.0142286	0.0141283	FALSE	0.0154428	0.0350208	0.010824
phykpl	1.3725	-0.881824	0.170062	0.377518	ENSDARG00000040566	50	FALSE	FALSE	61	0.00308876	0.003084	FALSE	0.00372634	0.0464948	0.0809033
tpk2	1.37221	-0.647061	0.170149	0.377626	ENSDARG00000058032	97	FALSE	FALSE	113	0.00592435	0.00590687	FALSE	0.00712862	0.0451688	0.0728046
slbp	1.37048	-0.607488	0.170684	0.378639	ENSDARG00000100558	97	FALSE	FALSE	122	0.00638007	0.0063598	FALSE	0.00718053	0.00240626	-0.188375
nusap1	1.37024	-0.745634	0.170767	0.378736	ENSDARG00000002403	77	FALSE	FALSE	99	0.00536736	0.00535301	FALSE	0.00533325	-0.0192437	-0.320605
rbm6	1.36751	-0.658489	0.171618	0.379961	ENSDARG00000077060	94	FALSE	FALSE	125	0.00648134	0.00646043	FALSE	0.00661788	-0.0119577	-0.276105
tp53	1.36743	-0.283614	0.171632	0.379961	ENSDARG00000035559	458	FALSE	FALSE	585	0.0309889	0.0305184	FALSE	0.0355065	0.0544354	0.129402
si:ch211-210c8.6	1.36568	-0.678283	0.172191	0.38077	ENSDARG00000017811	87	FALSE	FALSE	104	0.00531672	0.00530264	FALSE	0.00539909	-0.101894	-0.825405
banp	1.36292	-1.07171	0.173063	0.382257	ENSDARG00000017562	31	FALSE	FALSE	42	0.00212669	0.00212443	FALSE	0.00230141	-0.0268611	-0.36713
haus1	1.36218	-1.03059	0.173301	0.382697	ENSDARG00000058968	43	FALSE	FALSE	45	0.00232923	0.00232652	FALSE	0.00284488	-0.0410222	-0.453621
BX914214.1	1.36088	-1.14554	0.17371	0.383419	ENSDARG00000098628	30	FALSE	FALSE	43	0.00217733	0.00217496	FALSE	0.00194499	-0.0692836	-0.626231
fam171a2a	1.3599	-0.460091	0.174009	0.383911	ENSDARG00000075249	186	FALSE	FALSE	225	0.0115449	0.0114788	FALSE	0.0137485	0.0237954	-0.0577368
si:dkey-60d5.3	1.35839	-1.01135	0.174495	0.384809	ENSDARG00000097088	37	FALSE	FALSE	48	0.0024305	0.00242755	FALSE	0.0025569	-0.033449	-0.407366
klhl21	1.35787	-0.462677	0.17465	0.384952	ENSDARG00000039255	173	FALSE	FALSE	242	0.012507	0.0124294	FALSE	0.0127028	-0.0160141	-0.30088
tmem263	1.3578	-0.40185	0.174672	0.384952	ENSDARG00000030465	240	FALSE	FALSE	309	0.0159502	0.0158243	FALSE	0.01695	-0.0360093	-0.423004
ints9	1.3577	-1.11608	0.174716	0.384952	ENSDARG00000067913	30	FALSE	FALSE	37	0.00187351	0.00187176	FALSE	0.00217905	-0.0481736	-0.497299
si:ch211-195d17.2	1.35766	-0.656155	0.174719	0.384952	ENSDARG00000008119	83	FALSE	FALSE	107	0.005418	0.00540337	FALSE	0.005855	-0.0135331	-0.285727
hpn	1.35636	-0.893046	0.175141	0.385794	ENSDARG00000027609	51	FALSE	FALSE	67	0.00354448	0.00353822	FALSE	0.0034943	-0.0597992	-0.568304
tomm40l	1.35589	-0.466517	0.175281	0.386015	ENSDARG00000036721	181	FALSE	FALSE	238	0.0122031	0.0121293	FALSE	0.0134549	0.0153411	-0.109373
fam234b	1.35513	-1.02423	0.175523	0.386185	ENSDARG00000006758	30	FALSE	FALSE	37	0.00187351	0.00187176	FALSE	0.00204335	-0.0130922	-0.283034
CR847936.6	1.35502	-0.707111	0.175561	0.386185	ENSDARG00000110922	75	FALSE	FALSE	91	0.00460783	0.00459724	FALSE	0.00532702	-0.015185	-0.295816
tspy	1.35457	-0.760574	0.175705	0.386248	ENSDARG00000005015	63	FALSE	FALSE	87	0.00445592	0.00444602	FALSE	0.00452495	-0.023524	-0.346748
gna13a	1.35361	-0.318103	0.176003	0.386569	ENSDARG00000073765	350	FALSE	FALSE	528	0.0278495	0.0274688	FALSE	0.0319095	0.288838	1.56105
prkar2aa	1.3535	-0.304518	0.176035	0.386569	ENSDARG00000033184	383	FALSE	FALSE	523	0.0273938	0.0270253	FALSE	0.0278992	0.00883925	-0.149084
csrnp2	1.35346	-0.893568	0.176058	0.386569	ENSDARG00000075972	41	FALSE	FALSE	54	0.00278495	0.00278108	FALSE	0.00321911	0.00637629	-0.164127
pccb	1.35256	-0.799072	0.176344	0.386865	ENSDARG00000038910	54	FALSE	FALSE	74	0.00379766	0.00379047	FALSE	0.0044382	0.0856699	0.320171
mcee	1.35111	-0.536246	0.176804	0.387523	ENSDARG00000045428	123	FALSE	FALSE	167	0.00850676	0.00847078	FALSE	0.00903675	-0.0360068	-0.422988
SIKE1	1.35031	-0.751802	0.177065	0.38792	ENSDARG00000102199	62	FALSE	FALSE	72	0.00364575	0.00363912	FALSE	0.0050523	0.0717798	0.235335
acot18	1.34746	-0.9521	0.177986	0.3895	ENSDARG00000033413	40	FALSE	FALSE	54	0.00273432	0.00273058	FALSE	0.00326746	0.0829922	0.303817
znf710b	1.34705	-0.598938	0.17811	0.389683	ENSDARG00000005549	99	FALSE	FALSE	130	0.00673452	0.00671194	FALSE	0.00753753	0.0457274	0.0762159
inpp5ka	1.34659	-0.726499	0.178264	0.389933	ENSDARG00000099563	73	FALSE	FALSE	87	0.00445592	0.00444602	FALSE	0.00567068	0.0255915	-0.0467669
fkbp8	1.34573	-0.643558	0.17854	0.390272	ENSDARG00000001734	93	FALSE	FALSE	123	0.00622816	0.00620885	FALSE	0.00666923	-0.0102976	-0.265965
smc1al	1.34436	-0.280123	0.178974	0.39092	ENSDARG00000058203	475	FALSE	FALSE	618	0.0327105	0.0321869	FALSE	0.0355307	0.0155454	-0.108125
CABZ01078594.1	1.34435	-0.800863	0.17898	0.39092	ENSDARG00000114870	49	FALSE	FALSE	67	0.00339258	0.00338683	FALSE	0.00400984	0.11333	0.489107
srsf2b	1.3443	-0.619854	0.178997	0.39092	ENSDARG00000103893	89	FALSE	FALSE	119	0.00607626	0.00605787	FALSE	0.00689107	-0.000509319	-0.206182
elp2	1.34385	-1.03988	0.179153	0.391173	ENSDARG00000017199	34	FALSE	FALSE	43	0.00217733	0.00217496	FALSE	0.00221493	-0.132623	-1.01308
si:dkeyp-2e4.3	1.34335	-1.04111	0.179312	0.391431	ENSDARG00000095283	31	FALSE	FALSE	45	0.0022786	0.002276	FALSE	0.00233163	-0.00404436	-0.227773
hs2st1a	1.34283	-0.590732	0.179474	0.391698	ENSDARG00000099478	102	FALSE	FALSE	132	0.00678515	0.00676224	FALSE	0.00816445	0.0880367	0.334627
fbxo45	1.34206	-0.68697	0.179727	0.392073	ENSDARG00000071492	82	FALSE	FALSE	98	0.00501291	0.00500039	FALSE	0.00574999	-0.0528258	-0.525713
dgcr8	1.34159	-0.495118	0.179876	0.392135	ENSDARG00000035564	157	FALSE	FALSE	218	0.0112917	0.0112284	FALSE	0.0122695	0.0829194	0.303372
yaf2	1.34138	-0.369995	0.179943	0.392142	ENSDARG00000015966	280	FALSE	FALSE	329	0.0171654	0.0170198	FALSE	0.0196268	-0.0243148	-0.351578
mxa	1.34135	-0.685677	0.17996	0.392142	ENSDARG00000021688	84	FALSE	FALSE	116	0.00597499	0.00595721	FALSE	0.00611758	-0.0321978	-0.399724
tdrd3	1.34082	-0.557151	0.180126	0.392353	ENSDARG00000025421	121	FALSE	FALSE	176	0.00896248	0.00892256	FALSE	0.00915514	0.00987628	-0.14275
selp	1.33934	-1.06854	0.180616	0.393131	ENSDARG00000042138	31	FALSE	FALSE	36	0.00182288	0.00182122	FALSE	0.00251102	0.0251708	-0.0493364
nsdhl	1.33933	-0.752928	0.180617	0.393131	ENSDARG00000099315	69	FALSE	FALSE	78	0.00410147	0.00409309	FALSE	0.00438012	-0.132595	-1.01291
tnk2b	1.339	-0.901707	0.180721	0.393211	ENSDARG00000104409	43	FALSE	FALSE	54	0.00278495	0.00278108	FALSE	0.00311414	-0.0066594	-0.243744
stau1	1.33892	-0.258782	0.180735	0.393211	ENSDARG00000044182	522	FALSE	FALSE	661	0.0351917	0.0345866	FALSE	0.0392666	0.0309728	-0.0138999
si:ch211-214e3.5	1.33885	-1.05129	0.180775	0.393211	ENSDARG00000074270	32	FALSE	FALSE	42	0.00212669	0.00212443	FALSE	0.0025642	0.0511663	0.109435
inppl1b	1.33865	-0.858772	0.18084	0.393264	ENSDARG00000001442	53	FALSE	FALSE	62	0.0031394	0.00313448	FALSE	0.00362972	-0.0698459	-0.629666
wnt11	1.33649	-0.534866	0.181531	0.394326	ENSDARG00000014796	109	FALSE	FALSE	165	0.00860803	0.00857119	FALSE	0.00957371	0.1327	0.607417
tlk2	1.33609	-0.685499	0.181669	0.394449	ENSDARG00000010779	80	FALSE	FALSE	112	0.00577244	0.00575585	FALSE	0.0062619	0.0837367	0.308364
cdk13	1.3353	-0.488281	0.181922	0.394821	ENSDARG00000076791	147	FALSE	FALSE	194	0.00997519	0.00992576	FALSE	0.0113212	0.0399286	0.0407992
pho	1.33375	-0.320433	0.182428	0.395653	ENSDARG00000035133	337	FALSE	FALSE	469	0.0244063	0.0241132	FALSE	0.0270823	0.071008	0.230621
elp6	1.33348	-0.80347	0.182527	0.395693	ENSDARG00000060445	66	FALSE	FALSE	81	0.00410147	0.00409309	FALSE	0.00458628	0.0293359	-0.0238973
kifap3a	1.33278	-0.56663	0.18275	0.395973	ENSDARG00000008639	117	FALSE	FALSE	148	0.00774723	0.00771737	FALSE	0.00815198	-0.0151603	-0.295665
adcy7	1.33211	-0.508334	0.182967	0.396027	ENSDARG00000060070	129	FALSE	FALSE	172	0.00891184	0.00887237	FALSE	0.0103736	0.0395945	0.0387587
fgd4a	1.33175	-1.06671	0.183097	0.396175	ENSDARG00000101471	32	FALSE	FALSE	45	0.0022786	0.002276	FALSE	0.00248392	0.0356326	0.0145605
zc3h15	1.33106	-0.340082	0.183311	0.396506	ENSDARG00000015889	314	FALSE	FALSE	399	0.0209631	0.0207464	FALSE	0.0232436	0.0123553	-0.127609
rhov	1.32987	-0.583492	0.183708	0.397223	ENSDARG00000070434	106	FALSE	FALSE	142	0.00754469	0.00751637	FALSE	0.00767545	0.0386433	0.0329488
mrps30	1.32964	-0.418725	0.183779	0.397223	ENSDARG00000104111	204	FALSE	FALSE	272	0.0139754	0.0138786	FALSE	0.0147439	-0.0204949	-0.328247
yif1b	1.32964	-0.397117	0.183779	0.397223	ENSDARG00000040505	221	FALSE	FALSE	289	0.0149881	0.0148769	FALSE	0.0171123	0.0503288	0.10432
cpdp	1.32957	-0.622317	0.183805	0.397223	ENSDARG00000099519	86	FALSE	FALSE	116	0.00587371	0.00585653	FALSE	0.00669806	0.0321552	-0.0066784
samm50	1.32926	-0.543678	0.183904	0.397348	ENSDARG00000045814	114	FALSE	FALSE	147	0.00754469	0.00751637	FALSE	0.00809869	-0.00686784	-0.245018
crim1	1.32846	-0.722943	0.184174	0.397754	ENSDARG00000029668	69	FALSE	FALSE	94	0.00486101	0.00484923	FALSE	0.00519255	0.0299307	-0.0202648
prpf4	1.32784	-0.627684	0.184378	0.398085	ENSDARG00000067639	90	FALSE	FALSE	119	0.00602562	0.00600754	FALSE	0.00675625	0.0182501	-0.091606
mfap3l	1.32772	-0.366624	0.184409	0.398085	ENSDARG00000062752	256	FALSE	FALSE	359	0.0187351	0.0185618	FALSE	0.019361	0.0462003	0.0791047
arl4d	1.32734	-0.616433	0.184541	0.398136	ENSDARG00000045074	88	FALSE	FALSE	111	0.00592435	0.00590687	FALSE	0.00645571	-0.0087714	-0.256644
gclm	1.32472	-0.500011	0.185409	0.399711	ENSDARG00000018953	144	FALSE	FALSE	190	0.00977265	0.0097252	FALSE	0.0107414	-0.00457449	-0.231011
chchd7	1.32256	-0.282872	0.18612	0.400976	ENSDARG00000068156	433	FALSE	FALSE	563	0.0295711	0.0291423	FALSE	0.0312863	-0.0210233	-0.331474
cdk5rap1	1.3221	-0.668433	0.186282	0.401235	ENSDARG00000044925	80	FALSE	FALSE	110	0.00562054	0.0056048	FALSE	0.0064034	0.0731836	0.243909
ric8a	1.3199	-0.874108	0.187021	0.402202	ENSDARG00000007247	49	FALSE	FALSE	71	0.00364575	0.00363912	FALSE	0.00373891	0.0635991	0.18537
CABZ01084575.1	1.31922	-1.09945	0.187253	0.402523	ENSDARG00000117384	32	FALSE	FALSE	42	0.00222796	0.00222548	FALSE	0.00318132	0.319799	1.75015
otub1b	1.31834	-0.533683	0.187537	0.402919	ENSDARG00000011462	128	FALSE	FALSE	160	0.00820295	0.00816949	FALSE	0.00934455	0.0205742	-0.0774112
flad1	1.31773	-0.682692	0.18774	0.403214	ENSDARG00000070390	72	FALSE	FALSE	98	0.00501291	0.00500039	FALSE	0.00536842	0.0142475	-0.116052
toe1	1.31693	-0.868521	0.188016	0.403627	ENSDARG00000077544	52	FALSE	FALSE	70	0.00354448	0.00353822	FALSE	0.00374165	-0.0246258	-0.353477
fgfr4	1.31677	-0.542557	0.188058	0.403629	ENSDARG00000069105	115	FALSE	FALSE	149	0.00794977	0.00791834	FALSE	0.00869571	0.185177	0.927927
sart3	1.31468	-0.432785	0.188758	0.404594	ENSDARG00000008032	182	FALSE	FALSE	238	0.0122031	0.0121293	FALSE	0.0135234	0.0100981	-0.141396
armh3	1.31444	-0.4733	0.188846	0.404693	ENSDARG00000104285	170	FALSE	FALSE	213	0.0109879	0.010928	FALSE	0.0122547	-0.0146625	-0.292625
chkb	1.31067	-0.6873	0.190116	0.406367	ENSDARG00000063167	72	FALSE	FALSE	101	0.00511418	0.00510115	FALSE	0.00564435	0.0474237	0.0865763
dazap1	1.31027	-0.762245	0.19025	0.406469	ENSDARG00000070846	57	FALSE	FALSE	91	0.0047091	0.00469805	FALSE	0.00407018	-0.0456603	-0.481948
map2k6	1.3095	-0.324663	0.190506	0.406726	ENSDARG00000099184	332	FALSE	FALSE	455	0.0240518	0.0237672	FALSE	0.0253663	0.0407257	0.0456672
slc7a2	1.30889	-0.528662	0.190714	0.407079	ENSDARG00000037097	116	FALSE	FALSE	176	0.00896248	0.00892256	FALSE	0.00936616	0.0598111	0.162235
rnpep	1.30746	-0.713956	0.191205	0.40801	ENSDARG00000012506	69	FALSE	FALSE	95	0.00481037	0.00479884	FALSE	0.00498563	-0.0686531	-0.622381
rhogd	1.3069	-0.461256	0.191391	0.40815	ENSDARG00000030608	169	FALSE	FALSE	214	0.0110385	0.0109781	FALSE	0.0128551	0.0350837	0.0112082
dph5	1.30681	-0.74473	0.191425	0.40815	ENSDARG00000100242	67	FALSE	FALSE	77	0.00389893	0.00389135	FALSE	0.00447697	-0.0572556	-0.552769
ptprk	1.30572	-0.321742	0.19179	0.408375	ENSDARG00000063416	339	FALSE	FALSE	437	0.0234949	0.0232231	FALSE	0.0253667	0.0102893	-0.140228
fhl2a	1.30401	-0.328786	0.19237	0.409267	ENSDARG00000042018	321	FALSE	FALSE	401	0.023191	0.0229262	FALSE	0.0229744	0.0179293	-0.0935651
pcf11	1.3035	-0.434755	0.192547	0.409552	ENSDARG00000044625	173	FALSE	FALSE	236	0.0122031	0.0121293	FALSE	0.0140036	0.0498218	0.101223
usp25	1.2997	-0.471171	0.193846	0.411358	ENSDARG00000012314	161	FALSE	FALSE	206	0.0105828	0.0105272	FALSE	0.0113612	-0.00862731	-0.255764
wapla	1.29949	-0.940368	0.19393	0.411358	ENSDARG00000044144	41	FALSE	FALSE	60	0.00303813	0.00303352	FALSE	0.00321874	0.0427056	0.05776
gdi2	1.29924	-0.143003	0.193997	0.411358	ENSDARG00000005451	1583	FALSE	FALSE	2080	0.117778	0.111343	FALSE	0.123558	0.0367077	0.0211271
exoc3l1	1.29849	-0.687083	0.194269	0.411358	ENSDARG00000051899	80	FALSE	FALSE	105	0.00546863	0.00545373	FALSE	0.00593268	0.0342744	0.00626513
zmynd11	1.29822	-0.410966	0.194353	0.411358	ENSDARG00000057249	203	FALSE	FALSE	270	0.0139754	0.0138786	FALSE	0.0152606	-0.000520698	-0.206251
chaf1b	1.29812	-0.758293	0.194398	0.411358	ENSDARG00000056473	70	FALSE	FALSE	98	0.00511418	0.00510115	FALSE	0.00513262	0.0719973	0.236664
golga4	1.29808	-0.913219	0.194412	0.411358	ENSDARG00000075331	40	FALSE	FALSE	62	0.0031394	0.00313448	FALSE	0.00301568	-0.0655741	-0.603575
rtn1b	1.29755	-1.08035	0.194596	0.411568	ENSDARG00000021143	32	FALSE	FALSE	39	0.00207605	0.0020739	FALSE	0.00235758	-0.0139939	-0.288541
cant1b	1.29688	-0.699841	0.194821	0.411954	ENSDARG00000102977	76	FALSE	FALSE	97	0.00501291	0.00500039	FALSE	0.00575123	0.047222	0.0853444
nr2f6b	1.29562	-0.764654	0.195258	0.412569	ENSDARG00000003165	62	FALSE	FALSE	81	0.00430402	0.00429478	FALSE	0.00471264	0.00522773	-0.171142
si:ch73-46j18.5	1.2955	-0.147612	0.195282	0.412569	ENSDARG00000092467	1475	FALSE	FALSE	1929	0.113677	0.107667	FALSE	0.115857	0.047377	0.0862915
etv5a	1.29425	-0.604182	0.195722	0.413318	ENSDARG00000069763	89	FALSE	FALSE	123	0.00643071	0.00641012	FALSE	0.00719078	0.0893335	0.342547
med16	1.29404	-0.83993	0.195801	0.413395	ENSDARG00000040779	48	FALSE	FALSE	58	0.00298749	0.00298304	FALSE	0.00352203	0.0265443	-0.0409475
cramp1	1.29344	-0.775739	0.196003	0.413529	ENSDARG00000079616	54	FALSE	FALSE	72	0.00364575	0.00363912	FALSE	0.0042715	0.0570305	0.145252
smarcb1b	1.29343	-1.07192	0.196016	0.413529	ENSDARG00000011594	33	FALSE	FALSE	39	0.00197478	0.00197284	FALSE	0.00233518	0.00259595	-0.187216
si:dkey-100n23.3	1.29341	-0.773821	0.19602	0.413529	ENSDARG00000062148	60	FALSE	FALSE	88	0.00445592	0.00444602	FALSE	0.00456705	0.0465844	0.0814503
tmem106c	1.29336	-0.723978	0.196035	0.413529	ENSDARG00000098105	72	FALSE	FALSE	88	0.00460783	0.00459724	FALSE	0.0054063	0.0923938	0.361239
dnaja2a	1.29115	-0.192334	0.196787	0.414665	ENSDARG00000104066	893	FALSE	FALSE	1191	0.0644083	0.0624191	FALSE	0.0677264	0.00780096	-0.155426
exd2	1.29093	-0.898717	0.196877	0.414766	ENSDARG00000016117	41	FALSE	FALSE	53	0.00273432	0.00273058	FALSE	0.00308602	0.0168867	-0.099933
pik3r3a	1.28935	-0.26648	0.197411	0.415493	ENSDARG00000103038	438	FALSE	FALSE	552	0.0289635	0.028552	FALSE	0.0339108	0.0431846	0.0606854
cylda	1.28853	-0.523125	0.197704	0.415787	ENSDARG00000060058	122	FALSE	FALSE	155	0.00789913	0.0078681	FALSE	0.00929876	0.00476187	-0.173987
mmaa	1.28837	-0.823251	0.197765	0.415824	ENSDARG00000060383	51	FALSE	FALSE	70	0.00359512	0.00358867	FALSE	0.0040384	0.109727	0.467104
hip1	1.28794	-0.339241	0.197908	0.415833	ENSDARG00000062972	294	FALSE	FALSE	392	0.0201529	0.0199525	FALSE	0.0219083	-0.0135863	-0.286052
egln2	1.28781	-0.411283	0.197953	0.415833	ENSDARG00000062562	196	FALSE	FALSE	253	0.012912	0.0128294	FALSE	0.015119	0.0412172	0.0486691
dub	1.2878	-0.330711	0.197954	0.415833	ENSDARG00000059774	290	FALSE	FALSE	384	0.0201023	0.0199029	FALSE	0.0217124	-0.0301184	-0.387024
samm50l	1.28644	-0.515035	0.198432	0.416544	ENSDARG00000039681	119	FALSE	FALSE	167	0.00860803	0.00857119	FALSE	0.00865861	-0.0423976	-0.462021
scp2a	1.28607	-0.575982	0.198561	0.416544	ENSDARG00000012194	94	FALSE	FALSE	121	0.00617753	0.00615852	FALSE	0.00742123	0.0336871	0.00267817
mgat5	1.28584	-0.584743	0.19864	0.416544	ENSDARG00000071506	93	FALSE	FALSE	128	0.00648134	0.00646043	FALSE	0.0071058	0.0354878	0.0136762
thumpd1	1.28576	-0.809568	0.198674	0.416544	ENSDARG00000100264	52	FALSE	FALSE	60	0.00308876	0.003084	FALSE	0.00421154	0.124902	0.55979
scaf4a	1.28507	-0.447433	0.198908	0.416874	ENSDARG00000077093	164	FALSE	FALSE	200	0.0103803	0.0103268	FALSE	0.0133969	0.0600184	0.163501
prelid3b	1.28402	-0.14173	0.199266	0.417444	ENSDARG00000009505	1513	FALSE	FALSE	1971	0.114031	0.107985	FALSE	0.120463	0.0533951	0.123048
arf2a	1.28211	-0.137381	0.199939	0.418222	ENSDARG00000014763	1689	FALSE	FALSE	2263	0.12988	0.122111	FALSE	0.133765	0.0159708	-0.105527
mia3	1.28146	-0.342328	0.200172	0.418619	ENSDARG00000008184	286	FALSE	FALSE	377	0.0195453	0.0193567	FALSE	0.0220601	0.0486969	0.0943529
naa30	1.28121	-0.512599	0.200257	0.418707	ENSDARG00000079686	111	FALSE	FALSE	163	0.00825358	0.00821971	FALSE	0.00947816	0.0893665	0.342749
decr1	1.27562	-0.342126	0.202228	0.422102	ENSDARG00000003869	271	FALSE	FALSE	351	0.0179756	0.0178159	FALSE	0.0204729	-0.00550744	-0.236709
calm1b	1.27437	-0.671749	0.202676	0.422764	ENSDARG00000034187	72	FALSE	FALSE	105	0.005418	0.00540337	FALSE	0.00606696	0.0964243	0.385855
vps16	1.27385	-0.577749	0.202855	0.422799	ENSDARG00000059902	83	FALSE	FALSE	96	0.00486101	0.00484923	FALSE	0.00686661	0.0681605	0.21323
ndufa6	1.27189	-0.100083	0.203546	0.423835	ENSDARG00000038028	3014	FALSE	FALSE	4099	0.259102	0.230399	FALSE	0.247711	0.0247551	-0.630045
efhd1	1.27179	-0.382866	0.203582	0.423835	ENSDARG00000043446	206	FALSE	FALSE	296	0.0153932	0.0152759	FALSE	0.01663	0.0612678	0.171132
mea1	1.27045	-0.43304	0.204063	0.424649	ENSDARG00000039820	165	FALSE	FALSE	228	0.0117981	0.011729	FALSE	0.0132261	0.0744422	0.251597
cep63	1.27024	-0.91858	0.204148	0.424649	ENSDARG00000056862	41	FALSE	FALSE	53	0.00268368	0.00268009	FALSE	0.00302082	0.0869979	0.328282
ggps1	1.26923	-0.432719	0.204498	0.425013	ENSDARG00000023627	175	FALSE	FALSE	242	0.012507	0.0124294	FALSE	0.0139705	0.0770745	0.267674
taok3a	1.26901	-0.475491	0.204577	0.425057	ENSDARG00000060751	141	FALSE	FALSE	198	0.010279	0.0102265	FALSE	0.0114875	0.0683512	0.214394
parp16	1.26893	-0.451264	0.204607	0.425057	ENSDARG00000018593	160	FALSE	FALSE	189	0.00957011	0.0095246	FALSE	0.0121219	0.0222156	-0.0673857
gmnn	1.26859	-0.605131	0.204729	0.425219	ENSDARG00000035957	89	FALSE	FALSE	116	0.00587371	0.00585653	FALSE	0.00681128	0.0342391	0.00604979
uba3	1.26829	-0.452128	0.204836	0.42526	ENSDARG00000057987	161	FALSE	FALSE	205	0.0104309	0.0103769	FALSE	0.0116463	0.00659191	-0.16281
ino80db	1.26721	-0.703846	0.205225	0.425976	ENSDARG00000062226	64	FALSE	FALSE	85	0.00435465	0.0043452	FALSE	0.00451964	-0.0268474	-0.367046
stab2	1.26599	-0.748088	0.205662	0.42661	ENSDARG00000045748	56	FALSE	FALSE	75	0.00430402	0.00429478	FALSE	0.00444583	0.0978286	0.394432
si:dkey-172m14.1	1.26525	-0.547105	0.205924	0.426971	ENSDARG00000052693	108	FALSE	FALSE	150	0.00764596	0.00761687	FALSE	0.0080365	0.0057379	-0.168026
ttc9c	1.26454	-0.652906	0.20618	0.427321	ENSDARG00000007025	80	FALSE	FALSE	102	0.00536736	0.00535301	FALSE	0.0056672	-0.00916744	-0.259063
nras	1.26114	-0.507802	0.207399	0.42893	ENSDARG00000038225	125	FALSE	FALSE	162	0.00835485	0.00832014	FALSE	0.00933508	0.00303159	-0.184555
tial1	1.26052	-0.334045	0.207618	0.429218	ENSDARG00000009525	270	FALSE	FALSE	377	0.0194947	0.0193071	FALSE	0.0210716	0.0383347	0.0310639
zgc:172053	1.25841	-0.585057	0.208385	0.430328	ENSDARG00000038321	89	FALSE	FALSE	124	0.00638007	0.0063598	FALSE	0.00751719	0.0401342	0.0420547
wfs1b	1.25746	-0.879975	0.208735	0.430867	ENSDARG00000074617	45	FALSE	FALSE	59	0.00298749	0.00298304	FALSE	0.00314441	-0.0203379	-0.327288
nipbla	1.25729	-0.510767	0.208788	0.430887	ENSDARG00000098272	118	FALSE	FALSE	149	0.00759532	0.00756662	FALSE	0.00844253	-0.0519461	-0.52034
xpnpep1	1.25578	-0.631233	0.209338	0.431654	ENSDARG00000029011	78	FALSE	FALSE	111	0.00572181	0.0057055	FALSE	0.00585038	0.0268977	-0.0387893
hmces	1.25542	-0.79849	0.209474	0.431705	ENSDARG00000077471	53	FALSE	FALSE	68	0.00359512	0.00358867	FALSE	0.00386062	-0.0275837	-0.371543
atp5f1c	1.25539	-0.0947885	0.20947	0.431705	ENSDARG00000045514	3154	FALSE	FALSE	4069	0.271153	0.239924	FALSE	0.259676	0.00702485	-0.660721
trappc13	1.25531	-0.66973	0.20951	0.431705	ENSDARG00000033768	75	FALSE	FALSE	88	0.00460783	0.00459724	FALSE	0.00534714	0.0122736	-0.128108
dyrk1ab	1.25522	-0.485538	0.209541	0.431705	ENSDARG00000023814	140	FALSE	FALSE	189	0.00962074	0.00957476	FALSE	0.0106191	-0.00858242	-0.25549
canx	1.25298	-0.148276	0.210345	0.43289	ENSDARG00000037488	1393	FALSE	FALSE	1785	0.100461	0.095729	FALSE	0.110031	0.0447041	0.0699661
prkar1aa	1.25277	-0.202888	0.210424	0.43289	ENSDARG00000076128	748	FALSE	FALSE	963	0.0514456	0.050166	FALSE	0.0593309	0.0640642	0.188211
srsf11	1.25263	-0.232856	0.210472	0.43289	ENSDARG00000098574	553	FALSE	FALSE	713	0.0372171	0.0365412	FALSE	0.0407959	-0.0302897	-0.38807
atpaf2	1.25239	-0.603734	0.210567	0.432902	ENSDARG00000056270	87	FALSE	FALSE	120	0.00607626	0.00605787	FALSE	0.00656385	0.0554928	0.13586
BX537342.1	1.25214	-0.928977	0.210663	0.433008	ENSDARG00000097765	34	FALSE	FALSE	48	0.0024305	0.00242755	FALSE	0.00259557	0.0058669	-0.167238
BX950188.1	1.25187	-0.732708	0.210762	0.433119	ENSDARG00000044326	57	FALSE	FALSE	83	0.00420274	0.00419394	FALSE	0.00489586	0.0822589	0.299338
vrk2	1.25073	-0.536022	0.211171	0.433867	ENSDARG00000021547	106	FALSE	FALSE	138	0.0071396	0.00711424	FALSE	0.00805125	0.0246835	-0.0523127
map2k2a	1.25028	-0.360405	0.211337	0.434116	ENSDARG00000006609	262	FALSE	FALSE	334	0.0173173	0.0171691	FALSE	0.0197196	0.0399612	0.040998
fbxo38	1.25007	-0.997099	0.211422	0.434199	ENSDARG00000006924	30	FALSE	FALSE	39	0.00197478	0.00197284	FALSE	0.00232492	-0.00883887	-0.257056
hdac10	1.24979	-0.804543	0.211524	0.434317	ENSDARG00000086458	55	FALSE	FALSE	73	0.00379766	0.00379047	FALSE	0.00378915	0.0821251	0.298521
si:dkey-54n8.2	1.24954	-0.795862	0.21161	0.434403	ENSDARG00000087793	49	FALSE	FALSE	57	0.00288622	0.00288206	FALSE	0.00355903	-0.0162576	-0.302367
gabpb2a	1.24929	-0.771583	0.211702	0.434499	ENSDARG00000007943	51	FALSE	FALSE	63	0.00329131	0.0032859	FALSE	0.00390749	-0.0172074	-0.308168
tmem135	1.24893	-0.642934	0.211829	0.434571	ENSDARG00000069157	72	FALSE	FALSE	91	0.00465846	0.00464765	FALSE	0.00507935	-0.0111567	-0.271212
baz1a	1.24882	-0.523025	0.211871	0.434571	ENSDARG00000063233	118	FALSE	FALSE	147	0.00744342	0.00741585	FALSE	0.00847689	-0.0391086	-0.441933
itprid2	1.24863	-0.36257	0.211934	0.434607	ENSDARG00000038938	222	FALSE	FALSE	291	0.0151906	0.0150764	FALSE	0.0184025	0.0865291	0.325419
rbms2a	1.24819	-0.28043	0.212098	0.434817	ENSDARG00000044179	412	FALSE	FALSE	523	0.0273938	0.0270253	FALSE	0.0314334	0.0372761	0.0245986
ufd1l	1.24764	-0.372975	0.212302	0.434904	ENSDARG00000010051	244	FALSE	FALSE	295	0.01514	0.0150265	FALSE	0.0169967	-0.0323147	-0.400438
pof1b	1.24623	-0.639768	0.212816	0.435405	ENSDARG00000054060	67	FALSE	FALSE	95	0.00481037	0.00479884	FALSE	0.00441496	-0.0894719	-0.749535
ublcp1	1.24541	-0.959277	0.213131	0.435682	ENSDARG00000044492	37	FALSE	FALSE	49	0.00248114	0.00247807	FALSE	0.00258229	-0.00128342	-0.21091
myh9a	1.24487	-0.304117	0.213315	0.435966	ENSDARG00000063295	318	FALSE	FALSE	423	0.0225834	0.0223322	FALSE	0.0267122	0.0986716	0.399581
ociad1	1.24432	-0.441856	0.213524	0.43621	ENSDARG00000052334	172	FALSE	FALSE	226	0.0116462	0.0115789	FALSE	0.0114658	-0.0826515	-0.707878
med27	1.24321	-0.662752	0.213935	0.436959	ENSDARG00000009681	78	FALSE	FALSE	93	0.00486101	0.00484923	FALSE	0.00545714	0.0119932	-0.129821
cemip	1.24282	-0.405546	0.214069	0.437047	ENSDARG00000039881	180	FALSE	FALSE	250	0.0132159	0.0131293	FALSE	0.013992	0.0647114	0.192164
cpox	1.24168	-0.299626	0.214489	0.437721	ENSDARG00000062025	339	FALSE	FALSE	416	0.0220771	0.0218369	FALSE	0.0252318	0.0104878	-0.139015
akap8l	1.24089	-0.216945	0.21478	0.437995	ENSDARG00000099635	630	FALSE	FALSE	858	0.0457238	0.0447093	FALSE	0.0481187	0.0146291	-0.113721
stard13b	1.24036	-0.905174	0.21499	0.438283	ENSDARG00000098954	43	FALSE	FALSE	57	0.00293686	0.00293255	FALSE	0.0025162	-0.160645	-1.18424
GPATCH2	1.23883	-0.482393	0.215546	0.439053	ENSDARG00000101260	134	FALSE	FALSE	175	0.00901311	0.00897274	FALSE	0.00978146	-0.00704116	-0.246076
arglu1b	1.23877	-0.477532	0.215567	0.439053	ENSDARG00000018319	133	FALSE	FALSE	173	0.00881057	0.00877199	FALSE	0.0103574	0.0240433	-0.0562232
trim3b	1.23696	-0.441119	0.216238	0.43986	ENSDARG00000005397	156	FALSE	FALSE	196	0.0100765	0.010026	FALSE	0.0128213	0.0935647	0.36839
meis1b	1.23691	-0.232321	0.216251	0.43986	ENSDARG00000012078	530	FALSE	FALSE	733	0.0389893	0.0382484	FALSE	0.0432259	0.101799	0.418684
mdkb	1.23412	-0.855606	0.217295	0.4413	ENSDARG00000020708	35	FALSE	FALSE	43	0.00248114	0.00247807	FALSE	0.00344208	0.278044	1.49513
btbd2a	1.23395	-0.711018	0.217362	0.4413	ENSDARG00000042091	60	FALSE	FALSE	78	0.0040002	0.00399222	FALSE	0.00433229	-0.0400262	-0.447538
cbx6a	1.23224	-0.552025	0.217997	0.442186	ENSDARG00000071051	96	FALSE	FALSE	129	0.00658261	0.00656104	FALSE	0.00738276	0.0293208	-0.0239897
acss1	1.23094	-0.699817	0.218489	0.442746	ENSDARG00000044142	67	FALSE	FALSE	93	0.00481037	0.00479884	FALSE	0.00468939	-0.00711573	-0.246532
scfd1	1.22977	-0.408605	0.218924	0.443418	ENSDARG00000000779	196	FALSE	FALSE	248	0.0127601	0.0126794	FALSE	0.0139766	-0.0299121	-0.385764
taf3	1.22875	-0.397641	0.2193	0.443995	ENSDARG00000045513	186	FALSE	FALSE	243	0.0123551	0.0122794	FALSE	0.0145871	0.0363141	0.0187228
smc3	1.22792	-0.313255	0.219614	0.444353	ENSDARG00000019000	319	FALSE	FALSE	390	0.0202542	0.0200518	FALSE	0.0237211	-0.0157114	-0.299031
cdk5	1.2278	-0.983721	0.219669	0.44437	ENSDARG00000056683	35	FALSE	FALSE	44	0.00222796	0.00222548	FALSE	0.00242528	-0.0196142	-0.322868
tet3	1.22473	-0.35434	0.220814	0.445825	ENSDARG00000062646	249	FALSE	FALSE	321	0.0168616	0.016721	FALSE	0.0198639	0.112614	0.484734
si:dkey-27p18.3	1.22353	-0.87428	0.221277	0.4466	ENSDARG00000092228	42	FALSE	FALSE	53	0.00273432	0.00273058	FALSE	0.00305205	-0.0300183	-0.386413
acss2	1.2216	-0.378854	0.221992	0.447764	ENSDARG00000037781	197	FALSE	FALSE	254	0.0131146	0.0130293	FALSE	0.0145338	0.015487	-0.108482
timm50	1.21976	-0.659874	0.222694	0.448808	ENSDARG00000031098	65	FALSE	FALSE	84	0.00435465	0.0043452	FALSE	0.00506694	0.14822	0.702207
madd	1.2191	-0.514062	0.222945	0.449013	ENSDARG00000003495	106	FALSE	FALSE	149	0.00764596	0.00761687	FALSE	0.00879014	0.0613894	0.171874
AP1S2	1.21905	-0.891431	0.222976	0.449013	ENSDARG00000098990	47	FALSE	FALSE	56	0.00293686	0.00293255	FALSE	0.00333626	0.0639889	0.187751
ghdc	1.21873	-0.735781	0.223087	0.449013	ENSDARG00000055569	53	FALSE	FALSE	60	0.00303813	0.00303352	FALSE	0.00430192	0.0414691	0.0502077
spra	1.21869	-0.751085	0.223107	0.449013	ENSDARG00000004406	62	FALSE	FALSE	85	0.00435465	0.0043452	FALSE	0.00452156	0.0251323	-0.0495718
ppwd1	1.21866	-0.89191	0.22312	0.449013	ENSDARG00000063161	37	FALSE	FALSE	46	0.00232923	0.00232652	FALSE	0.00293365	0.00334982	-0.182612
ambra1b	1.21844	-0.526197	0.223195	0.449072	ENSDARG00000039878	111	FALSE	FALSE	151	0.00769659	0.00766712	FALSE	0.00875553	0.0336716	0.0025834
ap3m1	1.21757	-0.375078	0.223523	0.449638	ENSDARG00000029928	214	FALSE	FALSE	259	0.0133171	0.0132292	FALSE	0.0153676	-0.0151075	-0.295342
pomk	1.21618	-0.747168	0.22406	0.450345	ENSDARG00000003208	58	FALSE	FALSE	69	0.00349385	0.00348776	FALSE	0.00402788	-0.0298906	-0.385632
rprd1b	1.21547	-0.654326	0.224321	0.450616	ENSDARG00000038113	64	FALSE	FALSE	87	0.00445592	0.00444602	FALSE	0.00499254	0.0645518	0.191189
tal1	1.21445	-0.718485	0.224715	0.451156	ENSDARG00000019930	56	FALSE	FALSE	76	0.0038483	0.00384091	FALSE	0.00426645	0.0111967	-0.134686
mrpl17	1.21368	-0.286252	0.225001	0.45149	ENSDARG00000075677	357	FALSE	FALSE	435	0.0230898	0.0228272	FALSE	0.0246781	-0.0381125	-0.435849
sacs	1.21313	-0.899843	0.225221	0.451686	ENSDARG00000091042	35	FALSE	FALSE	52	0.00263304	0.00262958	FALSE	0.0029855	0.0954369	0.379825
march7-2	1.21282	-0.36983	0.225327	0.451686	ENSDARG00000057772	193	FALSE	FALSE	250	0.012912	0.0128294	FALSE	0.0155183	0.0745301	0.252133
zgc:92242	1.21282	-0.425888	0.225335	0.451686	ENSDARG00000029443	172	FALSE	FALSE	208	0.010836	0.0107777	FALSE	0.0112524	-0.0631733	-0.588912
osbpl10b	1.21078	-0.314394	0.226113	0.452713	ENSDARG00000040027	291	FALSE	FALSE	418	0.0215707	0.0213414	FALSE	0.0230393	0.0237429	-0.0580574
cishb	1.21053	-0.378479	0.226211	0.452733	ENSDARG00000016773	204	FALSE	FALSE	256	0.0138235	0.0137288	FALSE	0.0150423	-0.0134532	-0.285239
mtif2	1.21051	-0.931553	0.226226	0.452733	ENSDARG00000063213	34	FALSE	FALSE	49	0.00248114	0.00247807	FALSE	0.00260306	0.0724784	0.239602
si:ch211-106e7.2	1.20973	-0.915183	0.226526	0.453117	ENSDARG00000097414	34	FALSE	FALSE	44	0.00222796	0.00222548	FALSE	0.00282103	0.0570084	0.145117
lap3	1.20933	-0.609857	0.226678	0.453262	ENSDARG00000061981	87	FALSE	FALSE	109	0.00551927	0.00550409	FALSE	0.00558785	-0.118316	-0.925705
angpt1	1.20864	-0.819028	0.226945	0.453703	ENSDARG00000030364	48	FALSE	FALSE	69	0.00354448	0.00353822	FALSE	0.00327709	-0.0704625	-0.633432
clip2	1.20852	-0.938621	0.226992	0.453705	ENSDARG00000059596	37	FALSE	FALSE	44	0.00222796	0.00222548	FALSE	0.00252291	-0.0892717	-0.748312
optn	1.20828	-0.435302	0.227075	0.453776	ENSDARG00000002663	147	FALSE	FALSE	189	0.00972201	0.00967506	FALSE	0.0112264	-0.0120057	-0.276398
GANAB	1.20367	-0.895734	0.228861	0.4565	ENSDARG00000076888	38	FALSE	FALSE	44	0.00222796	0.00222548	FALSE	0.00292152	0.019973	-0.0810827
rnf41	1.20299	-0.446135	0.229115	0.45682	ENSDARG00000036831	142	FALSE	FALSE	183	0.0094182	0.00937412	FALSE	0.0114626	0.0813116	0.293552
dck	1.20124	-0.667828	0.229799	0.457713	ENSDARG00000044807	68	FALSE	FALSE	90	0.00455719	0.00454684	FALSE	0.00499796	-0.0113533	-0.272413
smg6	1.2008	-0.678262	0.229971	0.457961	ENSDARG00000100481	66	FALSE	FALSE	88	0.00450656	0.00449643	FALSE	0.004519	-0.112004	-0.887152
hcfc1b	1.2002	-0.295696	0.230196	0.458222	ENSDARG00000012519	340	FALSE	FALSE	445	0.0229379	0.0226788	FALSE	0.0255196	0.0189603	-0.0872684
gmpr2	1.19966	-0.388865	0.230405	0.458506	ENSDARG00000061301	179	FALSE	FALSE	234	0.01195	0.0118791	FALSE	0.0135324	-0.00771945	-0.250219
nlk1	1.19959	-0.508791	0.230433	0.458506	ENSDARG00000006566	112	FALSE	FALSE	157	0.00810168	0.00806903	FALSE	0.00818969	-0.0103584	-0.266337
terfa	1.19937	-0.594707	0.230521	0.458568	ENSDARG00000039302	77	FALSE	FALSE	92	0.00465846	0.00464765	FALSE	0.00588953	-0.000115301	-0.203775
AL732567.1	1.19868	-0.529412	0.230783	0.458919	ENSDARG00000102957	87	FALSE	FALSE	142	0.00724087	0.00721478	FALSE	0.00729879	0.0698465	0.223527
gtf2h4	1.19857	-0.7471	0.230835	0.45893	ENSDARG00000007136	51	FALSE	FALSE	66	0.00334194	0.00333637	FALSE	0.00446182	0.0881558	0.335354
naa15a	1.19751	-0.384716	0.231244	0.459461	ENSDARG00000003213	202	FALSE	FALSE	263	0.0135197	0.0134291	FALSE	0.0147249	-0.0145165	-0.291733
sdhc	1.19624	-0.125103	0.231731	0.460334	ENSDARG00000038608	1723	FALSE	FALSE	2239	0.131095	0.123186	FALSE	0.130918	-0.0187132	-0.317365
galt	1.19613	-0.586081	0.231783	0.460343	ENSDARG00000069543	80	FALSE	FALSE	100	0.00511418	0.00510115	FALSE	0.00621115	-0.0242912	-0.351433
cul1b	1.19509	-0.493555	0.232185	0.461046	ENSDARG00000007691	116	FALSE	FALSE	144	0.00739278	0.00736559	FALSE	0.00872098	0.0351716	0.0117446
si:dkeyp-69e1.8	1.19434	-0.845029	0.232491	0.461449	ENSDARG00000055731	46	FALSE	FALSE	56	0.00283559	0.00283157	FALSE	0.00331499	0.011836	-0.130781
cdk5rap3	1.19421	-0.495982	0.23253	0.461449	ENSDARG00000045092	119	FALSE	FALSE	138	0.00719024	0.00716451	FALSE	0.00844259	0.0518492	0.113606
thrap3b	1.19406	-0.30654	0.232587	0.461468	ENSDARG00000098228	301	FALSE	FALSE	384	0.020001	0.0198036	FALSE	0.0230766	0.0262297	-0.042869
cdh6	1.19338	-0.78965	0.232861	0.461729	ENSDARG00000014522	44	FALSE	FALSE	66	0.00450656	0.00449643	FALSE	0.00438519	0.313213	1.70993
calm3a	1.19282	-0.10012	0.233065	0.461756	ENSDARG00000015050	2597	FALSE	FALSE	3377	0.223049	0.201347	FALSE	0.216667	0.0731324	0.243596
slc25a27	1.19251	-1.02363	0.233208	0.46185	ENSDARG00000042873	30	FALSE	FALSE	38	0.00192415	0.0019223	FALSE	0.0024978	0.140799	0.65688
tnfrsf9a	1.18987	-0.261667	0.234226	0.463474	ENSDARG00000060498	387	FALSE	FALSE	538	0.0329131	0.032383	FALSE	0.0345566	0.328634	1.80411
acsf2	1.18978	-0.644782	0.234266	0.463474	ENSDARG00000061201	63	FALSE	FALSE	78	0.00394957	0.00394179	FALSE	0.00497414	0.0144308	-0.114933
hdac9b	1.18809	-0.292111	0.234928	0.464405	ENSDARG00000056642	321	FALSE	FALSE	416	0.0217733	0.0215396	FALSE	0.0252215	0.0108331	-0.136906
si:ch73-236c18.8-1	1.18728	-0.861218	0.235259	0.46494	ENSDARG00000093157	38	FALSE	FALSE	45	0.0022786	0.002276	FALSE	0.00258162	-0.0943919	-0.779584
spoplb	1.18654	-0.425441	0.235542	0.465335	ENSDARG00000003974	167	FALSE	FALSE	210	0.0106334	0.0105773	FALSE	0.0113643	-0.0363309	-0.424968
taf15	1.18607	-0.189678	0.235723	0.465598	ENSDARG00000070019	754	FALSE	FALSE	944	0.0510406	0.0497807	FALSE	0.0581504	0.0387856	0.033818
wipf2b	1.18584	-0.746775	0.235823	0.465605	ENSDARG00000006712	50	FALSE	FALSE	60	0.00303813	0.00303352	FALSE	0.00386323	0.0182775	-0.0914385
cog5	1.18525	-1.00886	0.236066	0.465969	ENSDARG00000008235	30	FALSE	FALSE	40	0.00202542	0.00202337	FALSE	0.00239856	0.0427638	0.0581155
snx15	1.18484	-0.85556	0.236221	0.465969	ENSDARG00000020397	41	FALSE	FALSE	54	0.00273432	0.00273058	FALSE	0.0029425	-0.0437368	-0.470201
thap12a	1.18484	-0.721747	0.236218	0.465969	ENSDARG00000042489	56	FALSE	FALSE	74	0.00379766	0.00379047	FALSE	0.00406643	0.0183804	-0.0908098
snx14	1.18468	-0.424349	0.236276	0.465969	ENSDARG00000006332	166	FALSE	FALSE	218	0.0112411	0.0111784	FALSE	0.0120416	0.0259829	-0.0443762
gpm6aa	1.18432	-0.56595	0.236422	0.465969	ENSDARG00000055455	93	FALSE	FALSE	132	0.0071396	0.00711424	FALSE	0.00677594	0.074716	0.253269
ifrd1	1.18415	-0.242929	0.236481	0.465969	ENSDARG00000068708	451	FALSE	FALSE	584	0.0306345	0.0301746	FALSE	0.0340994	0.000885279	-0.197664
mhc1uba	1.18403	-0.647343	0.236535	0.465969	ENSDARG00000075963	61	FALSE	FALSE	85	0.00430402	0.00429478	FALSE	0.00503689	0.0260543	-0.0439406
rcbtb2	1.18232	-0.516501	0.237213	0.466925	ENSDARG00000090687	106	FALSE	FALSE	162	0.00830422	0.00826993	FALSE	0.00811372	0.0591723	0.158333
me2	1.18097	-0.485391	0.237748	0.467342	ENSDARG00000100718	117	FALSE	FALSE	159	0.00815231	0.00811926	FALSE	0.00927265	0.0191426	-0.0861547
gmppab	1.18074	-0.425173	0.237841	0.467342	ENSDARG00000023498	158	FALSE	FALSE	195	0.00997519	0.00992576	FALSE	0.0122675	0.0366972	0.0210629
ska2	1.18071	-0.403729	0.237853	0.467342	ENSDARG00000114038	191	FALSE	FALSE	244	0.012507	0.0124294	FALSE	0.0133408	0.00765591	-0.156311
dvl3a	1.18017	-0.461319	0.238069	0.467663	ENSDARG00000015707	146	FALSE	FALSE	182	0.00926629	0.00922362	FALSE	0.00993469	-0.0551572	-0.539953
plgrkt	1.17872	-0.412712	0.238642	0.4686	ENSDARG00000100789	176	FALSE	FALSE	228	0.0117474	0.011679	FALSE	0.012759	0.00609157	-0.165866
rbm42	1.17854	-0.658987	0.23872	0.468658	ENSDARG00000039910	66	FALSE	FALSE	83	0.00420274	0.00419394	FALSE	0.00466428	-0.0517081	-0.518886
nectin3b	1.17813	-0.49226	0.238878	0.468873	ENSDARG00000006604	113	FALSE	FALSE	153	0.00794977	0.00791834	FALSE	0.00893384	0.0608736	0.168724
si:dkeyp-115e12.7	1.17786	-0.393695	0.238979	0.468977	ENSDARG00000099269	169	FALSE	FALSE	225	0.0116462	0.0115789	FALSE	0.0132227	0.0715009	0.233632
mhc1zea	1.17684	-0.589585	0.239397	0.469567	ENSDARG00000001470	88	FALSE	FALSE	109	0.00551927	0.00550409	FALSE	0.006071	0.000502694	-0.200001
chmp2bb	1.17558	-0.285531	0.239896	0.470395	ENSDARG00000002190	355	FALSE	FALSE	462	0.024305	0.0240144	FALSE	0.0270854	0.0388563	0.0342496
tpd52l2b	1.17532	-0.235893	0.239995	0.470494	ENSDARG00000013655	485	FALSE	FALSE	614	0.0323561	0.0318436	FALSE	0.0359787	0.00066712	-0.198997
slc25a43	1.1752	-0.436761	0.240047	0.470502	ENSDARG00000102048	148	FALSE	FALSE	179	0.00931693	0.00927379	FALSE	0.0111482	0.00978268	-0.143322
rabgef1	1.17269	-0.620916	0.241055	0.472097	ENSDARG00000014430	72	FALSE	FALSE	102	0.00516482	0.00515153	FALSE	0.00521717	-0.00586188	-0.238873
nfatc1	1.17064	-0.843891	0.241878	0.47323	ENSDARG00000036168	34	FALSE	FALSE	46	0.00232923	0.00232652	FALSE	0.00293388	0.0947688	0.375744
abhd10a	1.17044	-0.840962	0.241962	0.4733	ENSDARG00000076435	39	FALSE	FALSE	49	0.00258241	0.00257908	FALSE	0.00332426	0.21279	1.09658
sdf4	1.17002	-0.236975	0.242121	0.473353	ENSDARG00000070682	486	FALSE	FALSE	685	0.036812	0.0361506	FALSE	0.0378702	0.100537	0.410975
rbm39a	1.16913	-0.233317	0.242481	0.473839	ENSDARG00000011613	507	FALSE	FALSE	675	0.0352423	0.0346355	FALSE	0.0378421	-0.0240923	-0.350219
ino80b	1.16818	-0.899691	0.242875	0.474183	ENSDARG00000062749	36	FALSE	FALSE	51	0.00258241	0.00257908	FALSE	0.00238405	-0.0810792	-0.698275
nrbf2b	1.16809	-0.469646	0.242901	0.474183	ENSDARG00000023591	116	FALSE	FALSE	143	0.00744342	0.00741585	FALSE	0.00961295	0.0710059	0.230609
xpnpep3	1.16762	-0.754135	0.243095	0.474465	ENSDARG00000007916	46	FALSE	FALSE	60	0.00308876	0.003084	FALSE	0.00359723	0.0367459	0.0213605
dyrk3	1.167	-0.565757	0.243344	0.474665	ENSDARG00000070600	80	FALSE	FALSE	111	0.00572181	0.0057055	FALSE	0.00596511	-0.034873	-0.416063
zbtb18	1.16617	-0.615467	0.243679	0.475128	ENSDARG00000028228	67	FALSE	FALSE	87	0.00440529	0.00439561	FALSE	0.00549461	0.0504577	0.105107
aifm1	1.16592	-0.295251	0.243774	0.475186	ENSDARG00000058088	309	FALSE	FALSE	426	0.0223809	0.0221341	FALSE	0.0226281	0.020224	-0.0795497
rnf213b	1.1655	-0.586532	0.243952	0.475251	ENSDARG00000103551	77	FALSE	FALSE	105	0.00531672	0.00530264	FALSE	0.00607942	-0.0330064	-0.404663
ppp1r12c	1.16498	-0.943017	0.244169	0.47551	ENSDARG00000052423	34	FALSE	FALSE	51	0.00258241	0.00257908	FALSE	0.00279343	0.117856	0.51675
entr1	1.16461	-0.550982	0.24431	0.47569	ENSDARG00000095515	88	FALSE	FALSE	104	0.005418	0.00540337	FALSE	0.00613352	-0.0636044	-0.591545
sf3b1	1.16346	-0.225669	0.244769	0.476412	ENSDARG00000056138	534	FALSE	FALSE	707	0.0372677	0.0365901	FALSE	0.0419007	0.0639868	0.187738
parn	1.16345	-0.514967	0.244779	0.476412	ENSDARG00000102634	102	FALSE	FALSE	131	0.00673452	0.00671194	FALSE	0.00767334	0.048983	0.0961001
supt6h	1.16307	-0.271793	0.244927	0.476605	ENSDARG00000006524	355	FALSE	FALSE	481	0.0250139	0.0247062	FALSE	0.0272233	0.00970031	-0.143825
grpel1	1.16295	-0.410269	0.244979	0.476609	ENSDARG00000010021	160	FALSE	FALSE	223	0.0113423	0.0112785	FALSE	0.0120682	0.00713769	-0.159477
zp3e	1.16234	-0.7812	0.245233	0.476914	ENSDARG00000016908	39	FALSE	FALSE	56	0.00283559	0.00283157	FALSE	0.00305312	-0.0197097	-0.323451
FAM124A	1.16059	-0.816809	0.245938	0.478188	ENSDARG00000075264	36	FALSE	FALSE	53	0.00268368	0.00268009	FALSE	0.00259026	0.0656073	0.197636
BX005228.2	1.15894	-0.707609	0.246615	0.47924	ENSDARG00000105465	51	FALSE	FALSE	79	0.00405084	0.00404266	FALSE	0.00429633	0.0929521	0.364649
pogzb	1.15647	-0.568389	0.247623	0.480413	ENSDARG00000076542	85	FALSE	FALSE	107	0.00546863	0.00545373	FALSE	0.0066711	0.0601976	0.164595
cacna1g	1.15646	-0.517366	0.247626	0.480413	ENSDARG00000089913	106	FALSE	FALSE	134	0.00688642	0.00686282	FALSE	0.00742826	-0.0238022	-0.348447
phf10	1.15377	-0.562251	0.24873	0.482168	ENSDARG00000070084	91	FALSE	FALSE	117	0.00597499	0.00595721	FALSE	0.00752603	0.133982	0.615245
erap1b	1.15311	-0.490496	0.248998	0.482592	ENSDARG00000021859	113	FALSE	FALSE	146	0.00759532	0.00756662	FALSE	0.00894188	0.0772435	0.268706
ccnk	1.15291	-0.522982	0.249081	0.48264	ENSDARG00000034146	97	FALSE	FALSE	118	0.00602562	0.00600754	FALSE	0.0075093	0.0107098	-0.137659
rprd2b	1.15281	-0.817545	0.249122	0.48264	ENSDARG00000074676	38	FALSE	FALSE	53	0.00268368	0.00268009	FALSE	0.00282604	-0.0339927	-0.410687
utp25	1.15198	-0.627861	0.249463	0.483108	ENSDARG00000017696	70	FALSE	FALSE	82	0.00420274	0.00419394	FALSE	0.00519954	0.00256027	-0.187434
ppan	1.15082	-0.647856	0.249943	0.483844	ENSDARG00000022232	69	FALSE	FALSE	85	0.00430402	0.00429478	FALSE	0.00479674	-0.0146689	-0.292664
tnfaip2a	1.14898	-0.600025	0.250695	0.485102	ENSDARG00000043416	72	FALSE	FALSE	92	0.0047091	0.00469805	FALSE	0.00486138	-0.0166814	-0.304955
polr2a	1.14819	-0.273672	0.251018	0.485417	ENSDARG00000099966	345	FALSE	FALSE	456	0.0237987	0.0235199	FALSE	0.0260353	0.0172466	-0.0977347
oxsr1a	1.14809	-0.217328	0.251056	0.485417	ENSDARG00000034189	549	FALSE	FALSE	741	0.0398501	0.0390766	FALSE	0.0408126	-0.016315	-0.302717
tmem68	1.1474	-0.713037	0.251353	0.485896	ENSDARG00000086737	56	FALSE	FALSE	70	0.00359512	0.00358867	FALSE	0.00452536	0.0988823	0.400868
cavin2a	1.14644	-0.676362	0.251748	0.48646	ENSDARG00000027611	57	FALSE	FALSE	77	0.0040002	0.00399222	FALSE	0.00509034	0.185502	0.929912
mark2b	1.14624	-0.405302	0.251826	0.48646	ENSDARG00000032458	164	FALSE	FALSE	197	0.010279	0.0102265	FALSE	0.0120225	0.00807838	-0.153731
si:dkey-286j15.1	1.14581	-0.299568	0.252002	0.486624	ENSDARG00000040864	285	FALSE	FALSE	376	0.0194947	0.0193071	FALSE	0.0211711	-0.000445271	-0.205791
epas1b	1.14545	-0.182065	0.252143	0.486664	ENSDARG00000057671	707	FALSE	FALSE	1079	0.0637501	0.0618005	FALSE	0.068772	0.29444	1.59527
phax	1.14524	-0.509395	0.252238	0.486664	ENSDARG00000044298	101	FALSE	FALSE	126	0.00668388	0.00666164	FALSE	0.0072601	0.0292901	-0.0241774
sgf29	1.14523	-0.798263	0.252253	0.486664	ENSDARG00000002339	44	FALSE	FALSE	68	0.00344321	0.0034373	FALSE	0.00311897	-0.0807277	-0.696128
eif2b4	1.14515	-0.522855	0.252278	0.486664	ENSDARG00000014004	95	FALSE	FALSE	120	0.0062788	0.00625917	FALSE	0.00707472	0.0152939	-0.109661
natd1	1.145	-0.598638	0.252342	0.486664	ENSDARG00000038281	75	FALSE	FALSE	91	0.00465846	0.00464765	FALSE	0.00504814	-0.0747123	-0.659388
qars1	1.14496	-0.338676	0.252352	0.486664	ENSDARG00000010316	227	FALSE	FALSE	293	0.0155957	0.0154754	FALSE	0.0170898	0.0425367	0.0567282
casp8	1.14432	-0.417718	0.252621	0.48699	ENSDARG00000058325	151	FALSE	FALSE	199	0.0103296	0.0102767	FALSE	0.01131	0.00956285	-0.144665
ncapg2	1.14404	-0.733371	0.252746	0.487134	ENSDARG00000060023	56	FALSE	FALSE	66	0.00334194	0.00333637	FALSE	0.0038525	-0.0446952	-0.476054
hnrnpl	1.14213	-0.269947	0.253528	0.488447	ENSDARG00000035324	367	FALSE	FALSE	468	0.0242038	0.0239155	FALSE	0.0264923	-0.0327073	-0.402836
hgh1	1.1408	-0.8761	0.254091	0.48895	ENSDARG00000101259	37	FALSE	FALSE	56	0.00288622	0.00288206	FALSE	0.00271829	-0.00335854	-0.223584
adgrg1	1.14029	-0.953559	0.254308	0.48921	ENSDARG00000105643	34	FALSE	FALSE	40	0.00202542	0.00202337	FALSE	0.00233947	-0.0433482	-0.467827
mtrr	1.14021	-0.451391	0.254327	0.48921	ENSDARG00000045398	128	FALSE	FALSE	165	0.00840549	0.00837036	FALSE	0.00888721	-0.0573448	-0.553313
sf1	1.14005	-0.21436	0.254391	0.489237	ENSDARG00000008188	567	FALSE	FALSE	735	0.0389387	0.0381997	FALSE	0.0436485	0.0254922	-0.0473734
tnika	1.13938	-0.453918	0.254674	0.489525	ENSDARG00000056218	121	FALSE	FALSE	159	0.00840549	0.00837036	FALSE	0.00981903	0.0505224	0.105503
klf9	1.13926	-0.7481	0.254733	0.489525	ENSDARG00000068194	49	FALSE	FALSE	70	0.00354448	0.00353822	FALSE	0.00396414	0.0704086	0.226961
kat5a	1.13886	-0.638994	0.254894	0.489525	ENSDARG00000004587	63	FALSE	FALSE	85	0.00435465	0.0043452	FALSE	0.00492864	0.0602004	0.164612
dcaf13	1.13853	-0.446341	0.255031	0.489691	ENSDARG00000002267	139	FALSE	FALSE	174	0.00886121	0.00882218	FALSE	0.0100705	-0.0218182	-0.336329
kpnb1	1.13691	-0.222296	0.255701	0.490639	ENSDARG00000104889	511	FALSE	FALSE	634	0.0337739	0.033216	FALSE	0.0365617	-0.0214433	-0.334039
elmod2	1.13687	-0.584848	0.255726	0.490639	ENSDARG00000101669	82	FALSE	FALSE	102	0.00521545	0.0052019	FALSE	0.00609843	0.0253896	-0.0480005
cebpz	1.13655	-0.694788	0.255861	0.490729	ENSDARG00000045857	56	FALSE	FALSE	74	0.00374703	0.00374002	FALSE	0.00428329	0.0527742	0.119255
smtnl	1.13579	-0.617324	0.256179	0.491215	ENSDARG00000055632	71	FALSE	FALSE	102	0.00521545	0.0052019	FALSE	0.00555445	0.00674218	-0.161892
fcho2	1.13423	-0.30855	0.256823	0.491966	ENSDARG00000035389	255	FALSE	FALSE	328	0.016811	0.0166712	FALSE	0.0200572	0.0561069	0.139611
nedd4l	1.1333	-0.515035	0.257217	0.492428	ENSDARG00000060006	94	FALSE	FALSE	125	0.00632943	0.00630949	FALSE	0.00651364	-0.073666	-0.652998
trmt44	1.13251	-0.916038	0.257558	0.492811	ENSDARG00000033957	37	FALSE	FALSE	46	0.00232923	0.00232652	FALSE	0.00240955	-0.0529007	-0.52617
arfip2a	1.13223	-0.76806	0.257674	0.492837	ENSDARG00000059244	49	FALSE	FALSE	60	0.0031394	0.00313448	FALSE	0.00307247	-0.147628	-1.10473
si:ch73-296e2.3	1.1317	-0.882915	0.257896	0.49306	ENSDARG00000079769	31	FALSE	FALSE	46	0.00232923	0.00232652	FALSE	0.00263162	0.0484002	0.0925407
ddx46	1.13166	-0.343602	0.257902	0.49306	ENSDARG00000099458	219	FALSE	FALSE	267	0.0138235	0.0137288	FALSE	0.0168346	0.0662693	0.201679
runx1t1	1.13102	-0.503739	0.258174	0.493289	ENSDARG00000003680	95	FALSE	FALSE	135	0.00708897	0.00706396	FALSE	0.00727252	-0.0120309	-0.276552
si:ch73-12o23.1	1.13057	-0.481122	0.258364	0.493554	ENSDARG00000074282	102	FALSE	FALSE	136	0.00703833	0.00701368	FALSE	0.00863645	0.0773954	0.269633
tbc1d2	1.13009	-0.635336	0.258569	0.493752	ENSDARG00000071304	66	FALSE	FALSE	79	0.00405084	0.00404266	FALSE	0.00465877	-0.016747	-0.305356
lrrk2	1.12977	-0.547093	0.258705	0.493818	ENSDARG00000006169	83	FALSE	FALSE	120	0.00612689	0.0061082	FALSE	0.00704281	0.0567066	0.143273
atf5b	1.12835	-0.216173	0.259297	0.494849	ENSDARG00000077785	545	FALSE	FALSE	690	0.0386855	0.037956	FALSE	0.0423042	0.0908991	0.352109
msl2a	1.12783	-0.782182	0.259528	0.495193	ENSDARG00000038909	45	FALSE	FALSE	58	0.00293686	0.00293255	FALSE	0.00338513	-0.0134422	-0.285172
cobll1b	1.12754	-0.865441	0.259652	0.495257	ENSDARG00000102829	36	FALSE	FALSE	47	0.00248114	0.00247807	FALSE	0.00248655	-0.059854	-0.568639
dcp1b	1.1275	-0.58022	0.259663	0.495257	ENSDARG00000045484	79	FALSE	FALSE	97	0.00511418	0.00510115	FALSE	0.00668563	0.143127	0.671099
pigo	1.12731	-0.840482	0.259746	0.495318	ENSDARG00000011743	36	FALSE	FALSE	55	0.00283559	0.00283157	FALSE	0.00287764	0.0505949	0.105945
mlf1	1.12658	-0.797706	0.260054	0.495809	ENSDARG00000077301	37	FALSE	FALSE	48	0.0024305	0.00242755	FALSE	0.00276235	-0.0486402	-0.500149
agpat2	1.12559	-0.573723	0.260471	0.496213	ENSDARG00000101139	84	FALSE	FALSE	105	0.00536736	0.00535301	FALSE	0.00629831	0.0273229	-0.0361924
rbm5	1.12302	-0.608686	0.261558	0.497311	ENSDARG00000098280	68	FALSE	FALSE	93	0.0047091	0.00469805	FALSE	0.00525011	0.059918	0.162888
C19H6orf62	1.123	-0.157556	0.261559	0.497311	ENSDARG00000093406	1008	FALSE	FALSE	1328	0.0720543	0.0695767	FALSE	0.0765264	-0.0051352	-0.234435
rabggta	1.12229	-0.848542	0.261874	0.497715	ENSDARG00000061024	36	FALSE	FALSE	50	0.00258241	0.00257908	FALSE	0.00289611	0.111067	0.475291
ep300a	1.12134	-0.348991	0.262269	0.49827	ENSDARG00000100666	197	FALSE	FALSE	259	0.0133171	0.0132292	FALSE	0.015907	0.0639925	0.187773
slc9a8	1.12006	-0.676095	0.262819	0.498933	ENSDARG00000020699	52	FALSE	FALSE	73	0.00374703	0.00374002	FALSE	0.00401004	0.065171	0.194971
rpp25l	1.11989	-0.638154	0.26289	0.498933	ENSDARG00000070131	60	FALSE	FALSE	73	0.00374703	0.00374002	FALSE	0.0044631	0.0151021	-0.110833
rnasekb	1.11983	-0.220667	0.26291	0.498933	ENSDARG00000104458	516	FALSE	FALSE	652	0.0344321	0.0338526	FALSE	0.037773	0.00795279	-0.154498
dhrs4	1.11981	-0.372394	0.262921	0.498933	ENSDARG00000021135	187	FALSE	FALSE	250	0.0128614	0.0127794	FALSE	0.0133145	-0.000562733	-0.206508
qser1	1.1198	-0.471289	0.262926	0.498933	ENSDARG00000074750	116	FALSE	FALSE	137	0.0069877	0.00696339	FALSE	0.00865168	0.0407014	0.0455189
parla	1.11953	-0.806973	0.263049	0.498933	ENSDARG00000039310	40	FALSE	FALSE	52	0.00263304	0.00262958	FALSE	0.00278605	-0.0686149	-0.622147
rev3l	1.11931	-0.555136	0.263135	0.498933	ENSDARG00000058801	79	FALSE	FALSE	100	0.00511418	0.00510115	FALSE	0.00594682	-0.000878508	-0.208437
ctbp1	1.11931	-0.260245	0.263132	0.498933	ENSDARG00000057007	381	FALSE	FALSE	507	0.026533	0.0261871	FALSE	0.0277516	-0.0142482	-0.290094
oxa1l	1.11928	-0.557606	0.263147	0.498933	ENSDARG00000069313	72	FALSE	FALSE	84	0.00425338	0.00424436	FALSE	0.00562769	0.00882773	-0.149154
si:dkey-167k11.5	1.11908	-0.480654	0.263235	0.498933	ENSDARG00000039752	106	FALSE	FALSE	141	0.00719024	0.00716451	FALSE	0.00820771	0.00221258	-0.189557
lsm14ab	1.11855	-0.290689	0.263457	0.499159	ENSDARG00000100553	311	FALSE	FALSE	401	0.0208112	0.0205976	FALSE	0.023156	0.0244097	-0.0539853
[truncated: 7,713 more rows]
