# Supplementary material for: Antigen presentation plays positive roles in the regenerative response to cardiac injury in zebrafish
Source: Nat Commun. 2024 Apr 29;15:3637. doi: 10.1038/s41467-024-47430-1 (PMC11058276; doi:10.1038/s41467-024-47430-1)
Supplement: Supplementary file 8 — Supplementary Data 5 [file 41467_2024_47430_MOESM8_ESM.xlsx]

## Sheet: 01a_Overview_Top-Marker_All_Clu
	1	2	3	4	5	6	7	8	9
0	hbba1-1	NC_002333.4	CR318588.4	fn1b	fabp11a	gstm.3	gstm.3	postnb	myl7
1	mb	NC_002333.17	icn	gstm.3	s100a10b	postnb	icn	col1a1a	cmlc1
2	acta1b	hbba1-1	NC_002333.4	ppdpfb	icn	grn1	postnb	col1a1b	atp5mc3b
3	si:ch211-5k11.8	fabp11a	faua	icn	gstm.3	icn	NC_002333.4	crip1	cox7a1
4	nppa	grn1	NC_002333.17	s100a10b	CR318588.4	clu	clu	col1a2	tpm4a
5	myh7l	CR318588.1	tmsb4x	col1a2	faua	mdka	si:dkey-151g10.6	gstm.3	acta1b
6	eef1a1l1	CR318588.4	CR318588.1	postnb	tmsb4x	tmsb4x	fn1b	col5a1	cox6a2
7	myl7	si:ch211-5k11.8	si:dkey-151g10.6	mdka	crip1	s100a10b	CR318588.4	fthl27	tnnc1a
8	tpm4a	rbp2a	uba52	si:ch211-198c19.3	si:ch73-335l21.4	krt18a.1	NC_002333.17	CU914776.1	atp5f1e
9	atp2a2a	grn2	flna	sparc	CR383676.2	crip1	tmem258	col12a1a	atp5mc1
10	myh7	CR318588.3	s100a10b	tmsb4x	jdp2b	krt8	faua	mdka	atp5md
11	tnni4a	arrdc2	crip1	anxa2a	CR318588.1	si:ch73-335l21.4	tfa	ckba	fabp3
12	gapdh	otub1b	tfpia	crip1	rbp2a	CR383676.2	si:ch211-198c19.3	serpine1	tnnt2a
13	pln	mb	CR383676.2	col1a1b	si:ch211-198c19.3	krt15	sec61g	flna	actc1a-1
14	atp5f1b	spock3	serf2	clu	si:dkey-151g10.6	col12a1a	s100a10b	sparc	atp5mf
15	cmlc1	hbba1	BX322787.1	rbp4	tmsb1	actb2	fkbp7	hmgn2	hspb1
16	synpo2lb	mknk2b	hsp70.3	fabp11a	mhc2a	lgals2a	dpt	ppib	atp5l
17	rbpms2a	zgc:123010	rack1	ifitm1	sec61g	tmsb1	ddt	col5a2a	cox6b1
18	tnnc1a	aqp8a.1	hist2h2l	tfa	c1qb	tpt1	eef1g	phlda2	mustn1b
19	atp5fa1	rarres3l	zgc:64051	col12a1a	uba52	ppiaa	col6a1	col6a2	atp5pd
20	hspb11	mapk14a	jdp2b	eef1a1l1	ifitm1	col5a1	rbp4	krt18a.1	atp5pf
21	mybpc3	rrs1	eef1b2	c6-1	clu	si:ch211-198c19.3	col1a2	tmsb2	atp5po
22	mylk3	stx11a	fthl27	si:busm1-57f23.1	si:ch73-86n18.1	col1a1b	col12a1a	vmp1	atp5meb
23	aldoaa	cdh6	cox6a1	serpine1	hmgn2	btf3	eef1b2	fthl31	zgc:193541
24	aldoab	sult1st6	igf2b	CR383676.2	ponzr1	dkk3b	CABZ01092746.1	crtap	cox7c
25	ccng1	cse1l	pbx4	C25H11orf96	anxa1a	CR318588.4	CR855311.1	plod1a	cox7b
26	anxa2a	arid1ab	nos1apa-1	dpt	cfl1	hsp90aa1.2	tmsb4x	eef1b2	cox6c
27	tuba8l2	cdh5	mapk1	selenow1	si:dkey-5n18.1	tmsb2	col1a1a	hbba1-1	csrp3
28	hbba1	myh9a	fcer1gl	actb2	rhocb	dpt	cfl1	dut	cox6b2
29	tnni1b	wls	eif1b	tmsb2	aqp8a.1	gapdhs	ifitm1	serpinh1a	nppb
30	prelid3b	ino80	nkrf	ppib	C25H12orf73	tfa	mdka	si:ch211-222l21.1	uqcrq
31	pabpc4	trnau1apb	vars2	myh7	col1a1b	sparc	TXN	si:dkey-12l12.1	cox5aa
32	slc25a5	fkbp9	cyth1b	txn	atox1	krt4	mical2b	mibp2	ndufa1
33	bckdk	casp9	ppib	ckba	hmgb2b	edil3a	dbi	pfn2	idh2
34	smpx	fosb	NC_002333.9	bzw1b	TXN	anxa2a	col1a1b	crip2	fhl1a
35	xirp1	hbaa1	nme2b.1	fkbp7	fthl27	col1a2	c7a	tmsb4x	cox5b2
36	hspb1	ivd	apbb1ip	CR936442.1	elovl1b	ostc	kdelr2a	BX322618.1	cycsb
37	desma	lygl1	armc2	tagln	ccl35.1	smdt1b	tmed3	dpp3	ndufa3
38	usp2a	ccdc115	bmp6	hspb1	hist2h2l	actb1	dkk3b	BX248082.2	slc25a5
39	SRL	stxbp2	st3gal5	faua	tcf25	tgm2b	atp5mea	mfap2	si:ch1073-325m22.2
40	atp1a1a.1	suco	hist1h4l-2	ppiab	si:ch211-222l21.1	dusp1	abracl	CR383676.2	uqcr10
41	hk1	cox16	mrpl32	ppdpfa	btf3	fthl27	cox8a	wipi1	ACTC1
42	ppp1r14c	hbegfa	isoc2	tmem258	CR383676.3	cd74b	flii	fkbp9	gapdh
43	ucp3	cirbpb	tmem208	col6a3	actb1	pdia3	cremb	col11a1b	atp5if1b
44	tcap	havcr1	tmem45a	phlda2	top2b	pabpc1a	tma7	bcap31	tnni4a
45	tnnt2a	cux1a	nsa2	lgals2a	CR318588.3	fn1b	mmp2	si:ch211-105c13.3	tnni1b
46	hbaa1	ankrd11	mrpl30	fn1a	itm2bb	hsp70.3	c6	mphosph6	ndufb4
47	sorbs1	cx43	arrdc3b	krt4	c1qc	mmp2	timp2a	eef1g	ndufa4
48	CR753876.1	sh2d3cb	cpvl	CR753876.1	si:ch211-5k11.8	vps29	eif1	endouc	slc25a3b
49	tagln	kat2b	eif5a	sec61g	apc	hsbp1b	tex261	hnrnpl2	rbpms2b
50	hsp90ab1	cd63	trappc6b	cd74a	ecscr	nfil3-5	nid2a	fabp11a	ndufb3
51	ldb3b	wbp1	ube2e1	mmp2	wu:fj16a03	scara3	psma2	actb2	atp5f1c
52	plecb	ptpn21	nup210	thbs3a	CR855311.1	si:dkey-31f5.8	hs2st1a	ccdc25	ppdpfa
53	ckma	esf1	alox12	zgc:162730	fcer1gl	hmox1a	mrpl33	vat1	cox5ab
54	eci1	pus1	emc1	dynll1	top3b	cebpb	krt94	snrka	cox4i1l
55	cox4i1l	pomk	fam3c	gstm.1	galnt2	ppib	tmsb1	fam120c	micos10
56	ywhabb	tspan4b	laptm5	hspa8	socs3a	si:dkey-159f12.2	COX5B	ctsc	mybpc3
57	ndrg4	flj11011l	SERP1	krt15	grb10a	hbba1-1	c6-1	si:ch211-5k11.8	myl9a
58	kcnh6a	snx11	fthl31	b2m	aebp1	mrpl4	aldh9a1a.1	atp5f1b	ybx1
59	ACTC1	rcbtb2	pim2	c1qtnf5	tmem258	qkia	igfbp5b	hbaa1	aldoaa
60	ldhba	zgc:113208	unc50	pdia4	p4hb	mcl1a	si:ch1073-459j12.1	s100v2	atp5f1d
61	hbba2	cetn3	zhx2a	ppiaa	prdx6	h3f3b.1-1	cstf2	dcp2	ndufb8
62	txlnba	ctsd	cybb	si:ch1073-459j12.1	ifi46	SERP1	aqp1a.1	lmna	ndufa2
63	ldha	si:ch211-145b13.6	flj13639	mfap5	vwa1	dnajb1b	si:ch73-1a9.3	si:ch211-198a12.6	cox4i1
64	eno1a	rprd2a	si:dkey-203a12.9	spcs1	capn2a	ccl34a.4	enc1	zgc:91910	mdh2
65	pacsin2	zgc:171686	sec61g	ACTC1	hsp70.3	mfap2	C25H11orf96	spaca4l	si:ch211-235e9.6
66	ewsr1a	prdm9	net1	ckma	rrbp1a	selenop	cst14a.2	si:dkey-28b4.7	si:dkey-164f24.2
67	sgk1	rasip1	mrpl36	krt94	NPC2	cfl1	nuak1b	nr2f2	tpm2
68	coro1cb	bag2	atf4b	grinab	si:ch73-1a9.3	gpx1a	lgals2a	snrpd3l	ndufa5
69	ttn.2	sfr1	rac1a	krt8	top1l	cpn1-1	snd1	si:ch211-195b13.1	NDUFB1
70	tram1	actb1	eif3k	csde1	zgc:152791	rbp4	ssr3	anxa6	cox8b
71	hadh	tie1	galk2	CABZ01092746.1	zfp36l1b	si:dkey-5n18.1	cct6a	map1ab	selenow1
72	slc4a2a	CR753886.1	elocb	pmp22a	hp-1	c1qc	osbpl10b	snrpf	ckma
73	aqp8a.1	mertka	gmfb	mif	rtf1	arhgap35a	atp5f1b	efnb2a	cyc1
74	hmgb3a	lamp2	BX649485.4	si:ch211-286b5.5	morf4l1	ppdpfb	col6a2	adam8a	tpi1b
75	slc43a1a	bambib	eef2b	zgc:153867	epha7	polr2l	h1m	FP102018.1	vdac2
76	lgmn	pld1a	BX908750.1	dcn	hmgn6	ckba	azin1b	arhgap5	aldoab
77	rcan1a	si:dkey-172h23.2	pigc	p4hb	sec61b	h3f3d	pmp22a	sertad4	atp5mea
78	kdm3b	tnfrsf9a	med19a	ybx1	tpte	ahnak	timm9	mbnl3	ndufa8
79	cct5	zgc:101783	postna	dkk3b	plpp1a	blcap	fam114a1	lrp1aa	ldb3a
80	hsp90aa1.1	ep300a	zgc:63972	cd81a	epdr1	krt94	med6	si:dkey-199f5.8	mdh1aa
81	BX901920.1	chd9	gnao1a	fkbp5	stk24b	lrrc1	pdia3	nmrk2	atp5pb
82	atp1a3b	arpc1b	foxp4	txnipa	rida	hsp70.2	mrpl57	vps26a	ak1
83	pgam1a	gas1a	wdr5	eif1	dnajc19	ctsf	cbx3a	h2az2b	CR753876.1
84	fh	cfd	slc7a3a	pcolce2b	psmd7	faua	serp1	gpx7	ndufb10
85	alcama	crfb4	ptges3b	cct2-1	rsl24d1	cxcl12a	mmgt1	si:dkey-118j18.2	uqcrb
86	got2a	rab6a	BX088688.1	pdia6	junba	mob3c	f10	gpm6ab	uqcrh
87	cox8b	spns2	odc1	cd74b	cox7a2a	ypel5	dtnba	cd99l2	ndufb7
88	selenop	ap1b1	cdaa	thbs1b	nedd8l	nhp2	polr2l	fam3a	pln
89	tuba8l	si:dkeyp-97a10.2	TXN	mgp	hells	prkci	csnk2b	cnn3a	eno3
90	si:dkey-20d21.12	slc12a2	nme3	vdac3	ggctb	BOLA2	krt15	lgals3bpb	cox14
91	kars1	zeb2a	adamtsl7	ndufb9	arf1	si:ch211-156j16.1	thoc2	canx	hspb6
92	sec31a	cldn5a	trim71	tnfaip6	slc25a44b	col6a1	aurka	thbs1b	acta1a
93	ttn.1	pstpip1b	glulb	aldh9a1a.1	gstr	rap1b	ugt5g1	ddost	ndufa12
94	tln1	glmp	nlrc6	npm1a	cd9b	ikbke	aars1	slc38a5b	desma
95	nt5c2a	si:dkey-5n18.1	adgre10	cab39l1	lsm6	fabp11a	snai2	pcolcea	ndrg4
96	gpia	wdr83	abce1	tuba8l3	arl5c	akap12b	serpinh1a	ucp2	ndufb6
97	calm2a	npm1b	anp32b	tnnc1a	lgals2a	fgfrl1a	erap2	capza1a	cox17
98	myom2a	scaf4a	pan3	anxa1a	ccl34a.4	podxl	trappc1	cldn5b	ndufs4
99	rasgrp3	cavin1b	smarca4a	mgst1.2	mb	plrg1	bdh1	rrm2	ndufa4l
100	bmp16	coro1a	akr1a1b	si:dkey-42i9.6	jpt1b	arpc1b	MAF1	tcf12	romo1
101	arpc1a	cyba	DHDH	naca	dap1b	BX936337.1	clk4a	anp32a	ndufc2
102	pabpn1	syncripl	smarca2	krtcap2	vat1	ube2ia	dcn	ier5l	mpc1
103	hspa8	rnf19a	naca	col5a1	plod3	adh5	nup133	cbll1	ndufab1b
104	uqcc2	iqgap2	coa5	lgals3bpb	rbp4	sh3bgrl3	sema6e	MYADM-1	myl9b
105	vdac2	pygmb	syk	scara3	s100w	idh3a	ckba	si:ch211-119e14.1	pgam2
106	glrx5	si:ch211-153b23.4	pmaip1	tgm2b	hsp70.2	eif4g1a	snrpd2	boc	hspe1
107	sbk3	atxn7	tbc1d1	UBB	ndfip2	wasla	lum	usp14	atp2a2a
108	znf106a	npl	si:ch211-160j14.3	flii	cox6a1	calr3a	aspscr1	jund	crip2l
109	ndufs7	ccr2	timm8b	tubb4b	srek1ip1	mbnl3	hspg2	dcn	cox7a2l
110	ldb3a	coil	lfng	slc20a1b	txndc5	eef1g	vash2	dclk1a	ndufb5
111	mef2d	gins1	rbm22	marcksl1a	actb2	ube2na	tmem200b	pfdn1	hspb7
112	TOM1L2	tmem256	COX7A2	tuba8l4	mrpl20	c1qbp	s100v2	fus	ldhba
113	dr1	id2b	sec11a	FP102018.1	prdx5	fhl3a	aplp1	kng1	pla1a-1
114	fntb	kpnb3	cmtm7	fosab	zgc:92161	timp2a	ppargc1b	smo	ndufb2
115	ier5	ccl39.7	ccnl1b	gabarapa	rabac1	abca1b	ccdc186	snai1b	si:dkey-51e6.1
116	mgat5	yju2	sav1	fibinb	nccrp1	rhoac	eif2s1b	cbfb	ndufa6
117	smarcd3b	znf292a	si:dkey-102m7.3	jdp2b	gpx1a	cndp2	abcc2	fpr1	ndufv2
118	nr3c1	mpeg1.1	CT573383.1	eef2b	ccdc93	abhd16a	fam122b	bmp1a	flnca
119	atp1b1a	herpud1	snx9b	cmtm3	krt18a.1	laptm4a	fbxl6	acta2	myom1b
120	zdhhc16b	mrpl15	hm13	cirbpa	mdka	si:dkey-58j15.11	p4hb	pole4	trim63a
121	nfkbiaa	metrn	h1-0	mcts1	rhag	fkbp1aa	ptpn1	snd1	ndufs5
122	macf1a	slc37a2	arhgap31	cdc42	llgl1	relch	ppdpfb	ythdf2	ndufa11
123	patl1	hic1	si:dkey-90l23.1	COX5B	rwdd1	ewsr1b-1	tbca	kif13ba	chchd10
124	cited4a	scaper	rbm47	hdlbpa	LO018188.1	cisd1	plxnc1	smn1	atp5fa1
125	pkig	dph3	selenom	lum	sele	cltcb	niban2b	ppp1r14bb	hspb11
126	slc16a3	acap1	ccdc187	tuba1b	arhgef7b	mfap5	rnd3b	taf15	ndufv3
127	idh2	si:ch73-173p19.1	hsp70.1	cdh2	tagln2	serpine1	arl6ip5b	laptm4b	aopep
128	cox5b2	golgb1	asxl1	gstp1	slc38a2	CR936442.1	fth1a	actn1	oaz2b
129	rrad	qrich1	cyb561d2	smdt1b	pecam1	zgc:153867	inpp4aa	DAB2	ndufs6
130	hand2	ldb2a	cldnd1a	atp5mc3a	anapc16	pcolcea	baz1b	slc29a2	bves
131	pkma	ppih	si:ch211-222l21.1	sdc4	havcr2	zc3h14	podxl	tjp2b	ndufs7
132	lsm14ab	sigmar1	tprg1	actb1	si:ch1073-185p12.2	fn1a	nelfa	sipa1l2	sorbs1
133	enah	eif4ebp2	znf410	thbs4b	fgd5a	prss16	rdh10b	grsf1	lmod2b
134	vdac1	MARK4	mcm4	cst3	sgpl1	rhbdd1	sigmar1	pon3.2-1	sod2
135	arvcfb	ctsk	babam1	nucb2a	arpc3	rtn3	glulb	pbx2	pabpc4
136	cica	CU019662.1	cx32.2	BX901920.1	sh3bgrl2	snrpb2	slc22a18	si:ch211-288g17.3	ckbb
137	pgam1b	zgc:64106	tpcn1	tpm3	s100a10a	mtdha	lin7c	pdgfrb	sdha
138	pbxip1b	nck1b	slc35f6	olfml3b	hcfc1a	mycbp2	lamtor5	ywhaqb	nme2b.2
139	rbm42	porb	man2a2	lxn	gnsa	crabp2b	mrpl38	sf3b1	fth1a
140	ddx39b	si:ch211-214j24.10	mcrip1	u2af2b	dad1	si:ch211-105c13.3	tmsb2	lrp10	fxyd1
141	ctdsp1	gsna	niban2b	tmed10	col1a1a	anxa1a	srsf4	si:dkey-253d23.3	chchd6b
142	slc25a14	mospd2	pabpc1a	pdia3	ifrd2	tjp1a	tcf21	tuba1a	cox7a2a
143	bves	tyk2	mhc1zea	ifi45	pawr	cd63	tcnbb	rbp2a	nmrk2
144	magi1b	yy1a	lrpap1	calr3a	gpm6aa	si:ch73-376l24.3	serpinf1	snx12	ndufa9a
145	rap1aa	rbpja	ppp1r18	si:dkey-188i13.11	si:cabz01074946.1	ist1	snap23.2	vwf	ldb3b
146	papola	naga	ufl1	selenop	ccl35.2	nae1	ube2al	nabp1a	pam16
147	ubap2l	tspan31	ccn1l2	mcl1a	si:busm1-57f23.1	cited4b	vasna	tmed10	clic4
148	elof1	cebpa	spred1	mdh2	gclm	rnd3b	nap1l1	akap12b	coa6
149	nfkbiab	nf1a	selenoo1	sec61a1	pcna	gmfb	zgc:153115	sec24b	eif3f
150	ccser2a	gnb1a	mbd1b	cd63	anapc11	ssr4	col5a1	rab2a	casq2
151	adipor2	hsbp1l1	snu13b	zgc:195173	bach1b	si:ch211-11p18.6	ppib	serinc2	tagln
152	tcp1	ctss2.1	rnf144b	nme2b.1	rnaseka	cdc42l	CT956002.2	krt8	ppiab
153	uba1	usp19	si:ch211-214p16.1	BX530091.1	postnb	kdelr2a	cisd2	psmb3	sdhb
154	irf8	bri3	celsr1a	tmsb1	txlng	tmem176	pkp3b	tfcp2	immt
155	dpysl3	zfx	ndfip1l	ostc	h3f3b.1-1	jun	BX927308.1	si:ch211-212k18.7	ndufab1a
156	rnasekb	znf839	smad3a	f10	arhgdig	ano5b	mb	nid1a	sdhc
157	nfkbib	pogzb	lin7c	hspb11	asap1b	psenen	AL590149.1	yeats4	ndufa7
158	ugt1b5	ppp1r13bb	dap	DAB2	ddx19	edf1	si:dkey-261h17.1	lrrc8da	uqcrc1
159	cast	hipk3b	si:ch211-207d6.2	wdr83os	dbnlb	rbbp9	CR383676.2	zmynd19	higd1a
160	si:ch211-103n10.5	ncaph	ifi46	ost4	lgals3b	akirin2	nupr1b	ctbp2a	atf3
161	arid4a	si:dkeyp-115e12.6	mhc2dab	rnd3b	jun	ppp6c	samd13	gpc1b	tomm7
162	2006-09-01	ndufaf6	hist1h4l-21	tpt1	arhgap29b	si:ch211-137i24.10	gars1	cdh11	pdhb
163	myom1b	rbp7b	gmppaa	ITLN1	mpc1	rad17	sec61a1	madd	smdt1b
164	krt18a.1	cldn5b	ttyh3a	ubb	snx18a	ddx6	rfc1	BX571880.1	smyd1b
165	smox	tex264a	mmaa	mibp2	srp9	slc7a6os	si:dkey-188i13.11	gcsha	atp5f1b
166	myh14	cul4b	pdap1b	pdcd5	UBB	cygb1	hint1	commd7	cav3
167	acsl1a	fastkd1	u2af1	ccdc85b	ppiaa	gabarapa	si:ch73-86n18.1	cd99	nexn
168	bsg	adrb2a	cd9b	atp6v0cb	fkbp1aa	dipk1c	serf2	g6pd	usp28
169	fdx1	ublcp1	asns	col6a1	rab11ba	ampd2b	man2b1	wnk1b	fundc2
170	nr4a3	btg1	abi1a	serp1	sqor	cand1	ccn2a	fn1b	pkma
171	ablim1b	marcksl1b	smad6b	serbp1a	sc:d156	cxcl18b	hyou1	mob3a	slc25a55a
172	pkmb	sec63	mif	si:ch211-288g17.3	phb	samsn1a	si:ch211-106h4.12	si:dkeyp-121d4.3	camk2n1a
173	gga1	ccnt2b	ptprk	lrp1aa	smim15	guk1a	mfge8b	anxa11a	mrpl57
174	nap1l4b	slc25a24	CU929070.5	desma	smurf1	pomp	mif	rnf144b	eno1a
175	slc4a1a	CABZ01088134.1	bnip1b	tnni1b	mxa	ankrd13c	atoh8	klhl24b	CU694197.1
176	fhl3b	epha4a	cd3eap	slc15a4	tet2	tubb2b	rbpjb	cyp20a1	hspb8
177	rap1ab	arpp19a	tcf7l1b	tma7	sri	GMEB2	zgc:136858	cox8a	uqcrfs1
178	uri1	znrf2b	sat1a.2	tpm2	lcp1	smco4	impa1	cfl1	sdhdb
179	CU914776.1	bmp6	actb2	tmem88b	si:ch211-194m7.4	socs3b	esd	FO744833.2	palld
180	tmem165	hspa12b	ifi45	serf2	med12	lsm4	mmp14b	tgfb1a	adprhl1
181	szrd1	pkp2	cdc42ep5	hapln1a	scarf1	trak1a	ehmt1a	inpp5b	eef2l2
182	quo	mrpl41	usp39	btf3	ifi30	plcb3	ube2e3	cbx3a	rrad
183	epoa	copb2	leng1	CU914776.1	C18H15orf48	ndrg1a	fbxo45	mmp14b	dhrs7cb
184	fbxl22	prpf8	relb	psenen	ahsa1b	2002-09-01	lrrfip1a	rrm1	acadvl
185	aldh1a2	pskh1	avl9	sumo3a	junbb	efemp2a	ak2	serpine2	gamt
186	si:ch211-212o1.2	zdhhc4	btbd6a	ube2e2	cpox	med11	e2f4	lmnb1	coq10b
187	c2cd4a	st7	AL732488.2	pkma	si:ch211-214p16.1	cldn17	bub3	vamp5	atp1b1a
188	si:ch211-157b11.14	cxcl20	slc38a6	hmgb1b	vps26b	cbsb	kpna4	pum1	atp5mc3a
189	zgc:56235	zgc:136870	hif1an	CDPF1	g0s2	slc3a2a	nudt1	lig3	tcap
190	slc30a5	kbtbd8	hnrnpm	pfn1	afap1l1b	p4ha1b	sorbs2b	loxl2b	ttn.2
191	coa3a	qkia	htt	sdcbp2	rbm14a	pdgfrb	h3f3b.1-1	trrap	pnrc2
192	tax1bp3	zc3h7a	capn7	hsp90b1	CU694197.1	olfml3b	svep1	gsna	COX5B
193	slc25a33	bcl10	fam133b	actn1	si:ch211-170d8.8	tcf15	c1qtnf5	fstl1b	alas1
194	zbtb4	rbm12b	rnf144ab	adh5	ppp1r15a	gpd1c	hcfc1b	calua	phlda2
195	clpxa	rbms2a	mtap	top1l	ube2v2	psmc3	sp100.2	zgc:154125	naca
196	tuba1b	mustn1a	si:dkey-159f12.2	eif3k	selenon	psma3	pim3	cav1	rtn1a
197	dusp6	grb10b	sf3a3	rack1	spegb	ssr2	arhgap5	atg13	mrpl34
198	phactr4b	sh3rf1	ing2	sem1	txn	gstt2	zgc:158564	rbm28	acadm
199	pfn2l	ponzr1	kmt2ca	si:ch1073-291c23.2	atp5if1a	erlec1	agpat9l	ncalda	prdx2
200	cpt1b	srrm1	cox8a	arpc2	ccni	pi4kb	slc44a1b	perp	asb5b
201	fxr2	lcp2a	rad21a	zgc:103438	sult6b1	tuft1a	pcmt	chmp1b	npdc1b
202	rnf10	lrrc8ab	arf4a-1	nid1b	lamtor5	dync1li2	ebag9	supt16h	SRL
203	stat1a	si:ch211-264f5.2	ube2d4	calm3a	dusp5	tcta	kirrel1a	gng5	mgst3a
204	mrps22	senp3b	slc36a4	slc44a2	ythdf2	slc29a1b	rab5aa	atp6v0e1	ndufs3
205	AL732567.1	cd2ap	lbr	prps1a	psma2	dag1	mrpl23	nkd1	tomm5
206	si:dkeyp-44a8.2	nr1d2a	gchfr	fkbp2	bmpr2a	CABZ01092746.1	dse	s100u	pdha1a
207	abraa	bin1b	bcl2l10	pabpc1b	agap1	psma6b	desi1a	sulf1	gabarapl2
208	baz1a	CR847566.1	csrp1a	ndufs8a	cdk2ap2	si:rp71-1k13.6	si:ch211-195m9.3	mxra8b	sub1b
209	bambia	kdm6ba	si:dkey-34d22.1	myo9ab	dynll1	tob1b	wipf1b	pleca	eif5a
210	arhgef4	myot	il10rb	tagln2	si:rp71-36a1.1	si:dkey-238i5.2	rfxap	si:ch73-119p20.1	hadhb
211	slc25a11	dnase2	atf1	prdx4	mylipb	il6r	wdr73	tbc1d5	iscub
212	etfa	fan1	zeb2b	rev3l	lamb1b	bckdhb	cox6b2	mbd3a	c1qbp
213	slc10a3	CU469526.1	strap	snupn	pxdn	tcirg1b	eif4g2b	fn1a	acat1
214	NC_002333.4	fam76b	rxrgb	tpm4a	zgc:194246	commd9	tpt1	naa30	pcbp4
215	pabpc1b	samd4a	api5	ctnnb1	mad2l1	eloca	znf703	snu13b	actn2b
216	larp4ab	mastl	pycr1a	rhpn2	bzw1a	STMP1	tubb5	ednraa	irs1
217	lyrm7	heg1	eif4h	vamp3	chaf1a	tmem88b	ddx39ab	slc39a10	parvb
218	cep85	spred2a	cbl	ifi46	gak	ch25h	si:dkey-9i23.16	hif1an	ctnnb1
219	pim1	ttc39c	caprin1a	bcl2l1	si:dkey-34d22.5	bpgm	ap3s2	mhc2dab	mrps24
220	xrn1	nuf2	tdg.2	get4	timp4.3	si:dkey-33c12.4	jcada	mapk14a	acadl
221	nras	pelo	sptlc2a	cct4	fam120a	eef1a1l1	rsrc1	mboat2b	aco2
222	nkx2.5	hvcn1	smc1al	romo1	hbba1-1	ptmab	cemip	eif4g2a	gpx4b
223	gpc1b	dop1a	si:dkey-23a13.22	aebp1	vapb	etf1b	rabep2	tnpo1	si:ch211-260e23.9
224	si:ch211-131k2.3	bhlhe41	ascc1	atp5fa1	psmb6	h2az2b	stard9	tenm3	echs1
225	si:ch73-288o11.5	cyfip1	rhoua	abraa	alas2	slc38a2	deptor	gdi1	pdk2a
226	apoc1	pbrm1l	abhd12	c4	ca16b	vash2	sap30bp	phf12a	uqcrc2b
227	tspan7	ak3	tmtc1	jak1	cdc123	LO017771.1	tomm6	BX914214.1	pno1
228	llgl2	wnk1a	map3k7	actr1	gnb1b	tspan4a	sap30l	tpm1	kcnh6a
229	ddx3xb	lasp1	setd7	dync1li2	ergic2	bloc1s3	arhgap21b	tgif1	cox8a
230	lpar2a	arrb2b	tm2d3	id1	naca	rnpepl1	derl2	retreg3	ptp4a3a
231	clasp2	sc:d189	smad7	ywhaba	anxa13	fxyd6l	lxn	march5l	tmem14ca
232	ugt5c3	si:dkey-262k9.2	snx17	mdm4	ptprb	ccnc	eno1b	yipf5	vdac3
233	zgc:91860	bcl6b	zgc:100918	pomp	ddx61	kmt2ba	rnf7	rnd3b	svila
234	tmed8	plxnb2a	arpc4l	tgif1	smu1a	fam120c	hdlbpb	skp1	myom2a
235	got1	adarb1a	brms1la	ctsc	ndufc2	tnfaip8l2a	ppp6r3	dad1	higd2a
236	ARF5	si:dkey-262k9.4	sele	fkbp1aa	cltca	sall1a	dynlrb1	ywhae2	prdx3
237	scn4ba	isy1	dusp7	myl12.1	fbxo18	slc2a12	gnaia	si:rp71-36a1.2	BX901920.1
238	tjp1b	NC_002333.9	tmem176l.4	nfil3-6	decr1	svild	anln	stip1	slirp
239	rpf2	foxp1a	fmnl1a	si:dkey-7j14.6	id2b	ogfrl2	shrprbck1r	si:dkey-67c22.2	si:dkey-159f12.2
240	setd1a	tacc3	casc4	pigbos1	si:dkey-33i11.1	prdx6	lamp1b	timm23a	cplx4c
241	cdk13	SLC7A1	armc7	casp7	pdia5	zgc:162730	casq1b	ssh2a	usp2a
242	dtnba	rabgap1l	glis2a	prx	sec61a1	slc22a2	C25H11orf49	kmt2cb	ca6
243	ctbp1	cylda	si:dkey-148a17.6	ldb3a	rabep1	leng8	CABZ01049847.1	bcl7ba	timm8a
244	dlst	gtf2f1	nono	capns1b	mcl1a	stom	dusp23b	aven	got2a
245	trim55b	cuedc2	si:ch211-79k12.1	thbs2a	sgk2b	scpep1	ppp1r3da	aldoaa	apobec2a
246	sptan1	pdxka	ammecr1	farp2	fam193b	tnfsf10l	pfdn4	traf4a	got2b
247	sgip1a	vsir	faf1	ube2ib	tra2a	serpinf1	nme3	cobll1b	zak
248	gpr182	inpp5b	cct3	ssh2a	rab4b	slc39a7	wnk4b	ift80	rbm24a
249	tln2a	accs	il15	her9	ccna2	ciapin1	yif1a	smim15	arvcfb
