# Supplementary material for: Antigen presentation plays positive roles in the regenerative response to cardiac injury in zebrafish
Source: Nat Commun. 2024 Apr 29;15:3637. doi: 10.1038/s41467-024-47430-1 (PMC11058276; doi:10.1038/s41467-024-47430-1)
Supplement: Supplementary file 10 — Source Data [file 41467_2024_47430_MOESM10_ESM.xlsx]

## Sheet: Fig. 1f
	Ct values
	UI			24 hpci			120 hpci			7 dpci			14 dpci
	Sample 1	Sample 2	Sample 3	Sample 1	Sample 2	Sample 3	Sample 1	Sample 2	Sample 3	Sample 1	Sample 2	Sample 3	Sample 1	Sample 2	Sample 3
mhc2a	35.1173	33.2088	34.6841	Undetermined	Undetermined	Undetermined	30.7074	33.4308	33.0643	30.5916	31.3462	29.5533	29.634	31.7174	31.0917
rpl13 (reference)	30.1323	27.185	29.2229	28.7874	28.7908	27.6427	25.8953	28.7805	28.771	26.1624	26.2548	26.0008	27.6832	27.8787	27.7036

## Sheet: Fig. 1g
	Ct values
	UI			24 hpci			120 hpci			7 dpci			14 dpci
	Sample 1	Sample 2	Sample 3	Sample 1	Sample 2	Sample 3	Sample 1	Sample 2	Sample 3	Sample 1	Sample 2	Sample 3	Sample 1	Sample 2	Sample 3
cd74a	36.7031	30.9825	34.148	36.7765	36.3505	36.4088	29.901	32.0417	32.4611	29.542	29.3601	29.3372	28.7994	29.8474	28.9941
rpl13 (reference)	30.1323	27.185	29.2229	28.7874	28.7908	27.6427	25.8953	28.7805	28.771	26.1624	26.2548	26.0008	27.6832	27.8787	27.7036

## Sheet: Fig. 1h
	Ct values
	UI			24 hpci			120 hpci			7 dpci			14 dpci
	Sample 1	Sample 2	Sample 3	Sample 1	Sample 2	Sample 3	Sample 1	Sample 2	Sample 3	Sample 1	Sample 2	Sample 3	Sample 1	Sample 2	Sample 3
cd74b	38	31.6077	33.6876	Undetermined	35.9495	Undetermined	30.3601	33.2423	32.598	29.7095	32.4193	29.5456	29.749	30.3365	29.8861
rpl13 (reference)	30.1323	27.185	29.2229	28.7874	28.7908	27.6427	25.8953	28.7805	28.771	26.1624	26.2548	26.0008	27.6832	27.8787	27.7036

## Sheet: Fig. 3b
24 hpci	72 hpci	96 hpci	120 dpci	6 dpci	14 dpci	30 dpci
0	153.919	226.877	107.282	516.231	268.131	85.8042
0	222.619	250.768	385.308	493.999	295.792	25.6778
27.0531	157.108	222.385	525.936	396.787	201.074	149.565
			425.699		246.008
			322.639

## Sheet: Fig. 4d
	Ct values
	72 hpci								7 dpci
	Wild type				cd74a; cd74b mutant				Wild type			cd74a; cd74b mutant
	Sample 1	Sample 2	Sample 3	Sample 4	Sample 1	Sample 2	Sample 3	Sample 4	Sample 1	Sample 2	Sample 3	Sample 1	Sample 2	Sample 3	Sample 4
cd74a	23.6926	22.8133	23.1983	23.6915	26.1422	25.5106	25.6007	25.5287	22.7088	22.9057	22.3963	28.0321	26.036	27.9026	26.6639
rpl13 (reference)	19.7678	19.8943	20.2642	19.9003	20.0619	20.4595	20.0367	20.1562	20.0488	20.5233	20.195	20.668	20.8259	21.1854	20.0386

## Sheet: Fig. 4e
	Ct values
	72 hpci								7 dpci
	Wild type				cd74a; cd74b mutant				Wild type			cd74a; cd74b mutant
	Sample 1	Sample 2	Sample 3	Sample 4	Sample 1	Sample 2	Sample 3	Sample 4	Sample 1	Sample 2	Sample 3	Sample 1	Sample 2	Sample 3	Sample 4
cd74b	23.223	22.3738	23.0385	23.286	27.6987	26.9276	27.5641	27.4069	23.4351	23.9869	23.4097	29.1913	28.8876	30.1249	29.1525
rpl13 (reference)	19.7678	19.8943	20.2642	19.9003	20.0619	20.4595	20.0367	20.1562	20.0488	20.5233	20.195	20.668	20.8259	21.1854	20.0386

## Sheet: Fig. 4f
	Ct values
	72 hpci								7 dpci
	Wild type				cd74a; cd74b mutant				Wild type			cd74a; cd74b mutant
	Sample 1	Sample 2	Sample 3	Sample 4	Sample 1	Sample 2	Sample 3	Sample 4	Sample 1	Sample 2	Sample 3	Sample 1	Sample 2	Sample 3	Sample 4
mhc2a	24.3722	22.3417	22.7833	24.2612	22.685	22.4009	22.8824	22.9858	24.8521	24.806	24.2948	24.7876	24.7906	26.4414	24.5119
rpl13 (reference)	21.5534	20.6148	20.521	21.1573	20.3398	20.6542	20.129	20.6982	21.788	21.9895	21.3489	22.2	21.7643	22.7272	21.2397

## Sheet: Fig. 4g
	Ct values
	72 hpci								7 dpci
	Wild type				cd74a; cd74b mutant				Wild type			cd74a; cd74b mutant
	Sample 1	Sample 2	Sample 3	Sample 4	Sample 1	Sample 2	Sample 3	Sample 4	Sample 1	Sample 2	Sample 3	Sample 1	Sample 2	Sample 3	Sample 4
rag2	32.738	31.6544	31.4796	31.248	33.3713	36.8694	34.6938	33.6894	32.7223	33.054	33.7329	34.8938	38.229	35.6255	34.2006
rpl13 (reference)	19.7678	19.8943	20.2642	19.9003	20.0619	20.4595	20.0367	20.1562	20.0488	20.5233	20.195	20.668	20.8259	21.1854	20.0386

## Sheet: Fig. 4i
Wild type	cd74a; cd74b mutant
1023.4	2643.74
1697.09	1567.54
1008.43	1011.41
596.065	608.876
1796.85	623.06
2164.32	604.024
1454.68	979.326
1546.66

## Sheet: Fig. 4j
Wild type	cd74a; cd74b mutant
1400	800
1300	700
1000	900
1100	300
1500	400
1800	500
600	200
900

[truncated: 14 more sheets: Fig. 6c, Fig. 6d, Fig. 6f, Fig. 7b, Fig. 7d, Fig. 7g, Fig. 7h, Fig. S7b, Fig. S7c, Fig. S16c, Fig. S16f, Fig. S19a, Fig. S19b, Fig. S19c]
